# Supplementary material for: Interferon-induced PARP14-mediated ADP-ribosylation in p62 bodies requires the ubiquitin-proteasome system
Source: EMBO J. 2025 Apr 7;44(10):2741–73. doi: 10.1038/s44318-025-00421-4 (PMC12084362; doi:10.1038/s44318-025-00421-4)
Supplement: Supplementary file 2 — Dataset EV1 [file 44318_2025_421_MOESM2_ESM.xlsx]

## Sheet: Dataset EV1
Protein information			Heatmap (avg. z-score -- relative presence or absence)			P62-IP: IFN / ctrl			P62 / IgG			P62 + IFN / IgG			Intensity values (MaxLFQ-normalized via DIA-NN [run-specific FDR, q-value < 0.1%), filtered for 4+ DIA peptides (of which at least one proteotypic), log2 transformed, n=4/4 filtered, total-matrix imputed [down shift 2.0, width 0.2])												Peptide information
Protein groups	Protein names	Gene names	C_C	C_P62	IFN_P62	Ratio (log2)	p-value (-log10)	q-value (FDR @ s0=0.25)	Ratio (log2)	p-value (-log10)	q-value (FDR @ s0=1)	Ratio (log2)	p-value (-log10)	q-value (FDR @ s0=1)	C_C_01	C_C_02	C_C_03	C_C_04	C_P62_01	C_P62_02	C_P62_03	C_P62_04	IFN_P62_01	IFN_P62_02	IFN_P62_03	IFN_P62_04	Peptides	Precursors	Proteotypic peptides	Peptide sequences	Protein.Ids
P05161	ISG15_HUMAN	ISG15	-0.579661	-0.767897	1.34756	4.79108	8.50005	0	-0.426316	0.00197491	1	4.36476	8.63247	0	11.195	10.8805	11.222	11.0611	10.4688	10.7688	10.8213	10.5945	15.5533	15.3526	15.4376	15.4743	5	8	+	GWDLTVK;IGVHAFQQR;LAVHPSGVALQDR;LTQTVAHLK;SSTYEVR	A0A096LNZ9;A0A096LPJ4;P05161
P23381	SYWC_HUMAN	WARS1	-0.490828	-0.846361	1.33719	4.2025	9.2816	0	-0.684264	2.15964e-05	1	3.51824	9.60557	0	14.5773	14.5994	14.397	14.5855	13.9581	13.7699	13.9532	13.7409	18.0542	18.0651	18.0301	18.0827	22	28	+	AGNASKDEIDSAVK;ALIEVLQPLIAEHQAR;ATGQRPHHFLR;DEIDSAVK;DMNQVLDAYENK;DYTSGAMLTGELK;DYTSGAMLTGELKK;EVTDEIVK;GIDYDKLIVR;GIFFSHR;GPSSEAMHVGHLIPFIFTK;HVTFNQVK;IDKELINR;IGYPKPALLHSTFFPALQGAQTK;KALIEVLQPLIAEHQAR;KDYTSGAMLTGELK;KDYTSGAMLTGELKK;KLSFDFQ;KPFYLYTGR;MSASDPNSSIFLTDTAK;PALLHSTFFPALQGAQTK;RKEVTDEIVK	G3V227;G3V277;G3V2C0;G3V2F2;G3V2Y7;G3V313;G3V339;G3V3H8;G3V3P2;G3V3R3;G3V3S7;G3V3X0;G3V3Y5;G3V423;G3V456;G3V4C7;G3V4N8;G3V4S4;G3V5U1;G3V5W1;H0YJP3;P23381;P23381-2
P14902	I23O1_HUMAN	IDO1	-0.701063	-0.647574	1.34864	4.03979	6.99962	0	0.108249	0.626418	0.319531	4.14804	7.50693	0	10.6458	10.9338	11.0938	10.9763	10.9541	11.3226	10.9655	10.8404	15.0858	15.2903	14.994	14.8717	7	7	+	AFFSVLR;GTGGTDLMNFLK;HLPDLIESGQLR;IYLSGWK;SYHLQIVTK;TSEDPSKLEAK;YILIPASQQPK	A0A140T9Z2;E5RIX2;J3KN03;P14902
Q03518;Q03518-2	TAP1_HUMAN	TAP1	-0.800268	-0.537148	1.33742	3.03132	5.8095	0	0.425487	1.66313	0.0699137	3.45681	9.75031	0	10.9849	11.0057	10.9579	11.1427	11.6608	11.0885	11.775	11.2689	14.4688	14.4977	14.5217	14.4303	7	8	+	EGGTHQQLMEK;ELISWGAPGSADSTR;IFEYLDR;LGSLWVPGGQGGSGNPVR;QVAAVGQEPQVFGR;SFANEEGEAQK;SSQVAIEALSAMPTVR	A0A140T9T7;A0A2R8Y4Y0;A0A8V8TLN3;A0A8V8TLQ7;A0A8V8TM76;A0A8V8TN61;A0A8V8TNH0;Q03518;Q03518-2
Q9BQE5	APOL2_HUMAN	APOL2	-0.863715	-0.40233	1.26605	2.98281	3.28635	0	0.824887	1.11736	0.0212445	3.80769	5.6374	0	11.6775	11.0993	10.5005	10.9285	12.5116	12.2361	12.1862	10.5713	14.8271	14.9143	14.9164	14.7787	5	5	+	ANPQLGAYAPPPHVIGR;IHEMLQPGQDQ;ISAEGGEQVER;NLDQSGTNVAK;VVEGPAQAMSR	J3KQL8;Q9BQE5
Q8TDB6	DTX3L_HUMAN	DTX3L	-0.756509	-0.401319	1.15783	2.95127	7.09265	0	0.67233	0.617489	0.0745901	3.6236	2.47587	6.82927e-05	14.3406	15.1791	13.6632	11.0428	14.4337	14.0846	14.346	14.0506	17.203	17.1999	17.1855	17.1316	18	23	+	AGIQTEEHPNPGK;AGIQTEEHPNPGKR;EKGGELTLLGTQDDISAAK;ESFASEFQK;FADDFRK;FGGPEMYGYPDPSYLK;FKQELNHQFTK;GGELTLLGTQDDISAAK;GNQPEGSMVFTVSR;GSVSSEASELDKK;ISEAFVK;KLESYFQSSK;LESYFQSSK;LIFTVGYSR;QELNHQFTK;QQFSPSMTER;TAYLPDNK;VLGVSDVITWNDIHHK	Q8TDB6;Q8TDB6-2
Q8IXQ6	PARP9_HUMAN	PARP9	-0.609246	-0.735916	1.34516	2.8843	6.79316	0	-0.17556	0.0515042	1	2.70874	7.42491	0	13.8207	13.426	13.6219	13.5819	13.6329	13.438	13.5176	13.1598	16.4098	16.3149	16.3066	16.2542	23	26	+	AASEFILGK;AFSSEMAK;AGGFEIQEESK;AIVSILNYVIYK;EHDILSQLQK;EIHLVSNEDPTVAAFK;ENIIFLK;FVIFPTDLEIYK;IDNEVLMAAFQR;ITSLSLLFQK;KEHDILSQLQK;MLSLNNYSVPQSTR;QIIHAVGPR;SEFLATK;SILQQAGVEMK;SLGQWTIQQQK;SQLVLVTK;TELEIEGAR;TIVETIR;TQDEMKENIIFLK;TSSVSITEIISPGR;VSAGEIAVTGAGR;YGAGIYFTK	G5E9U8;Q8IXQ6;Q8IXQ6-2;Q8IXQ6-3
Q9H0J9	PAR12_HUMAN	PARP12	-1.05793	-0.186045	1.24397	2.78225	9.79149	0	1.69634	3.62358	0.000234792	4.47859	6.05182	0	10.8183	11.9126	11.1743	10.9328	12.9748	12.9334	12.8446	12.8704	15.6793	15.6763	15.7256	15.671	14	16	+	GNASFVRPPAK;ITLSSSSEEYQK;LGMSSDLVSR;MGLSADALER;NLVYGTTK;NSHSLTTEHNLSVLR;QGTVHPVTTVSSSDVEK;SDTQTHTMFLAR;SHDFSNSENLEK;TLPFYFVQK;VLVGEFVR;VPPLFVPQGTSER;VVLAASPLR;VWNLFNR	G5E9U9;H7C4L8;Q9H0J9
Q8IY21	DDX60_HUMAN	DDX60	-1.1089	-0.114587	1.22349	2.4835	6.82818	0	1.84548	5.92873	0	4.32898	9.4125	0	11.0664	10.993	10.8192	11.0893	12.6232	13.0335	12.7895	12.9036	15.3753	15.3162	15.2671	15.3252	27	29	+	AVDTETLQK;DAYTTLLNQLER;DFALTIK;DFEVGQPFPLR;ELLDVVDKNESAVIVAPTSSGK;FYGNSLETVSSK;GIGYHHSAMSFK;HGSLIGLVQDNR;HQIFSWK;HSLLSFK;IIVTQTIK;LADMNQEYQLPLSK;LETPNHVTLGTIGVNR;LGAVENAAESVSTFLK;LMLLASK;LSALAPLFGSLK;LVLYGER;NIAFYYENENVK;NTTIDVR;QLVEILFR;SDDPIVTSLVK;SNVPELR;SQAPVLLSQK;TALILHLQK;VQDFIPDTWQR;WNNITEEAHK;YSVGIGPAR	A0A7P0T8Y0;A0A7P0T9W8;A0A7P0TAZ7;A0A804HKC9;D6R944;H0Y8Z7;H0Y9B2;Q5H9U9;Q5H9U9-2;Q8IY21
P19474	RO52_HUMAN	TRIM21	-0.0427978	-1.1395	1.1823	2.46211	7.66467	0	-1.16298	2.9898e-05	1	1.29913	4.57787	0.000789464	21.0946	20.9389	21.2294	21.5213	20.1403	19.9796	19.9029	20.1094	22.5932	22.4595	22.4615	22.4665	25	36	+	DHAMVPLEEAAQEYQEK;DLDITSPELR;EISQEAR;FDSYPMVLGAQHFHSGK;GHFLLSSK;HYWEVDVTGK;IHAEFVQQK;KGHFLLSSK;KQELAEKLEVEIAIK;LAQQSQALQELISELDRR;LEVEIAIK;LEVEIAIKR;LGDTQQSIPGNEER;LHLFCEK;LQVALGELR;LQVALGELRR;NFLVEEEQR;PFFSPGFNDGGK;QLANMVNNLK;QLQELEK;QLQELEKDER;QLQELEKDEREQLR;SESWNLK;SESWNLKDLDITSPELR;SVCHVPGLK	H0YDP8;P19474;P19474-2
Q63HN8	RN213_HUMAN	RNF213	-0.772414	-0.575696	1.34811	2.35221	10.1964	0	0.240524	3.00697	0.146065	2.59274	9.13822	0	15.1561	15.005	15.1052	14.98	15.3124	15.3076	15.3415	15.2469	17.6771	17.6374	17.6732	17.6295	142	176	+	AADFLSEPEGGPEMAK;ADLSPENAK;ALDKDQYLPR;ALTEELHQK;AQDLFLDGVPLR;AQDLFLDGVPLRK;ASWTVQESK;ATHYHLSSQVQEMAGK;DETGNNSVQTVFQGTLAATK;DFATPSLHTSDQSPGK;DGNLELLTRPDTPPWAR;DLEQLAK;DLYQGLLLQR;DSHIFQLFWR;DTLVSYMQTK;DYYSLIK;EAAEPLSEPK;EAENVAFANK;EALGGINELK;EEDLAPFSLR;EELLLLK;EKQHLLSIDEPLFR;EPFGEISSR;ETLDQINQELIQAK;ETSELGGSDVSILDTTR;EVAILYR;EVIDMELSALR;EYHHLHQAVHAAK;FATSLVDNSVPLLR;FFPKPYDDSR;FLNYQLR;FLPEILALQR;FRP…	A0A0A0MTC1;A0A0A0MTR7;I3L3H9;Q63HN8;Q63HN8-4;Q63HN8-5;Q63HN8-6
Q9BYK8	HELZ2_HUMAN	HELZ2	-0.884605	-0.411888	1.29649	2.26949	3.96287	0	0.627977	1.60828	0.0292971	2.89746	7.55664	0	10.8151	11.1018	10.8246	10.9139	12.0392	11.4126	11.8041	10.9113	13.9432	13.8133	13.8323	13.6565	17	17	+	ASAIPLDDASSGPIQVR;DLGQVSVGSFEILPGR;DPSQVPIYSLR;EGIAGVAVSSITK;FAPSVVQSDR;HVVPGVER;ILGLEYSLR;LEGLPAPTASPR;LNPSQNVAVR;QGFYYPLGIVR;QILLALGHGGSAYSAR;SNQEQVQPGGPPR;SVDVLAGLLLR;VLNTVLTR;VPPLLIYGPFGTGK;VVVTTTSQAR;YKGPALALEFNR	Q9BYK8;Q9BYK8-2
Q96AZ6	ISG20_HUMAN	ISG20	-1.12468	-0.0758095	1.20049	2.26126	5.44595	0	1.85832	4.70037	7.4928e-05	4.11959	6.74258	0	11.4188	10.969	11.2345	10.7725	13.0116	12.8145	12.786	13.2159	15.1012	15.4962	15.2143	15.0613	6	6	+	ATMELYQISQR;FIRPEGEITDYR;LEILQLLK;LVVGHDLK;SIQNSLLGHSSVEDAR;VSGVTPQHMVGATPFAVAR	H0YMM4;H3BLY5;Q96AZ6;Q96AZ6-2
Q460N5;Q460N5-1	PAR14_HUMAN	PARP14	-1.07324	0.0224317	1.05081	2.21949	7.55091	0	2.36473	1.75109	0.000312742	4.58421	3.01734	0	14.2825	11.6725	10.4048	10.7877	14.0207	14.2303	14.2678	14.0876	16.4085	16.3893	16.3352	16.3513	41	45	+	ATLPDTAAPPGLPPAAAGPGK;EGTQLSSQQSVMSK;ELIESTTQK;EMVILAGK;FYQSEIK;GSLVSPGGLQMLLVK;HYGGLAAALSK;HYTVNLNTYTATDTK;ILIEFDTLK;IQNPDLWNSYQAK;KNDYIITGGGFLR;KNHELVWQGK;KVNVQVSFNPENK;LASFLGFSK;LFFENPYNGGGR;LLEVTNTIR;LLFNFVEQNMK;LLPGNATISK;LNINISLDHK;LPVDVVVNASNEDLK;LPYHHVIHAVGPR;LVEVKPSLVIDYLK;NHLVLEK;NIIHVIGGNDVK;QLFHGTDAGSVPHVNR;QLQLSPR;QMLSALNYK;SEDVQSIEVQVR;SIAFPAIGTGNLGFPK;TDVVVNSVPLDLVLSR;TVEAFAEAVK;TV…	A0A3B3ITD5;H7C4Y3;H7C5R8;Q460N5;Q460N5-1;Q460N5-3;Q460N5-4;Q460N5-5
Q03519;X5CMH5	TAP2_HUMAN;X5CMH5_HUMAN	TAP2	-0.938034	-0.188704	1.12674	2.00486	5.46254	0	1.14205	1.17281	0.0107867	3.14691	2.83862	6.71024e-05	13.0571	10.5847	12.6409	10.6511	12.5449	12.906	12.9654	13.0857	14.9657	14.9349	14.8095	14.8114	14	17	+	AHQILVLQEGK;ALVAGASR;ALYLLVR;EAVGGLQTVR;EIQDAVAR;EQLFSSLLR;FQDVSFAYPNRPDRPVLK;IREQLFSSLLR;LAQLQEGQDLYSR;LGGLWGLLK;QDLGFFQETK;QPNLPSPGTLAPTTLQGVVK;TVLVIAHR;VFSYMDR	A0A087WYD6;A0A0G2JLV0;A0A140T9S0;A0A8V8TNI0;A0A8V8TNJ0;E7ENX8;Q03519;Q03519-2;Q9NRK6;Q9NUT2;Q9NUT2-2;Q9NUT2-4;Q9NUT2-5;X5CMH5
Q9BRP8;Q9BRP8-2	PYM1_HUMAN	PYM1	-0.786305	-0.442093	1.2284	1.94387	2.35799	0	0.400543	0.711561	0.114577	2.34441	6.97034	0	10.9652	11.0832	10.9382	11.017	11.1122	11.0873	12.6655	10.7407	13.467	13.325	13.4749	13.1143	4	4	+	AAPTAASDQPDSAATTEK;GEAEALSR;IQAGEVSQPSK;QVEELQQR	Q9BRP8;Q9BRP8-2
P52630;P52630-4	STAT2_HUMAN	STAT2	-1.13402	-0.0600356	1.19406	1.89618	6.71324	0	1.62386	4.77976	0.000220408	3.52004	6.52474	0	10.6583	11.3151	10.7443	10.8996	12.5437	12.5815	12.5048	12.4828	14.4351	14.6129	14.3086	14.3408	8	8	+	EVLQSLPLTEIIR;FNILTSNQK;GLNSDQLSMLR;ILIQAQR;LIVVSNR;NAQVTELLQR;TMSGTFLLR;YTYQGLK	A0A494C0B5;A0A494C164;A0A494C1L3;A0A8V8TLG8;A0A8V8TLJ4;B4DHE0;B4DLC8;P52630;P52630-4
Q16666;Q16666-2;Q16666-3	IF16_HUMAN	IFI16	-1.05127	-0.188084	1.23935	1.77403	4.55833	0	1.07277	3.38983	0.00213739	2.8468	6.22876	0	11.2603	11.0643	11.0082	10.6995	12.4348	12.0324	12.0367	11.8196	13.9891	13.8062	13.9992	13.6251	7	7	+	EVDATSPAPSTSSTVK;FRGDAGLGK;GSFVNGVFEVHK;LISEMHSFIQIK;SLLSNDLK;TEGAEATPGAQK;VFNIDLK	H3BM18;H3BVE6;Q16666;Q16666-2;Q16666-3;Q16666-6;Q6K0P9;Q6K0P9-2;Q6K0P9-3;Q6K0P9-4;Q6K0P9-5;Q6K0P9-6;X6RHM1;X6RHR0
O14545	TRAD1_HUMAN	TRAFD1	-1.24605	0.168335	1.07772	1.72046	8.8608	0	2.67589	7.22492	0	4.39635	8.54629	0	10.7697	10.947	11.0564	10.65	13.5866	13.5212	13.5414	13.4775	15.2056	15.2738	15.282	15.2471	4	4	+	AFESDVFHNR;LSNSDSQDIQGR;QIEALDPPMR;VTPAAANYR	F8VNX8;O14545
P42224	STAT1_HUMAN	STAT1	-1.168	-0.00445252	1.17245	1.61837	10.1962	0	1.6	6.2125	0.000137143	3.21836	8.00062	0	14.3664	14.5486	14.6345	14.2757	16.0716	16.0311	16.0595	16.063	17.6935	17.6353	17.6894	17.6805	28	35	+	DQQPGTFLLR;EAPEPMELDGPK;EGAITFTWVER;ELSAVTFPDIIR;FNILGTHTK;FNQAQSGNIQSTVMLDK;FSLENNFLLQHNIR;GLNVDQLNMLGEK;ILENAQR;KELSAVTFPDIIR;KFNILGTHTK;KILENAQR;KLEELEQK;LEELEQK;LLGPNASPDGLIPWTR;LQELNYNLK;MYLMLDNK;MYLMLDNKR;QYLAQWLEK;RGLNVDQLNMLGEK;SDQKQEQLLLK;TELISVSEVHPSR;TGVQFTVK;VLFDKDVNER;VMAAENIPENPLK;YLYPNIDK;YLYPNIDKDHAFGK;YTYEHDPITK	A0A669KB17;A0A669KB52;A0A669KB53;A0A669KB56;A0A669KB68;A0A669KB75;A0A669KBA4;A0A669KBI6;A0A669KBK4;A0A8V8TLI6;A0A8V8TMY9;A0A8V8TN81;D2KFR9;E7ENM1;E7EPD2;E9PH66;J3KPM9;P42224;P42224-2;Q67C41
Q5JTC6	AMER1_HUMAN	AMER1	-1.03012	-0.0890964	1.11921	1.55031	1.77558	0	1.20737	1.63415	0.00488675	2.75768	6.68752	0	11.2739	11.0096	10.8358	11.2884	12.81	13.2019	12.1757	11.0496	13.9	13.9679	13.7908	13.7797	6	6	+	APGESGPQLAR;EQLEAQEAR;GFFSSIR;KENANPQDAPGPK;PVGITHGIPQLPR;VTGAEQSEPGAK	Q5JTC6;Q5JTC6-2
Q13162	PRDX4_HUMAN	PRDX4	-1.29541	0.307486	0.987929	1.49164	7.33239	0	3.51382	11.0041	0	5.00546	11.1112	0	15.9393	15.993	15.9309	15.9582	19.3981	19.4773	19.4853	19.516	20.983	20.8519	21.0076	21.0007	9	14	+	DYGVYLEDSGHTLR;IPLLSDLTHQISK;ISKPAPYWEGTAVIDGEFK;LVQAFQYTDK;PGSETIIPDPAGK;QGGLGPIR;QITLNDLPVGR;RQGGLGPIR;VSVADHSLHLSK	A6NG45;A6NJJ0;H7C3T4;Q13162
P63220	RS21_HUMAN	RPS21	-1.08954	-0.093657	1.1832	1.34311	4.53413	0	1.04756	2.67169	0.00376137	2.39068	4.85066	7.38609e-05	13.1195	13.8639	12.91	13.4085	14.3605	14.0661	14.4924	14.5732	15.6974	15.8297	15.7141	15.6234	5	7	+	DHASIQMNVAEVDK;DHASIQMNVAEVDKVTGR;MGESDDSILR;RMGESDDSILR;TYAICGAIR	P63220;Q8WVC2;Q9BYK1
O75113	N4BP1_HUMAN	N4BP1	-0.906803	-0.227196	1.134	1.3367	1.67468	0	0.667378	1.11961	0.0348041	2.00408	4.98989	5.28302e-05	11.1759	10.8995	11.0696	10.9707	12.4989	11.0525	12.2762	10.9576	13.2857	12.9034	13.2908	12.6521	4	4	+	AVLDEFTAPAEK;FLLHLADK;HIVIDGSNVAITHGLK;TGGIIVTNDNFR	O75113
P28062	PSB8_HUMAN	PSMB8	-0.87218	-0.1965	1.06868	1.19253	2.56468	0	0.636881	0.942789	0.0457349	1.82941	2.52192	0.000481184	12.3575	12.9857	13.1016	11.2483	13.3238	12.5996	12.8119	13.5053	14.1801	14.2246	14.0205	14.5856	5	7	+	AIAYATHR;ASAGSYISALR;FQHGVIAAVDSR;KGPGLYYVDEHGTR;SPELALPR	A0A140T998;P28062;P28062-2;Q5JNW7;X5D2R7
P21980	TGM2_HUMAN	TGM2	-1.07281	-0.166856	1.23966	1.19248	6.25235	0	0.768087	4.37304	0.00955194	1.96057	6.72772	5.95745e-05	15.4895	15.8216	15.6261	15.5392	16.4582	16.4388	16.2987	16.353	17.5939	17.6835	17.5101	17.5311	12	15	+	ALLVEPVINSYLLAER;DLYLENPEIK;EDITHTYK;EETGMAMR;LAEKEETGMAMR;LVVNFESDK;LVVNFESDKLK;MDLLPLHMGLHK;SLIVGLK;SSPVYVGR;YLLNLNLEPFSEK;YPEGSSEER	A2A299;P21980;P21980-2;P21980-3;P49221
Q9UBV8	PEF1_HUMAN	PEF1	-1.20416	0.207573	0.996586	1.17024	5.17122	0	2.09384	2.81262	0.000166877	3.26408	3.84691	0	12.8871	11.4062	12.3024	13.426	14.7114	14.3832	14.6652	14.6372	15.8625	15.7304	15.7697	15.7155	5	6	+	DTAVQGNIR;EKDTAVQGNIR;NLFQQYDR;NLFQQYDRDR;SANPAMQLDR	Q9UBV8
Q5H9U9	DDX6L_HUMAN	DDX60L	-1.27764	0.266856	1.01079	1.11054	4.15134	0	2.30564	6.05699	0	3.41619	8.046	0	11.2639	10.9996	10.9388	11.0145	13.3268	13.3697	13.625	13.1179	14.3596	14.552	14.5528	14.4171	19	20	+	AEYINFLENLK;ALHTEITR;DLSIAVQMMK;DNVVLAFK;EDSSGASGEILQNTKPHQITK;EHQLPLSR;ENETVIQSAYK;ESDVGVVVYVAPAK;GSQQFSQDVMEK;IQDYQQFYGK;MFPLLVEK;QLSQTFYEK;SDDPVVPSLFK;SLVGQVAATVENR;SVIQEISLEK;TVGVSGTQAPLLWPWK;VIVTQTTRPK;VNVVLSSGHESDTLR;YSIDIGPAR	A0A804HKC9;H0Y8H0;H0Y939;Q5H9U9;Q5H9U9-2
Q8N392	RHG18_HUMAN	ARHGAP18	-1.10623	0.0734283	1.0328	1.07175	1.33955	0.00252034	1.31784	1.96959	0.0019626	2.38959	6.34457	0	10.9757	11.037	10.7779	11.1801	12.5218	12.7281	12.914	11.078	13.5443	13.4759	13.3369	13.1719	5	5	+	AFQAVQNLPTK;ETAPGGTESQSLR;FLSQESGVAQTLK;IPLIFQK;YGQYTMNQESTTIK	Q8N392;Q8N392-2
Q9NTK5	OLA1_HUMAN	OLA1	-1.09838	0.136942	0.961435	1.0548	3.47745	0	1.58038	1.78683	0.00114125	2.63519	2.80248	5.17647e-05	13.1507	11.0331	12.8742	11.1799	13.8245	13.3296	13.4758	13.9294	14.6645	14.6381	14.7219	14.7541	9	9	+	FNTPQQPK;GFIMAEVMK;IGIVGLPNVGK;IHTDFEK;KGGDGIKPPPIIGR;LQELSAEER;PMVYLVNLSEK;SWVIDQK;YLEANMTQSALPK	C9JCJ9;C9JTK6;J3KQ32;Q9NTK5;Q9NTK5-2;Q9NTK5-3
P08865	RSSA_HUMAN	RPSA	-1.22529	0.120606	1.10468	1.05262	7.73195	0	1.43964	6.31894	0.000298891	2.49225	7.83658	0	16.2939	16.0021	16.0457	16.1947	17.5599	17.5851	17.6308	17.5191	18.6365	18.6561	18.6191	18.5937	6	9	+	AIVAIENPADVSVISSR;FAAATGATPIAGR;FTPGTFTNQIQAAFR;KSDGIYIINLK;LLVVTDPR;SDGIYIINLK	A0A0C4DG17;A0A8I5KQE6;A0A8V8TLA4;A0A8V8TMP3;A0A8V8TMX1;C9J9K3;F8WD59;P08865
A0A0G2JPD3;A0A140T8W8;A0A140T8Y4;A0A1W2PPF8;A0A1W2PR61;P04439;P04439-2;Q5SPM2	A0A0G2JPD3_HUMAN;A0A140T8W8_HUMAN;A0A140T8Y4_HUMAN;A0A1W2PPF8_HUMAN;A0A1W2PR61_HUMAN;HLAA_HUMAN;Q5SPM2_HUMAN	HLA-A	-1.13318	0.334204	0.798976	1.04315	3.58941	0	3.29345	1.9268	7.41797e-05	4.3366	2.43716	0	10.6085	11.0455	15.2297	11.0381	15.1226	15.1246	15.2441	15.6043	16.2704	16.4622	16.4071	16.1286	6	6	+	FDSDAASQR;FIAVGYVDDTQFVR;SWTAADMAAQITQR;WAAVVVPSGEEQR;WASVVVPSGQEQR;YFYTSVSR	A0A0G2JH50;A0A0G2JH66;A0A0G2JI36;A0A0G2JIF0;A0A0G2JIF2;A0A0G2JL56;A0A0G2JNX1;A0A0G2JPA3;A0A0G2JPD3;A0A0G2JPQ3;A0A140T8W8;A0A140T8X0;A0A140T8Y4;A0A140T912;A0A140T913;A0A140T930;A0A140T933;A0A140T937;A0A140T939;A0A140T941;A0A140T951;A0A140T953;A0A140T955;A0A140T962;A0A140T975;A0A140T9A9;A0A140T9B3;A0A140T9B7;A0A140T9C2;A0A140T9D9;A0A140T9G0;A0A140T9H3;A0A140T9I0;A0A140T9J9;A0A140T9M0;A0A140T9M5;A0A…
Q9Y6K5	OAS3_HUMAN	OAS3	-1.1362	-0.057365	1.19357	0.994572	5.63456	0	0.857745	4.82218	0.00539015	1.85232	7.2795	5.40351e-05	13.6689	13.4932	13.5971	13.4078	14.4404	14.4968	14.4014	14.2594	15.4259	15.3784	15.4457	15.3264	19	19	+	AEIISEIR;AEILSEMR;AIDIILR;ALGALAAALR;DFIISRPTK;DKTVGDFLK;GMGDPVQSWK;LGAAAPR;LTFPEQSVPGALQFR;NFMNIRPVK;NGIPIQPWPVK;NLILLVK;PIILDPADPTGNLGHNAR;PRPIILDPADPTGNLGHNAR;QFLAQVNK;RAEILDEMR;RALGALAAALR;SLNAVYPR;TVLELVTQYR	A0A7P0T7V2;A0A7P0T884;A0A7P0T8J8;A0A7P0T8S7;A0A7P0T9J0;A0A7P0T9W6;A0A7P0T9Z5;A0A7P0TA44;A0A7P0TA50;A0A7P0TAC0;A0A7P0TAC8;A0A7P0TAS0;A0A7P0TAT5;A0A7P0TAU8;A0A7P0TAV3;A0A7P0TB72;A0A7P0TB73;A0A7P0Z4D0;A0A7P0Z4F1;A0A7P0Z4F5;A0A7P0Z4Q3;F8VS35;F8VWK9;Q9Y6K5
O75815;O75815-3	BCAR3_HUMAN	BCAR3	-1.15639	0.0486645	1.10773	0.988461	2.77188	0	1.12472	2.92369	0.00203316	2.11318	5.38694	6.08696e-05	10.8778	11.1605	11.3739	10.7539	12.1028	12.3824	11.7001	12.4797	13.0712	13.1738	13.0666	13.3073	6	6	+	DGDFLVR;FNQILTALSR;LSEAYSR;LSLTMGGVQAR;RPISQQSGAIIFQPINR;TGSEPALSPAVVR	F5H5M1;O75815;O75815-2;O75815-3;Q5T7I8;Q6S5L8;Q6S5L8-2;Q92529;Q92529-2
Q01082	SPTB2_HUMAN	SPTBN1	-1.14779	-0.0325167	1.1803	0.986584	7.19867	0	0.907231	4.51784	0.00433085	1.89382	6.50452	5.39405e-05	15.4795	15.5613	15.231	15.2207	16.3443	16.2026	16.2894	16.285	17.2841	17.2384	17.2791	17.2662	77	96	+	AFEDEMSGR;AKDEQSAVSMLK;ALVADSHPESER;AQTLPTSVVTITSESSPGK;AQTLPTSVVTITSESSPGKR;DGMAFNALIHK;DLTSVMR;DLTSVNILLK;DLVAIEAK;DQNTVETLQR;DTGNIGQER;DVSSVELLMNNHQGIK;EAEKLESEHPDQAQAILSR;EGMQLISEKPETEAVVK;EIEELQSQAQALSQEGK;EIHQFNR;ELEAENYHDIKR;EQWANLEQLSAIR;ETASELLMR;ETWLSENQR;FESLEPEMNNQASR;FMELLEPLNER;GEQVSQNGLPAEQGSPR;GNLEVLLFTIQSK;HLLGVEDLLQK;HQAFMAELASNK;HYASEEIK;HYASEEIKEK;IDDIFER;ILSSDDYGK;ILSSDDYGKDL…	A0A087WUZ3;A0A087WYQ1;A4QPE4;F8W6C1;M0QZQ3;O15020;O15020-2;P11277;P11277-2;P11277-3;Q01082;Q01082-2;Q01082-3;Q9H254;Q9H254-2;Q9H254-4
Q96D53;Q96D53-2	COQ8B_HUMAN	COQ8B	-1.30389	0.339839	0.964056	0.985573	6.14564	0	2.59528	8.45581	0	3.58085	9.39996	0	11.1331	10.974	11.0953	10.9531	13.6541	13.7182	13.5541	13.6102	14.6866	14.5914	14.5483	14.6525	8	8	+	DLFQDTYHR;FLTGFETK;GLGEEDIR;IQDLIPVLLR;QLLANDPFFR;QPDAATAGSLPTK;RIQDLIPVLLR;VASLEEVPFAAASIGQVHQGLLR	A0A7I2V2R1;A0A7I2V3G8;A0A7I2V3Y0;A0A7I2V455;A0A7I2V4T3;A0A7I2V4Z6;A0A7I2V544;A0A7I2V559;A0A7I2V5Z5;M0QZZ2;M0R001;M0R011;M0R0F4;M0R0L2;M0R2F4;M0R307;M0R340;M0R3F7;Q96D53;Q96D53-2
Q02952;Q02952-2;Q02952-3	AKA12_HUMAN	AKAP12	-1.18583	0.169207	1.01662	0.980417	4.13462	0	1.56771	2.72267	0.000416468	2.54812	3.75743	6.53928e-05	11.9013	10.8346	12.3894	11.3116	13.2359	13.0386	13.2061	13.2271	14.3296	14.1834	13.9011	14.2153	11	11	+	AEAERPEEQAEASGLKK;AITPQAQEELQK;DKTEKPDTVQLLTVK;EGVTPWASFK;EMVVQVER;ERPPAPSSFVFQEETK;SAESPTSPVTSETGSTFK;STPVIVSATTK;TQEVLQAVAEK;VKEESQLPGTGGPEDVLQPVQR;VVGQTTPESFEK	Q02952;Q02952-2;Q02952-3
Q14258	TRI25_HUMAN	TRIM25	-1.17893	0.0266049	1.15232	0.944841	9.08258	0	1.01183	4.94434	0.00181674	1.95667	6.65566	5.90038e-05	15.7721	15.6179	16.0102	15.906	16.8161	16.8484	16.8169	16.8721	17.7847	17.7962	17.7746	17.7773	19	24	+	ALLDASETTSTR;ATSSHPNSTSLK;EEIEQSLTK;EPPADVWTPPAR;FDTIYQILLK;GIHQSTIDLK;GISTKPVYIPEVELNHK;ISAWHNNVEK;KPPPVPALPSK;KVEQLQQEYTEMK;LPTFGAPEQLVDLK;LTVMYSQINGASR;PVYIPEVELNHK;QAGLEAAAK;RDEFEFLEK;SKKPPPVPALPSK;SRPELLEYYIK;VILDYNTAHNK;VLETFLAK	A0A3B3IUA7;I3L2W4;Q14258
Q9Y262	EIF3L_HUMAN	EIF3L	-1.17717	0.0376454	1.13952	0.924553	4.75078	0	1.01931	4.29107	0.00208476	1.94387	6.00455	5.47069e-05	15.4858	15.7746	15.9285	15.6021	16.685	16.6698	16.8846	16.6287	17.7482	17.5861	17.697	17.535	17	20	+	EPFLQQLK;FLSPVVPNYDNVHPNYHK;IDESIHLQLR;IQLLVFK;KSEEEIDFLR;LAGFLDLTEQEFR;LHSLLGDYYQAIK;LYTTMPVAK;QDLAYER;QYEQQTYQVIPEVIK;TVSDLIDQK;VFSDEVQQQAQLSTIR;VLENIELNKK;VSGGPSLEQR;VSSDVIDQK;VYELQASR;YGDFFIR	B0QY89;B0QY90;C9JHP4;C9K0Q7;H0Y7E6;H7C3A0;Q9Y262;Q9Y262-2
Q9UNZ2;Q9UNZ2-5	NSF1C_HUMAN	NSFL1C	-1.16822	0.0716177	1.0966	0.922753	4.63738	0	1.11618	3.0207	0.00197611	2.03893	4.44842	5.10779e-05	13.4392	12.5442	13.3659	13.015	14.2642	14.1083	14.1155	14.3409	15.0585	15.0714	15.2894	15.1007	9	11	+	EANLLNAVIVQR;EHGAVAVER;FYAGGSER;LFIVDAR;LGSTAPQVLSTSSPAQQAENEAK;PRPFAGGGYR;QHSSQDVHVVLK;SGFSLDNGELR;SYQDPSNAQFLESIR	F2Z2K0;Q9UNZ2;Q9UNZ2-4;Q9UNZ2-5;Q9UNZ2-6
Q96EB6	SIR1_HUMAN	SIRT1	-1.32301	0.422211	0.900799	0.916148	8.53783	0	3.34082	7.3742	0	4.25697	8.02425	0	11.1753	10.72	11.1614	11.1227	14.3763	14.4237	14.3489	14.3937	15.3006	15.3182	15.304	15.2844	13	14	+	DINTIEDAVK;EAASSPAGEPLR;EAASSPAGEPLRK;FIALSDK;FIALSDKEGK;GDIFNQVVPR;QEVTDMNYPSNK;RDGPGLER;RLDGNQYLFLPPNR;SPGEPGGAAPER;TSPPDSSVIVTLLDQAAK;TSVAGTVR;VRPVALIPSSIPHEVPQILINR	B0QZ35;E9PC49;Q96EB6;Q96EB6-2
Q13813	SPTN1_HUMAN	SPTAN1	-1.16739	-0.00572606	1.17311	0.91067	7.49467	0	0.897399	6.49777	0.00329799	1.80807	8.1184	5.35652e-05	15.1811	15.2592	15.2062	15.0731	16.0671	16.0489	16.0796	16.1136	16.9522	16.9649	17.0491	16.9856	80	101	+	AALLELWELR;ADVVESWIGEK;AINVQEEK;ALSSEGKPYVTK;AQLADSFHLQQFFR;DLAALEDKVK;DLAALGDK;DLAALGDKVNSLGETAER;DLASVQALLR;DLIGVQNLLK;DLNSQADSLMTSSAFDTSQVK;DLSSVQTLLTK;DLTGVQNLR;DLTNVQNLQK;DLTSWVTEMK;DVTGAEALLER;EAGSVSLR;EANQQQQFNR;EELYQNLTR;EKEPIAASTNR;ELPTAFDYVEFTR;ENLLEEQGSIALR;ERELELQK;GKDLIGVQNLLK;GLVSSDELAK;GVIDMGNSLIER;HQAFEAELHANADR;HQAFEAELSANQSR;HQAFEAEVQANSGAIVK;HQALQAEIAGHEPR;IDGITIQAR;ITALDEFATK;…	A0A0D9SF54;A0A0D9SFF6;A0A0D9SFH4;A0A0D9SGF6;A0A1B0GUH3;A0A5F9ZHC3;Q13813;Q13813-2;Q13813-3
O94855;O94855-2	SC24D_HUMAN	SEC24D	-1.24246	0.225572	1.01689	0.902411	2.12985	0	1.67413	4.17585	0.000215746	2.57654	6.36362	0	10.906	10.8495	10.811	10.9353	12.7629	12.009	12.5535	12.873	13.679	13.5676	13.4477	13.1136	5	5	+	AVLHQPLK;GGQVYATNTR;ILFQPQTNVYDSLAK;STMLPAAVR;VLHFFNVK	E9PC44;E9PDM8;O94855;O94855-2
Q9H3N1	TMX1_HUMAN	TMX1	-1.32613	0.439578	0.886552	0.883188	3.46507	0	3.48891	7.45155	0	4.3721	9.34643	0	10.8478	10.9743	10.9835	10.8843	14.5595	14.6284	14.2286	14.229	15.1993	15.196	15.3499	15.4331	5	5	+	DFINFISDK;LLSESAQPLK;LLSESAQPLKK;SLGPSLATDKS;VDVTEQPGLSGR	G3V448;Q9H3N1
Q8NBS9;Q8NBS9-2	TXND5_HUMAN	TXNDC5	-1.28701	0.297007	0.990001	0.878943	6.34255	0	2.00905	5.97616	0	2.88799	6.93246	0	14.6756	14.5999	15.0134	14.5096	16.6622	16.7167	16.6679	16.7878	17.5348	17.5547	17.6305	17.6304	10	12	+	DLDSLHR;EFPGLAGVK;EYVESQLQR;FVLSQAK;FVLSQAKDEL;GYPTLLLFR;GYPTLLWFR;LFKPGQEAVK;TLAPTWEELSK;TLAPTWEELSKK	Q8NBS9;Q8NBS9-2
Q9Y508;Q9Y508-2	RN114_HUMAN	RNF114	-1.33917	0.504544	0.834623	0.857183	4.25963	0	4.78793	8.63675	0	5.64511	9.27587	0	11.1425	10.8291	10.9665	10.8548	15.9206	15.7254	15.6848	15.6138	16.6139	16.7376	16.5134	16.5084	5	5	+	DASLQPR;KNFFLSK;LFHSTDTK;SALAPGVR;YQNYIMEGVK	A0A096LNV3;A0A096LP02;Q9Y508;Q9Y508-2
O75821	EIF3G_HUMAN	EIF3G	-1.16855	0.12769	1.04086	0.852404	4.11201	0	1.20998	2.56459	0.00169473	2.06239	3.83353	4.79751e-05	14.0005	12.8957	13.9819	13.9836	14.7544	15.0449	14.8149	15.0874	15.7467	15.7068	15.8695	15.7883	8	9	+	EKLPGELEPVQATQNK;ELAEQLGLSTGEK;ETDLQELFRPFGSISR;EVINGNIK;GFAFISFHR;GIPLATGDTSPEPELLPGAPLPPPK;LPGELEPVQATQNK;VTNLSEDTR	K7EL20;K7EL60;K7ENA8;K7EP16;K7ER90;O75821
Q14152	EIF3A_HUMAN	EIF3A	-1.15034	-0.0377229	1.18806	0.849863	6.19558	0	0.7714	5.86536	0.00773706	1.62126	9.01067	8.79643e-05	14.7136	14.6928	14.6852	14.5963	15.4571	15.5028	15.4792	15.3344	16.3193	16.2806	16.3054	16.2677	50	57	+	ALEVIKPAHILQEK;ANEFLEVGK;ANEFLEVGKK;AVEDIHGLFSLSK;EDAPIGPHLQSMPSEQIR;EEQHQLAVTAYLK;EGLYQYK;EQPEKEPELQQYVPQLQNNTILR;FNVLQYVVPEVK;GLDDDRGPR;GMDDDRGPR;GPAEESSSWR;HHNQSTAINLNNPESQSMHLETR;IGLINDMVR;IHEPIMLK;ILQEHEQIK;ITTMQLER;KIDYFER;KNLTQDEMQR;KPPKPQLMANYYNK;KQPALDVLYDVMK;LATLLGLQAPPTR;LEEIPLIK;LESLNIQR;LGDSSLSR;LLDMDGIIVEK;LLLTPWVK;LTSLVPFVDAFQLER;LYHDIAQQAFK;MHLSQIQR;MLEDRDLFVMR;NADDDRIPR;NLTQDEMQR…	Q14152;Q14152-2
Q9Y5K6	CD2AP_HUMAN	CD2AP	-1.01988	-0.24936	1.26924	0.847309	5.7391	0	0.429915	3.90651	0.0535346	1.27722	7.01968	0.00061982	14.6422	14.5689	14.4523	14.5164	15.0546	14.9148	15.0268	14.9032	15.7612	15.7998	15.844	15.8836	19	23	+	ANTTAFLTPLEIK;APAPKPELIAAEK;EEDSANLKPSELKK;EGEIIHLISK;ETEFKDDSLPIKR;GIGFGDIFK;GMFPDNFVK;HGNVASLVQR;INGEVSSISSK;ISTYGLPAGGIQPHPQTK;KPEKPLILQSLGPK;LGLFPSNFVK;LKLDSEQLPLRPK;PSVYLSTPSSASK;RPEKPVPPPPPIAK;SNLEMEIEK;SVDFDSLTVR;TQSVEITK;YFSLKPEEK	Q9Y5K6
P42226	STAT6_HUMAN	STAT6	-1.32119	0.435218	0.885971	0.837686	2.70779	0	3.26413	6.83953	0	4.10182	6.90636	0	10.6826	10.6957	10.9277	11.0738	14.2925	14.1668	14.122	13.855	15.2996	14.7743	14.7227	14.9905	5	5	+	FSDSEIGGITIAHVIR;GQDGSPQIENIQPFSAK;LIIGFISK;LYVDFPQHLR;VGEIHLLR	A0A1W2PNW1;A0A494C0T4;G3V2H4;G3V2L2;G3V2M3;G3V370;G3V568;G3V5I8;G3V5K5;H0YIY2;H0YJH6;P42226;P42226-2;P42226-3;Q5FBW6
P80723	BASP1_HUMAN	BASP1	-1.17438	0.363652	0.810732	0.832338	4.82655	0	2.86339	2.19294	7.44986e-05	3.69573	2.69547	0	13.7542	11.0401	11.0973	14.0286	15.2938	15.4708	15.2681	15.341	16.0814	16.3093	16.16	16.1524	5	5	+	AEGAATEEEGTPK;AEPPKAPEQEQAAPGPAAGGEAPK;ETPAATEAPSSTPK;KTEAPAAPAAQETK;SDGAPASDSKPGSSEAAPSSK	P80723;P80723-2;U3KQP0
P53990;P53990-2;P53990-3;P53990-4;P53990-5	IST1_HUMAN	IST1	-1.06091	0.178093	0.882815	0.830416	4.54816	0	1.45999	1.56353	0.00227349	2.29041	2.32603	0.000153616	12.7705	10.9479	13.3399	13.6847	14.2801	14.2181	13.9673	14.1174	15.0048	15.0247	14.903	14.9721	4	4	+	FGLIQSMK;LQSEVAELK;TNQIGTVNDR;YLIEIAK	F5GXM3;H3BMU1;H3BQF7;H3BRE2;H3BUI0;J3KR23;P53990;P53990-2;P53990-3;P53990-4;P53990-5;P53990-6
Q9Y5B9	SP16H_HUMAN	SUPT16H	-0.931605	0.107808	0.823798	0.828194	3.79175	0	1.2023	1.1258	0.0102568	2.03049	1.81128	0.000783752	11.1383	13.5752	13.5818	11.0175	13.5316	13.776	13.4703	13.3439	14.4512	14.3397	14.2585	14.3854	10	10	+	AASITSEVFNK;APGEQTVPALNLQNAFR;DLGFNGAPYR;EGSLVINSK;ELAAQLNEEAK;GNENANGAPAITLLIR;NAIMFGK;NEGNIFPNPEATFVK;NFDMVIVYK;QDSLVINLNR	Q9Y5B9
Q8WW12	PCNP_HUMAN	PCNP	-1.23802	0.367794	0.870228	0.817929	3.09878	0	2.61416	2.88196	0	3.43209	3.51458	0	10.6384	10.9141	10.9559	12.8938	13.9214	13.6852	14.0812	14.1711	14.7089	14.9847	14.81	14.627	4	4	+	AGAAGGPEEEAEKPVK;DTPTSAGPNSFNK;ETVPTLAPK;FGFAIGSQTTK	Q8WW12;Q8WW12-2;Q8WW12-3
Q9Y2V7;Q9Y2V7-2	COG6_HUMAN	COG6	-1.13306	0.307586	0.825476	0.817905	0.493965	0.0463248	2.27522	1.97019	0.000290205	3.09312	5.84407	0	10.8389	11.0907	11.0143	10.9726	14.1519	13.7248	14.0728	11.0678	13.6323	14.2278	13.9732	14.4556	4	4	+	EMLEALK;EQTQDLIVK;FQLTSDEMSLLR;GFIDALTR	H0YGX8;Q9Y2V7;Q9Y2V7-2
Q02880;Q02880-2	TOP2B_HUMAN	TOP2B	-0.909521	0.0836426	0.825879	0.806279	3.10767	0	1.07886	1.06879	0.0138764	1.88514	1.7733	0.000925045	13.8489	11.2017	11.119	11.0231	12.878	12.9776	12.571	13.0813	13.5007	13.7542	13.669	13.8094	10	10	+	DLIQMLVQR;FILEKIQGK;GFQQISFVNSIATTK;GIPKLDDANDAGGK;LAQAEAAGLHK;LHGLPEQFLYGTATK;LLFPAVDDNLLK;LSYYGLR;NTVEITELPVR;SLAVSGLGVIGR	A0A8V8TN33;A0A8V8TP20;A0A8V8TPE3;E9PCY5;H7BZ82;Q02880;Q02880-2
O00151	PDLI1_HUMAN	PDLIM1	-1.20735	0.369461	0.837889	0.805622	6.80603	0	2.71186	2.47588	3.85542e-05	3.51748	3.02316	0	13.0913	10.9239	13.1543	10.7036	14.7533	14.6789	14.6528	14.6356	15.4521	15.4932	15.5183	15.4794	4	4	+	DFEQPLAISR;SAMPFTASPASSTTAR;VAASIGNAQK;VTPPEGYEVVTVFPK	O00151
P50990	TCPQ_HUMAN	CCT8	-1.27386	0.242805	1.03105	0.804711	6.80194	0	1.54834	8.11485	0.000138401	2.35305	9.34096	0	16.2417	16.1613	16.1528	16.2799	17.7114	17.7818	17.8076	17.7282	18.5717	18.5885	18.5816	18.5061	29	33	+	AIADTGANVVVTGGK;ALAENSGVK;APGFAQMLK;AVDDGVNTFK;DIDEVSSLLR;EDGAISTIVLR;ELEVQHPAAK;ETEGDVTSVK;FAEAFEAIPR;GEENLMDAQVK;HEKEDGAISTIVLR;HFSGLEEAVYR;ILGSGISSSSVLHGMVFK;KETEGDVTSVK;KFAEAFEAIPR;LATNAAVTVLR;LFVTNDAATILR;LVPGGGATEIELAK;LYAVHQEGNK;MVINHLEK;NVGLDIEAEVPAVK;PAGGPKPPSGK;QYGNEVFLAK;TAEELMNFSK;TAYGPNGMNK;TVGATALPR;VADMALHYANK;VDQIIMAK;YNIMLVR	H7C2U0;H7C4C8;P50990;P50990-2;P50990-3
O15372	EIF3H_HUMAN	EIF3H	-1.25194	0.195825	1.05612	0.788257	4.53213	0	1.32654	5.97265	0.000336696	2.1148	7.18181	7.29858e-05	14.2843	14.1255	14.3009	14.0756	15.6369	15.5743	15.4261	15.4552	16.2967	16.1917	16.4318	16.3254	12	13	+	EFTAQNLGK;EGTGSTATSSSSTAGAAGK;EKDFSPEALKK;HELLSLASSNHLGK;KEGTGSTATSSSSTAGAAGK;LFKPPQPPAR;LFMAQALQEYNN;NLQLLMDR;QVQIDGLVVLK;SAVADKHELLSLASSNHLGK;TAQGSLSLK;VDEMSQDIVK	B3KS98;E5RFH0;E5RFW7;E5RGU4;E5RH59;E5RHC7;E5RJT0;O15372
P32780	TF2H1_HUMAN	GTF2H1	-1.00315	0.0578724	0.945281	0.783788	0.864299	0.0163852	0.937133	1.38249	0.0135649	1.72092	4.56949	0.000112418	11.1567	10.8393	11.0958	10.6906	12.5067	12.428	11.9785	10.6178	12.5209	12.7449	12.9947	12.4057	4	4	+	DLLQQLLPK;FFQSHYFHR;LNVNATDSSSTSNHK;TMVSLGVK	E9PI26;P32780;P32780-2
Q15334	L2GL1_HUMAN	LLGL1	-1.32103	0.471592	0.849439	0.774817	5.07259	0	3.67597	5.12315	0	4.45078	5.63221	0	11.9628	11.2067	10.6436	10.8854	14.9208	14.9343	14.8194	14.728	15.5719	15.5988	15.6316	15.6994	18	19	+	AETLVTLDFTSR;ALGPVESLQGHLR;APVVAIAVLDGR;DAATVTQMHFLTGQGR;EVQLMHR;FWDASGVALRPLYK;GLLLTGHEDGTVR;GRPLPEPYEASR;ILIGYSR;IMAIGTR;IVSAGEQQSPQPVSSALSWPITGGR;IYGAPGVEFTGLHR;LKQELFAFNK;NLAQEPSQR;RPEQAVEAVLGK;SADDSLSGVVR;TGPLPWPAGFQPR;TVEHGFPNQPSALAFDPELR	A0A087WW77;Q15334
Q13347	EIF3I_HUMAN	EIF3I	-1.19268	0.0900042	1.10268	0.772882	5.11198	0	0.978958	3.76864	0.00326676	1.75184	5.12757	8.43305e-05	14.7206	15.1226	14.7521	14.4901	15.7966	15.7975	15.7389	15.6682	16.3985	16.6145	16.5371	16.5427	8	10	+	DMTMFVTASK;EGDLLFTVAK;GHFGPINSVAFHPDGK;LFDSTTLEHQK;MKPILLQGHER;QINDIQLSR;SGEVLVNVK;SYSSGGEDGYVR	A0A7I2V2M3;A0A7I2V391;A0A7I2V3K6;A0A7I2V3N2;A0A7I2V3T4;A0A7I2V3U3;A0A7I2V4C2;A0A7I2V4S8;A0A7I2V5E4;A0A7I2V5V8;A0A7I2V607;A0A7I2V613;A0A7I2V640;A0A7I2V685;A0A7I2YQC8;A0A7I2YQF8;A0A7I2YQI2;A0A7I2YQI6;A0A7I2YQN1;A0A7I2YQP9;A0A7I2YQT9;A0A7I2YQU2;A0A7I2YQX4;A0A7P0MRT9;Q13347;Q5TFK1
P55884;P55884-2	EIF3B_HUMAN	EIF3B	-1.20372	0.0886418	1.11508	0.772859	6.18327	0	0.973089	4.61984	0.00257901	1.74595	6.12907	8.95613e-05	14.4611	14.8622	14.5242	14.6928	15.6365	15.668	15.5463	15.5819	16.4499	16.3614	16.346	16.3669	15	19	+	AQAVSEDAGGNEGR;ETIIAFAWEPNGSK;FAVLHGEAPR;GIALWGGEK;GTQGVVTNFEIFR;GTYLATFHQR;GYIFLEYASPAHAVDAVK;ISVSFYHVK;MAQELYMEQK;PRPPTLLSQEQIK;QVPVDVVEMK;TMMEDFRK;VTLMQLPTR;WTETYVR;YVVTSVSWWSHK	C9JQN7;C9JZG1;P55884;P55884-2
O94979	SC31A_HUMAN	SEC31A	-1.14639	-0.0401438	1.18653	0.76582	5.99256	0	0.690634	5.22986	0.0129204	1.45645	7.20119	0.000282718	15.0294	14.881	14.8259	14.8705	15.5646	15.6484	15.6291	15.5272	16.3883	16.3408	16.4101	16.2934	30	34	+	AQDGSHPLSLQDLIEK;AQGEPVAGHESPK;ATVWDLR;AVQLTQAMDTSTVGVLLAAK;EQTLSPTITSGLHNIAR;FASSPLR;GRPGPVAGHHQMPR;IALALNK;IDASQTEFEK;IIAGDKEVVIAQNDK;ISVYSIMGGSTDGLR;KAVQLTQAMDTSTVGVLLAAK;KIDASQTEFEK;KPIPDEHLILK;LEFLYDK;LITAVVMK;LIWGPYK;LVTFENVR;MPSHQGAEQQQQQHHVFISQVVTEK;NPAVLSAASFDGR;NVWSFLK;QVQHILASASPSGR;RLEFLYDK;RPVGASFSFGGK;TGPQNGWNDPPALNR;TTFEDLIQR;VDGANVALK;VNFEDDSR;VVLTQANK;YLELLGYR	D6RBT0;D6RCQ9;D6RE64;D6REX3;D6RHE8;D6RHZ5;H0Y8V7;H0Y8W8;H0Y9K1;H0Y9T9;H0Y9V3;H0YAB3;H0YAF5;H7BXG7;O94979;O94979-10;O94979-2;O94979-3;O94979-4;O94979-5;O94979-6;O94979-7;O94979-8;O94979-9
P61604	CH10_HUMAN	HSPE1	-1.28899	0.307464	0.981529	0.750057	5.82128	0	1.77643	5.70411	7.60234e-05	2.52649	6.76136	0	16.2442	16.1303	15.8389	15.827	17.7933	17.7056	17.7576	17.8895	18.511	18.5418	18.533	18.5604	8	9	+	DGDILGK;FLPLFDR;GGEIQPVSVK;GGIMLPEK;KFLPLFDR;VLLPEYGGTK;VLQATVVAVGSGSK;VVLDDKDYFLFR	B8ZZ54;B8ZZL8;P61604;S4R3N1
Q9UMX0;Q9UMX0-2	UBQL1_HUMAN	UBQLN1	-1.20279	0.408253	0.794541	0.744819	3.98905	0	3.10633	2.42153	0	3.85115	2.854	0	11.0735	14.0567	10.8462	10.8295	14.8121	14.8645	14.7847	14.7698	15.4907	15.4579	15.7908	15.471	6	9	+	ALSNLESIPGGYNALR;EKEEFAVPENSSVQQFK;NPAMMQEMMR;NPEISHMLNNPDIMR;QLIMANPQMQQLIQR;SHTDQLVLIFAGK	H0YDS0;Q9NRR5;Q9UHD9;Q9UMX0;Q9UMX0-2;Q9UMX0-3;Q9UMX0-4
Q8NHU6	TDRD7_HUMAN	TDRD7	-1.19291	0.304461	0.888446	0.741714	0.781157	0.0204969	1.9018	2.47285	0.000284688	2.64351	5.33169	0	11.1355	10.7342	10.6339	10.5064	13.0367	11.3075	13.121	13.152	13.6978	13.0372	13.4589	13.3903	6	6	+	ALDVQFLDSGTVTSVK;GIAHVYLFTPK;IAQLVAR;SELDTEKVPLSPLPGPK;SLTGDWIPFK;YTSGLWASALPK	Q8NHU6;Q8NHU6-2;Q8NHU6-3
P17676;P17676-2	CEBPB_HUMAN	CEBPB	-1.33369	0.489654	0.844035	0.735362	2.70119	0	3.78355	7.04031	0	4.51891	7.88832	0	10.9586	10.7607	11.1131	11.1374	14.6846	14.8685	15.0339	14.5169	15.2989	15.543	15.4882	15.7153	4	4	+	AAPAAPPAAR;KEEAGAPGGGAGMAAGFPYALR;KPAEYGYVSLGR;PGPRPPAGELGSIGDHER	P17676;P17676-2
Q15056;Q15056-2	IF4H_HUMAN	EIF4H	-1.19914	0.127669	1.07147	0.721996	4.00538	0	1.01499	3.38498	0.00301528	1.73699	4.80334	0.000116848	14.0129	13.6504	13.6963	14.293	14.7548	14.9775	15.0709	14.9095	15.5811	15.7048	15.7423	15.5724	5	5	+	AYSSFGGGR;TGPPMGSR;TVATPLNQVANPNSAIFGGAR;TVATPLNQVANPNSAIFGGARPR;VDIAEGR	A0A7I2V385;A0A7I2V3D5;A0A7I2V3E4;A0A7I2V4E4;A0A7I2V4V9;Q15056;Q15056-2
Q9UHB9;Q9UHB9-4	SRP68_HUMAN	SRP68	-0.921068	0.205825	0.715244	0.71033	3.49442	0	1.57133	1.14588	0.00489486	2.28166	1.60319	0.000732171	14.4955	10.9503	13.9966	11.146	14.1656	14.1426	14.1295	14.4361	14.983	14.8981	15.0646	14.7694	13	14	+	AAIEAFNK;ALLQQQPEDDSKR;DAIQVVR;GAGGEENKENERPSAGSK;LASAFTEEQAVLYNQR;LEALITQTR;QAATMSEVEWR;QVPGGGGGGGSGGGGGSGGGGSGGGR;SGGTEGLLAEK;SGLTGYIK;TVPVKIDK;VEEISPNIR;YANEVNSDAGAFK	K7EN53;K7EQC2;Q9UHB9;Q9UHB9-2;Q9UHB9-3;Q9UHB9-4
P60228	EIF3E_HUMAN	EIF3E	-1.25071	0.207801	1.04291	0.708511	3.99317	0	1.23741	4.96398	0.000490639	1.94592	6.31448	5.69316e-05	14.173	14.2561	14.3828	13.9827	15.5949	15.4258	15.4314	15.2921	16.2271	16.1628	16.1811	16.0072	13	13	+	LGHVVMGNNAVSPYQQVIEK;LKETIDNNSVSSPLQSLQQR;MFEDPETTR;MLFDYLADK;NALSSLWGK;QEYLDTLYR;QLQAETEPIVK;RTTVVAQLK;SQMLAMNIEK;TTVVAQLK;VLVPATDR;WIVNLIR;YLTTAVITNK	A0A161SXE1;A0A7I2V2H9;A0A7I2V2Q9;A0A7I2V2W0;A0A7I2V3I0;A0A7I2V3I2;A0A7I2V3S3;A0A7I2V3W9;A0A7I2V429;A0A7I2V4B4;A0A7I2V4G3;A0A7I2V570;A0A7I2V5K7;A0A7I2V5P9;A0A7I2V5Z6;B3KW56;E5RGA2;E5RHS5;H0YAW4;H0YBP5;H0YBR5;P60228
Q9UK41;Q9UK41-2	VPS28_HUMAN	VPS28	-1.18717	0.422418	0.764755	0.70454	2.73945	0	3.31258	2.28997	0	4.01712	2.67747	0	14.4334	10.8344	10.9769	10.7841	14.7865	15.1486	15.0847	15.2592	15.7335	15.7089	16.0243	15.6306	5	6	+	AMDEIQPDLR;ELMETMHR;IKEDRPITIK;TMQALEK;YDNMAELFAVVK	E9PM90;E9PQR7;E9PR04;Q9UK41;Q9UK41-2
Q92620	PRP16_HUMAN	DHX38	-1.15626	0.0662133	1.09004	0.701808	2.08233	0.00146909	0.83797	3.68983	0.00720409	1.53978	4.62945	0.000391294	10.8254	11.0065	10.9805	10.9132	11.8282	12.0454	11.6868	11.5171	12.3966	12.1143	12.5903	12.7836	7	7	+	DATSDLAIIAR;LIVTSATMDAEK;NELLTTTVPEIQR;SAASEQHVFK;SQWESPSPTPSYR;TNLANVVLLLK;YMTDGILLR	H3BQT9;H3BV01;J3KRT1;J3KTG2;Q92620;Q92620-2
Q15434	RBMS2_HUMAN	RBMS2	-1.10079	0.243159	0.857635	0.690019	2.6827	0	1.50918	1.75298	0.001433	2.1992	2.46911	0.000154	13.0346	13.2685	10.9448	13.0081	13.7221	14.2029	14.0556	14.312	14.6675	14.7854	14.8448	14.7551	4	4	+	ASGVQAQMAK;GLQPGTTDQDLVK;GYGFVDFDSPSAAQK;PGISTFGYNR	A0A1W2PQV1;E7EPF2;E7ETU5;F8VQS9;F8VZR4;F8W1T6;P29558;P29558-2;Q15434
Q9Y2Z0	SGT1_HUMAN	SUGT1	-1.33515	0.505688	0.82946	0.688109	2.55902	0.00032043	3.91231	6.73619	0	4.60042	7.30543	0	11.2148	11.0254	10.6861	11.2215	14.817	14.7309	15.0522	15.1969	15.8147	15.586	15.7465	15.4022	9	9	+	LDIETGFHR;LEGDAALNR;LEGQGDVPTPK;LELLHPIIPEQSTFK;LPSGEDYNLK;NDVNVEFSEK;NLYPSSSPYTR;NYAAALETFTEGQK;SLELNPNNSTAMLR	Q9Y2Z0;Q9Y2Z0-2
Q7L1Q6;Q7L1Q6-2;Q7L1Q6-3;Q7L1Q6-4	5MP2_HUMAN	BZW1	-1.26786	0.40147	0.866389	0.687607	4.50694	0	2.46891	3.3416	0	3.15652	3.9083	0	12.731	11.9856	12.8788	11.1107	14.7326	14.662	14.6224	14.5647	15.3734	15.2674	15.4564	15.2351	12	13	+	AEVLSEEPILK;DIILYVK;EGVSAAFAVK;ELQEQMSR;ELSEYVR;FLDASGAK;IVVLFYK;LMELFPANK;QQKPTLSGQR;QSVEHFTK;SVFLEQMK;YFTEAGLK	B5MCE7;B5MCH7;C9IZ80;C9J188;C9JFN4;C9JV57;C9JWF5;E7ETZ4;H0Y503;Q7L1Q6;Q7L1Q6-2;Q7L1Q6-3;Q7L1Q6-4;Q9Y6E2
P54727	RD23B_HUMAN	RAD23B	-1.30981	0.381195	0.928612	0.6823	6.33191	0	2.10766	6.03365	0	2.78996	6.79277	0	13.6719	13.8618	13.8089	13.3544	15.8239	15.8219	15.7189	15.763	16.5085	16.4371	16.4658	16.4454	13	14	+	ASFNNPDR;AVEYLLMGIPGDR;DAFPVAGQK;EQVIAALR;GKDAFPVAGQK;IDIDPEETVK;ILNDDTALK;NFVVVMVTK;NFVVVMVTKPK;NQPQFQQMR;QEKPAEKPAETPVATSPTATDSTSGDSSR;QIIQQNPSLLPALLQQIGR;TLQQQTFK	A0A494C0B4;H0Y579;K7ELW1;K7ENJ0;P54725;P54725-2;P54725-3;P54727;P54727-2;Q5W0S4;Q5W0S5
Q9Y6W5	WASF2_HUMAN	WASF2	-1.27646	0.418908	0.857553	0.680919	3.18018	0	2.63176	3.46995	0	3.31268	4.09554	0	11.0251	10.9596	12.6065	11.0848	13.8755	13.8775	14.2988	14.1512	14.7029	14.7577	14.7279	14.7381	4	4	+	DVVGNDVATILSR;MGQEFVESK;SDLLSAIR;SSLPAVSDAR	Q9Y6W5;Q9Y6W5-2
Q9NQA3	WASH6_HUMAN	WASH6P	-1.11195	0.270538	0.841413	0.68056	3.10783	0	1.64811	1.80895	0.000914286	2.32867	2.45642	0.000113009	13.739	13.2074	11.0795	12.393	13.9992	14.3356	14.1924	14.4842	14.9042	14.9709	14.8524	15.006	7	7	+	GPGAGEGPGGAFAR;LFDAPLSISK;LQEYGSIFTGAQDPGLQR;QDDGSSSASPSVQGAPR;SQVQAIGEK;VSLAQAK;YVFLDPLAGAVTK	A0A7I2YQU6;A8K0Z3;A8MWX3;C4AMC7;Q6VEQ5;Q9NQA3
Q9P2E3	ZNFX1_HUMAN	ZNFX1	-1.30577	0.368247	0.93752	0.679695	3.6995	0	1.99872	6.62842	0	2.67842	6.61076	0	11.2148	10.8224	10.9068	11.0341	12.9682	12.9886	13.0527	12.9635	13.6808	13.5465	13.562	13.9023	10	10	+	DAQVVGMTTTGAAK;ELAIIQGPPGTGK;ENNQIGPMLR;INVLDPGQWPSK;IQGSAGEIATSQER;LQEDLHILK;LTYLVNLLTR;TPHQKPTEQPQQAK;VGFLQISNR;VQIVSAIGYPR	Q5JXR5;Q5JXR6;Q5JXR7;Q9P2E3;Q9P2E3-2
O14964	HGS_HUMAN	HGS	-1.26598	0.286447	0.979533	0.674487	4.03638	0	1.51077	4.20025	0.000321257	2.18526	5.06324	6.24746e-05	13.648	13.2091	13.8481	13.9729	15.1266	15.0887	15.2184	15.2874	15.8845	15.968	15.6935	15.8731	12	14	+	ALQNAVTTFVNR;ESDAMFAAER;KQEYLEVQR;QEYLEVQR;QIQLAQK;QTMEELKDLLK;QVEVNVR;RLYYEGLQDK;STYTSYPK;VEGHVFPEFK;VVQDTYQIMK;YAVNSIK	A0A7I2V2D8;A0A7I2V2K2;A0A7I2V2R9;A0A7I2V2W5;A0A7I2V307;A0A7I2V310;A0A7I2V331;A0A7I2V3C3;A0A7I2V3F9;A0A7I2V3I8;A0A7I2V3J3;A0A7I2V3Q7;A0A7I2V3Z1;A0A7I2V4J7;A0A7I2V4M9;A0A7I2V4X6;A0A7I2V5A2;A0A7I2V5A3;A0A7I2V5B7;A0A7I2V5D6;A0A7I2V5L9;A0A7I2V611;A0A7I2V628;A0A7I2V637;A0A7I2V674;A0A7I2V6E0;A0A7I2YQD1;A0A7I2YQP0;A0A7I2YQS8;A0A7I2YQU5;A0A7I2YQY0;I3L165;I3L1E3;I3L1P5;O14964;O14964-2
P52594;P52594-2;P52594-3;P52594-4	AGFG1_HUMAN	AGFG1	-1.32864	0.45448	0.874155	0.672724	3.60208	0	2.85827	7.06399	0	3.53099	8.6227	0	11.0998	11.0502	11.2876	10.9768	13.9705	13.7327	14.1237	14.0204	14.598	14.6463	14.7078	14.5861	5	7	+	APVGSVVSVPSQSSASSDK;GTPSQSPVVGR;SLLGDSAPTLHLNK;SSAIPDFRDPQK;SSSADFGTFNTSQSHQTASAVSK	B8ZZY2;C9J2I0;P52594;P52594-2;P52594-3;P52594-4
Q86UE4	LYRIC_HUMAN	MTDH	-0.964519	0.15362	0.810898	0.668016	3.77636	0	1.13641	1.22556	0.0100651	1.80442	1.86522	0.000920897	12.9873	10.6836	12.8648	13.4779	13.5899	13.6769	13.8188	13.4737	14.3665	14.2087	14.3424	14.3138	8	9	+	KREEAAAVPAAAPDDLALLK;LSSQISAGEEK;NKGDSHLNVQVSNFK;SETSWESPK;SSSQVPPILQETDK;TISTSDPAEVLVK;TVEVAEGEAVR;WNSVSPASAGK	E5RJU9;H0YB56;H0YBE0;H0YBJ8;Q86UE4
O00303	EIF3F_HUMAN	EIF3F	-1.2833	0.282406	1.00089	0.663866	4.70832	0	1.44668	6.70085	0.000235851	2.11054	7.2167	7.28132e-05	13.8589	13.6822	13.7576	13.9365	15.2489	15.2983	15.1835	15.2912	16.0563	15.9168	15.8441	15.8601	10	11	+	AYVSTLMGVPGR;EAPNPIHLTVDTSLQNGR;FLMSLVNQVPK;IGVDLIMK;LHPVILASIVDSYER;NMYELHK;TMGVMFTPLTVK;VIGLSSDLQQVGGASAR;VIGTLLGTVDK;YAYYDTER	A0A1W2PP79;A0A7I2V4S2;A0A7I2YQA0;H0YDT6;O00303
P26447	S10A4_HUMAN	S100A4	-1.19126	0.0705506	1.12071	0.660708	4.59746	0	0.793869	4.12324	0.00852628	1.45458	6.06088	0.000394457	18.3774	18.1536	18.157	18.0025	18.8184	19.0469	19.0445	18.9563	19.5913	19.683	19.6231	19.6116	4	6	+	ALDVMVSTFHK;ELPSFLGK;RTDEAAFQK;TDEAAFQK	P26447
Q9Y6N5	SQOR_HUMAN	SQOR	-1.30207	0.34729	0.954778	0.657529	5.2969	0	1.78522	6.29625	0	2.44275	7.15208	0	14.7231	14.4392	14.3355	14.5524	16.3646	16.2789	16.2151	16.3325	17.0381	16.9268	16.9415	16.9149	22	25	+	AEPLETFPFDQSK;EGNAIFTFPNTPVK;GLPEGFAHPK;GYWGGPAFLR;HFYQPIWTLVGAGAK;IGSNYSVK;IMYLSEAYFR;KLFHLGMS;KVGAENVAIVEPSER;KYADALQEIIQER;LFHLGMS;LSMYLMK;NHYEVLVLGGGSGGITMAAR;NLTVNYK;PTASVIPSGVEWIK;QLSSSGRPTASVIPSGVEWIK;TAAAVAAQSGILDR;TISVIMK;TSPVADAAGWVDVDKETLQHR;VGAENVAIVEPSER;VILAEFDYK;YADALQEIIQER	A0A1B0GXB4;H3BMS6;H3BNP9;H3BNX3;H3BUD7;H3BV36;Q9Y6N5
P56945-8	BCAR1_HUMAN	BCAR1	-1.32395	0.44146	0.882494	0.657452	3.42074	0	2.63171	6.77123	0	3.28916	7.11513	0	10.9385	10.7976	11.1199	10.682	13.5883	13.4311	13.6326	13.4128	14.0583	14.227	14.0515	14.3578	7	7	+	ATAPGPEGGGTLHPNPTDK;FVILSAHK;ILVGMYDK;LVFIGDTLSR;QGIVPGNR;RPGPGTLYDVPR;SQLELQQLK	A0A087WUD2;A0A2R8Y4C2;A0A2R8Y596;A0A2R8Y5C9;A0A2R8Y5E4;A0A2R8Y6M6;A0A2R8Y8C4;A0A2R8YFK2;A0A2R8YFS8;H3BN62;H3BQJ7;H3BSB2;H3BSY4;H3BTB0;H3BTL5;H3BU42;H3BVF0;P56945;P56945-2;P56945-3;P56945-4;P56945-5;P56945-6;P56945-7;P56945-8;Q14511;Q14511-2;Q14511-3
Q92783;Q92783-2	STAM1_HUMAN	STAM	-1.26924	0.419354	0.849882	0.641629	2.52715	0.00089	2.51655	3.32389	0	3.15818	3.9307	0	10.9845	12.6779	11.0266	11.2775	13.8513	14.1688	14.2521	13.7605	14.7683	14.6701	14.4849	14.6759	6	6	+	AIELSLK;ASPALVAK;DFASEVSNVLNK;EQGVTFPAIGSQAAEQAK;QQSTTLSTLYPSTSSLLTNHQHEGR;VMEALSLYTK	A6NMU3;Q92783;Q92783-2
O60664;O60664-3;O60664-4	PLIN3_HUMAN	PLIN3	-1.2541	0.308449	0.945648	0.638899	1.85802	0.00456895	1.56672	3.54407	0.00031499	2.20562	4.93632	6.26016e-05	11.3121	11.0733	10.7692	10.545	12.9283	12.566	12.2824	12.1896	13.0088	13.3697	13.023	13.1205	4	4	+	IATSLDGFDVASVQQQR;QEQSYFVR;SVVTGGVQSVMGSR;TLTAAAVSGAQPILSK	K7EL96;K7ER39;K7ERZ3;O60664;O60664-2;O60664-3;O60664-4
O60488;O60488-2	ACSL4_HUMAN	ACSL4	-1.25163	0.307706	0.943924	0.632785	3.1416	0	1.55092	3.37093	0.000304667	2.18371	4.32419	5.58984e-05	11.9661	11.2394	11.0033	10.9422	12.9581	12.9725	12.849	12.5751	13.457	13.5752	13.4648	13.3888	8	8	+	AKPTSDKPGSPYR;HIIYVDNK;IGYSSPLTLSDQSSK;LTLLAQQK;RVNNFGSGLTALGLKPK;SDQSYVISFVVPNQK;VNNFGSGLTALGLKPK;VQEMNYIQK	A0A804HI36;D6RDA8;D6RF95;O60488;O60488-2
O60841	IF2P_HUMAN	EIF5B	-1.03247	0.142412	0.890054	0.631549	2.4722	0.00128037	0.992443	1.49913	0.0105272	1.62399	2.23459	0.000925879	15.925	14.1104	14.2192	14.2374	15.5425	15.5599	15.696	15.6634	16.143	16.0052	16.2308	16.6091	20	22	+	AMQEALAK;DAQEMADSLGVR;DPIVMGVTVEAGQVK;HFEATDILVSK;IEPIPGESPK;ILPQYIFNSR;IPGMLIIDTPGHESFSNLR;IPQQLESK;KFEEETVK;KSPDSDVAATLK;KSPDSDVAATLKK;LKEGDTIIVPGVEGPIVTQIR;LLQAQGVEVPSK;LLQAQGVEVPSKDSLPK;RLEELEAK;SKVTVDTGVIPASEEK;SPDSDVAATLK;SPDSDVAATLKK;TSEVPYAGINIGPVHK;VTVDTGVIPASEEK	A0A087WUT6;O60841
O14786	NRP1_HUMAN	NRP1	-1.33714	0.50329	0.833854	0.627612	3.19563	0	3.49427	7.35704	0	4.12188	8.23062	0	11.0745	10.8461	10.8416	11.1683	14.3069	14.6657	14.5534	14.3816	15.0478	15.2416	15.0029	15.1256	11	13	+	DKLNTQSTYSEA;FVSDYETHGAGFSIR;FVTAVGTQGAISK;GIIIQGGK;IAPPPVVSSGPFLFIK;IKPATWETGISMR;MIMDDSK;MIMDDSKR;NWMPENIR;SFEGNNNYDTPELR;WSVLTSK	E7EX60;E9PEP6;O14786;O14786-2;O14786-3;Q5JWQ2;Q5JWQ4;Q5JWQ6;Q5T7F0;V9GYL7
P23919;P23919-2	KTHY_HUMAN	DTYMK	-1.27066	0.279961	0.990703	0.627163	2.73728	0.000596954	1.36828	4.52275	0.000355086	1.99544	6.89482	6.19718e-05	11.1135	10.9582	11.0358	10.7646	12.1975	12.6801	12.2041	12.2635	12.9585	12.9411	13.0359	12.9184	5	5	+	GALIVLEGVDR;LSQGVTLVVDR;RGALIVLEGVDR;WEQVPLIK;YAFSGVAFTGAK	G5E9E9;H7BZ20;P23919;P23919-2
Q9BRQ8	FSP1_HUMAN	AIFM2	-1.2175	0.414378	0.803125	0.62374	4.06069	0	2.61834	2.55955	3.82661e-05	3.24208	3.00472	0	10.7548	10.8692	13.3592	11.0746	14.2021	14.0444	14.1378	14.1468	14.6024	14.8601	14.8332	14.7303	9	9	+	ASVETGFAK;DLFVSTSWK;DSFHHNVAALR;GVQLLLSER;INSSAYR;KGVQLLLSER;LASSGALR;NDGVGQISGFYVGR;QGLVVGIDLK	Q9BRQ8;Q9BRQ8-2
Q96CV9	OPTN_HUMAN	OPTN	-1.25375	0.243516	1.01023	0.62048	5.51812	0	1.21169	4.10282	0.000785785	1.83217	5.15156	9.07975e-05	14.05	13.4118	13.7405	13.956	14.9451	14.9599	15.0273	15.0727	15.6024	15.657	15.6604	15.5671	17	19	+	ADLLGIVSELQLK;AEAEQEKDQLR;ELLTENHQLK;LLQEHNNALK;LMALSHENEK;LNSSGSSEDSFVEIR;LSEAELMK;LTVLQMTHNK;MAEGEAEGSVK;NSAIPSELNEK;QELVYTNK;QFFEIQSK;QLQMDEMK;QSLMEMQSR;TIEELTR;TSDSDQQAYLVQR;TVSTGTALSK	A0A087WY28;A0A087X2G2;H7C1H4;Q96CV9;Q96CV9-2;Q96CV9-3;X6RKL2
Q15691	MARE1_HUMAN	MAPRE1	-1.20733	0.122199	1.08513	0.618683	5.69709	0	0.85422	3.7972	0.00644175	1.4729	5.1926	0.00038125	16.0253	16.5286	16.1088	16.3024	17.1231	17.0192	17.0824	17.1573	17.725	17.7075	17.7552	17.669	8	10	+	DYDPVAAR;ERDFYFGK;ILQAGFK;KNPGVGNGDDEAAELMQQVNVLK;KPLTSSSAAPQRPISTQR;LEHEYIQNFK;LTVEDLEK;QGQETAVAPSLVAPALNKPK	Q15555;Q15555-3;Q15555-4;Q15555-5;Q15691
Q9BRS2	RIOK1_HUMAN	RIOK1	-1.06085	0.227349	0.833497	0.618118	2.40631	0.00264356	1.31363	1.59043	0.00366111	1.93175	2.21522	0.000500415	12.7529	13.2895	11.1768	11.241	13.5675	13.5796	13.2949	13.2728	14.2816	14.1651	13.9275	13.8131	5	5	+	AMEIASQR;GYVWNGGSNPQANR;HSVAVMTVR;LNVTDSVINK;TSILVFK	Q9BRS2
Q9UPQ0;Q9UPQ0-10;Q9UPQ0-2;Q9UPQ0-4	LIMC1_HUMAN	LIMCH1	-1.32355	0.447731	0.875816	0.615492	3.24567	0	2.54671	6.32056	0	3.1622	6.73248	0	10.9434	10.7113	11.2555	11.0118	13.541	13.3595	13.5967	13.6116	13.9292	14.2126	14.1801	14.249	9	9	+	ASVLDTSMSAGSGSPSK;FTATVETTIAR;FTISEAVLER;GQLGDAVSGTDVR;GSLTEGALAHSGNPVSK;LLAGEDGTSER;SAVPFNQYLPNK;SNQTAYVPAPLR;WIEQVTGR	D6R8Y0;D6RD46;D6RJ93;E7EPK0;E9PDJ9;G5EA03;H0Y8P3;Q6NVB9;Q9UPQ0;Q9UPQ0-10;Q9UPQ0-2;Q9UPQ0-3;Q9UPQ0-4;Q9UPQ0-5;Q9UPQ0-6;Q9UPQ0-7;Q9UPQ0-8;Q9UPQ0-9
A0A1B0GUD6;A0A1B0GVV0;A0A1W2PQ30;Q3KR37;Q3KR37-4	A0A1B0GUD6_HUMAN;A0A1B0GVV0_HUMAN;A0A1W2PQ30_HUMAN;ASTRB_HUMAN	GRAMD1B	-1.13008	0.371676	0.758406	0.61534	3.33922	0	2.3895	1.91468	0.00029529	3.00484	2.33328	5.04092e-05	10.9886	11.3837	14.3893	11.3024	14.268	14.5432	14.5333	14.2774	14.9517	15.1533	14.9736	15.0047	15	16	+	DILLQGR;DLPAVLAPGK;DSLINLQNGIR;FSDIIFHPWK;GSDHSSDKSPSTPEQGVQR;LPQSQTEWAQLLESQQK;NVQEQSLEAGLAR;SPSTPEQGVQR;SPTPQNQDGDTMVEK;SQSWYNVLSPTYK;SSIETKPDASPQLPK;SSVMLLDQMK;TYMMMFR;VILYTITLTNPLAPK;YHDTELQK	A0A024R3M2;A0A0J9YXF6;A0A0J9YXZ1;A0A0J9YY71;A0A1B0GUD6;A0A1B0GVV0;A0A1B0GWG7;A0A1W2PQ30;A0A2R8Y5X2;B4DF12;E9PRD6;Q3KR37;Q3KR37-2;Q3KR37-3;Q3KR37-4;Q8IYS0
O76094	SRP72_HUMAN	SRP72	-1.07277	0.294951	0.777823	0.612695	2.85478	0.0006	1.73544	1.63172	0.00098939	2.34814	2.13645	0.000284072	13.5843	10.8728	12.7538	10.8382	13.7304	13.6139	13.6392	14.0074	14.5292	14.371	14.3041	14.2374	11	11	+	DQNVFDSK;EAISDLQQLWK;GTQGATAGASSELDASK;ISQGNISK;KTNLSAVVAAQSNWEK;LTNAEGVEFK;QLQAIEFNK;SPAHLSLIR;TEEALQLYNQIIK;TIESANQQTDK;VLANNSLSFEK	D6RDY6;O76094;O76094-2;R4GNC1
O00267;O00267-2	SPT5H_HUMAN	SUPT5H	-1.02586	0.253126	0.772729	0.612596	4.22892	0	1.50788	1.44389	0.00257123	2.12048	1.95702	0.000474167	12.987	13.5028	10.8056	10.9633	13.6492	13.6218	13.5479	13.4714	14.2021	14.309	14.1329	14.0967	14	14	+	DNELIGQTVR;DVTNFTVGGFAPMSPR;ETFQVLNMYGK;FAVALDSEQNNIHVK;FEGDTGLIVR;FIAYQFTDTPLQIK;GYIYVEAYK;HLVLAGGSKPR;LGYWNQQMVPIK;QAIEGVGNLR;RDNELIGQTVR;SVVAPEHVK;VRDTYLDTQVVGQTGVIR;VVSISSEHLEPITPTK	O00267;O00267-2
Q04206;Q04206-2;Q04206-3	TF65_HUMAN	RELA	-1.21582	0.132363	1.08346	0.610632	5.65341	0	0.865576	4.10188	0.00585365	1.47621	5.49451	0.000391743	14.7743	14.321	14.6799	14.5225	15.4004	15.3892	15.5178	15.4526	16.0827	16.0008	16.0428	16.0762	11	14	+	APNTAELK;DLEQAISQR;GDYDLNAVR;GSFSQADVHR;INGYTGPGTVR;IQTNNNPFQVPIEEQR;LPPVLSHPIFDNR;QVAIVFR;SAGSIPGER;SPFSGPTDPRPPPR;TPPYADPSLQAPVR	A0A087X0W8;E9PI38;E9PJR1;E9PJZ9;E9PKH5;E9PKV4;E9PM47;E9PMD5;E9PNK5;E9PNV4;E9PQS6;E9PRX2;H0YCB4;Q04206;Q04206-2;Q04206-3;Q04206-4;Q2TAM5
Q99832;Q99832-3	TCPH_HUMAN	CCT7	-1.29118	0.309354	0.981827	0.610185	4.34662	0	1.45228	6.43139	0.000234267	2.06247	7.38659	7.09677e-05	15.6945	15.9296	15.9109	15.8041	17.3351	17.3052	17.3453	17.1626	17.9814	17.9447	17.8576	17.8051	18	23	+	ALEIIPR;ATISNDGATILK;EIAVTVK;IKEIAVTVK;KVQGGALEDSQLVAGVAFK;LLDVVHPAAK;LPIGDVATQYFADR;NDSVVAGGGAIEMELSK;QQLLIGAYAK;QVKPYVEEGLHPQIIIR;SLHDAIMIVR;STVDAPTAAGR;TATQLAVNK;TFSYAGFEMQPK;TLVDIAK;VPEEDLK;VPEEDLKR;VQGGALEDSQLVAGVAFK	F8WAM2;Q99832;Q99832-2;Q99832-3;Q99832-4
Q9Y6E2	5MP1_HUMAN	BZW2	-1.33152	0.479812	0.851705	0.602313	3.339	0	2.93361	6.62546	0	3.53592	7.40527	0	10.954	11.3171	10.8376	10.9304	14.044	14.0235	13.9822	13.7239	14.6218	14.6284	14.4685	14.4641	8	8	+	DANSVTSSLR;EELVAEQALK;EGIAASFAVK;FLDSTGSR;LLELFPVNR;NYAQVFNK;QSVDHFAK;SVFLDQMK	B5MCE7;B5MCH7;C9JF98;E7EMS9;E7ETZ4;E9PFE3;F8WDX8;Q75MG1;Q9Y6E2;Q9Y6E2-2
P78371	TCPB_HUMAN	CCT2	-1.2984	0.328969	0.969429	0.601999	5.20129	0	1.52964	6.68872	0.000193358	2.13164	7.80941	0	15.3963	15.1787	15.1482	15.2603	16.8082	16.8521	16.7517	16.69	17.4103	17.3293	17.4157	17.3548	22	29	+	AAHSEGNTTAGLDMR;DASLMVTNDGATILK;EAESLIAK;EALLSSAVDHGSDEVK;EAVAMESYAK;FRQDLMNIAGTTLSSK;GATQQILDEAER;GSGNLEAIHIIK;IGVNQPK;IHPQTIIAGWR;ILIANTGMDTDK;ILIANTGMDTDKIK;KIHPQTIIAGWR;LALVTGGEIASTFDHPELVK;LAVEAVLR;LKGSGNLEAIHIIK;LTSFIGAIAIGDLVK;NIGVDNPAAK;QDLMNIAGTTLSSK;VAEIEHAEK;VAEIEHAEKEK;VLVDMSR	F5GWF6;F8VQ14;P78371;P78371-2
P30419	NMT1_HUMAN	NMT1	-1.17203	0.140096	1.03194	0.600574	2.99953	0.000307216	0.883598	2.67474	0.00774198	1.48417	3.84225	0.000544309	14.202	14.1921	13.5774	13.5414	14.8467	14.613	14.9157	14.6719	15.5131	15.3179	15.1859	15.4328	8	9	+	AIELFSVGQGPAK;GGLSPANDTGAK;GSETDSAQDQPVK;LGEVVNTHGPVEPDKDNIR;MNSLPAER;SYQFWDTQPVPK;TAGLRPMETK;VAPVLIR	A0A7I2V3M5;A0A7I2V3U5;A0A7I2V3X4;A0A7I2V4Y5;A0A7I2V539;B7Z8J4;K7EN42;K7EN82;O60551;P30419;P30419-2;Q5VUC6
O75323	NIPS2_HUMAN	NIPSNAP2	-1.34825	0.578934	0.769319	0.599242	5.89996	0	6.06587	8.5028	0	6.66511	8.75328	0	17.3725	17.1342	17.2698	16.7886	23.1574	23.2019	23.2678	23.2014	23.7695	23.7995	23.867	23.7895	15	23	+	ARSDMLLSR;DAHSNLLAK;DAHSNLLAKK;EFLEFRK;ENKEFLEFR;ETSNLYK;ICQEVLPK;KDAHSNLLAK;KETSNLYK;LQFHNVKPECLEAYNK;PGTMIEWGNYWAR;SDMLLSR;SGPNIYELR;SREDSWLK;YEGGYPALTEVMNK	C9J7B1;C9K068;F8WBI5;F8WCR5;H7C2U6;H7C333;O75323;O75323-2;Q9BPW8
Q8N4C8	MINK1_HUMAN	MINK1	-1.23296	0.199808	1.03315	0.598844	2.31635	0.00414024	1.02959	5.30956	0.00152205	1.62844	5.0593	0.000155949	11.0886	10.9768	10.8991	10.8893	11.8773	12.0669	12.1225	11.9055	12.5336	12.5323	12.359	12.9427	6	6	+	LDQLQYDVR;NLAAFPASHDPDPAIPAPTATPSAR;SGGSSQVYFMTLNR;SLQQQQQQQQLQK;SQSLQDQPTR;TSSIATALNTSGAGGSRPAQAVR	A0A590UJE1;Q8N4C8;Q8N4C8-2;Q8N4C8-3;Q8N4C8-4;Q8N4C8-5
Q96JH7	VCIP1_HUMAN	VCPIP1	-1.28845	0.366231	0.922224	0.596348	1.83827	0.00588227	1.77478	4.41463	0.000138765	2.37113	6.19959	0	10.8738	10.6721	10.9751	11.1401	12.2336	12.7134	12.903	12.9101	13.2348	13.4208	13.3907	13.0993	10	10	+	AWGVPQDLIK;DGPSSAPATPTK;DQSTEQSPSDLPQR;IAPGVVTMR;ITIEILK;LLSPILAR;NALLGVTGAPK;NHYIPLVGIK;QLDPDLVEAQR;TGVIGVQPEEVTAAAK	Q96JH7
Q9H788;Q9H788-2	SH24A_HUMAN	SH2D4A	-1.33072	0.482855	0.847859	0.595893	2.08857	0.00465294	2.96077	9.77416	0	3.55666	6.69201	0	10.7727	10.8107	10.8841	10.8505	13.8619	13.7404	13.819	13.7398	14.256	14.8331	14.2774	14.1782	5	5	+	EEQLPLR;LSLGAQK;NIQQMLADSINR;SQYHDLQAPDNQQTK;TLSSSAQEDIIR	H0YAT1;Q9H788;Q9H788-2
P48643	TCPE_HUMAN	CCT5	-1.27814	0.25607	1.02207	0.595867	6.12313	0	1.19345	8.79408	0.000416088	1.78932	8.7963	5.34722e-05	15.3837	15.2996	15.3591	15.3923	16.526	16.5553	16.5622	16.5649	17.2058	17.1006	17.1817	17.1038	22	25	+	AVTIFIR;DTEPLIQTAK;DVDFELIK;EKFEEMIQQIK;FEEMIQQIK;FSELTAEK;GVIVDKDFSHPQMPK;HKLDVTSVEDYK;IADGYEQAAR;ISDSVLVDIKDTEPLIQTAK;KQQISLATQMVR;LGFAGLVQEISFGTTK;LMGLEALK;LMVELSK;MIIEEAK;MIIEEAKR;QQHVIETLIGK;QQHVIETLIGKK;QQISLATQMVR;RDVDFELIK;TSLGPNGLDK;VAIEHLDK	B7ZAR1;D6RIZ7;E7ENZ3;E9PCA1;H0Y914;P48643;P48643-2
Q14142	TRI14_HUMAN	TRIM14	-1.2146	0.399676	0.814921	0.588953	2.07932	0.00474532	2.28957	2.53565	0.0001375	2.87853	3.09155	6.51163e-05	10.5637	11.9605	10.6094	12.7138	13.8747	14.0398	13.7343	13.357	14.4587	14.3217	14.3427	14.2386	5	5	+	ATFQEPLYPALR;FDALWQVLAR;LWEGAISIPR;NTQLTLQVYR;VWSISQEPDPVQR	Q14142;Q14142-2;Q14142-3;Q14142-4
P23588	IF4B_HUMAN	EIF4B	-1.27081	0.284875	0.985935	0.586194	5.23663	0	1.30079	4.40615	0.000480573	1.88698	5.41202	5e-05	15.2287	15.0515	14.9666	15.5645	16.5751	16.5116	16.5247	16.4029	17.0939	17.1037	17.0455	17.1161	17	18	+	AASIFGGAK;AASIFGGAKPVDTAAR;AFGSGYR;DDRGPPQRPK;ERHPSWR;GLNISAVR;KDENKVDGMNAPK;RGDDSFGDKYR;SILPTAPR;SQSSDTEQQSPTSGGGK;STPKEDDSSASTSQSTR;TGSESSQTGTSTTSSR;VAPAQPSEEGPGR;VAPAQPSEEGPGRK;VDGMNAPK;VDVADQAQDKDRDDR;YEDRYDR	E7EX17;F8VP89;F8VRU1;F8VSC7;F8VX11;F8VYE9;F8W0K0;P23588;P23588-2
P31689	DNJA1_HUMAN	DNAJA1	-1.30931	0.381983	0.927326	0.584555	4.51254	0	1.8129	6.05098	0	2.39746	6.73598	0	16.4437	16.2199	16.4117	16.6748	18.1967	18.1885	18.2818	18.3347	18.7928	18.759	18.936	18.8521	12	16	+	DHAVFTR;ELYDKGGEQAIK;ETTYYDVLGVKPNATQEELK;ETTYYDVLGVKPNATQEELKK;GTGMQIR;ILEVHIDK;KILEVHIDK;QISQAYEVLSDAK;TIVITSHPGQIVK;VNFPENGFLSPDK;VNFPENGFLSPDKLSLLEK;YHPDKNPNEGEK	P31689;P31689-2
O00178	GTPB1_HUMAN	GTPBP1	-1.31688	0.402025	0.914852	0.582549	3.52578	0	1.9526	7.15038	0	2.53514	8.14478	0	11.1792	11.3041	11.1767	11.1351	13.0011	13.1477	13.1631	13.2935	13.8769	13.6749	13.7285	13.6554	8	8	+	DDVIVTASNFSSER;GGQTASFALK;KIPVLVQSK;LLQTTNNSPMNSKPQQIK;LVLVSPTSEQYDSLLR;VAVVGNVDAGK;VGDNDFLEVR;VITFIDLAGHEK	B0QY59;F5H257;F5H716;O00178
Q14847	LASP1_HUMAN	LASP1	-1.31284	0.388642	0.924199	0.579847	5.44789	0	1.84219	6.41169	0	2.42204	7.14633	0	15.7447	15.3387	15.5472	15.5931	17.4648	17.4165	17.3429	17.3684	17.9324	17.9678	18.0445	17.9671	12	14	+	EPAAPVSIQR;GFSVVADTPELQR;IVYPTEK;KTQDQISNIK;LKQQSELQSQVR;MGPSGGEGMEPER;MGPSGGEGMEPERR;QQSELQSQVR;QSFTMVADTPENLR;TGDTGMLPANYVEAI;TQDQISNIK;YKEEFEK	C9J9W2;F6S2S5;J3KSN1;K7ESD6;Q14847;Q14847-2;Q14847-3
P55265;P55265-4	DSRAD_HUMAN	ADAR	-1.26324	0.2154	1.04784	0.578597	6.03845	0	1.02774	7.14517	0.00124207	1.60634	8.70911	8.61718e-05	16.0999	16.0428	16.1555	16.0362	17.1557	17.0426	17.1183	17.1288	17.6949	17.6518	17.7242	17.6888	36	40	+	AAPGEFR;AIMEMPSFYSHGLPR;AMTILLEEAK;DGSAFEDGLR;DINAVLIDMER;DMGYGNWISKPQEEK;DSIFEPAK;EAGTPPLWK;FLYSELMK;FQVVINGR;GDSLSLK;GQLPEAPVIGK;HPFIVNHPK;HYPVFENPK;ILAAIIMK;KDSEDMGVVVSLGTGNR;KNIFLLFK;LKPPVHYNGPSK;LSYGEAK;LVDQSGPPHEPK;MGFTEVTPVTGASLR;NIFLLFK;QEAADAALR;QGTTPPIWHLTDK;QMAAEEAMK;SHGFAAEFK;SVTLGYLFSQGHLTR;TAESQTPTPSATSFFSGK;TLPLTGSTFHDQIAMLSHR;TMLLLSR;VENGQEPVIK;VLIGENEK;VLYSLAK;VSIYDSK;YLNTNPVGGLL…	A0A3B3IRQ9;A0A3B3ISU1;A0A3B3ISX1;A0A3B3ITG9;A0A7P0TA14;A0A7P0Z4F9;A0A7P0Z4K3;A2IBT1;P55265;P55265-2;P55265-3;P55265-4;P55265-5
P61011	SRP54_HUMAN	SRP54	-1.0028	0.270497	0.732306	0.576951	2.59015	0.00268595	1.59077	1.38145	0.00234932	2.16772	1.83285	0.000568186	13.9609	11.1037	13.0962	10.848	14.0521	13.9304	13.7993	13.5901	14.4483	14.5444	14.2496	14.4373	8	9	+	AGAFDQLK;DKVDVASVIVTK;DVQELLTQYTK;GGGALSAVAATK;HGQFTLR;LAYYYQR;QFQQGAAGNMK;QNVIMFVGLQGSGK	A0A7I2V584;A0A7I2V5K0;A0A7I2V5S0;A0A7P0PJI2;G3V480;G3V4F7;P61011;P61011-2
O14776;O14776-2	TCRG1_HUMAN	TCERG1	-1.09446	0.358018	0.736441	0.576873	2.87426	0.00126852	2.21418	1.74274	0.000360976	2.79105	2.13601	8.34979e-05	13.5978	10.6132	10.8519	13.538	14.1342	14.4179	14.4111	14.4944	15.0714	15.0111	14.7743	14.9085	19	19	+	AIVPLEAR;ALLSDMVR;EALFNEFVAAAR;EEAIQNFK;ESAWTKPDGVK;FNPGELR;GPPPPPTASEPTR;GPPPPPTASEPTRR;GVSAFSTWEK;IIQEPPHKK;LFNEHIEALTK;LIVAYVDDLDRR;LSMWDRPDDLIGR;SSDVSWSDTR;TLESTWEKPQELK;TYYYNNR;VFFYNPTTR;VYYYNAR;YLLLNPK	A0A7P0T8N8;G3V220;O14776;O14776-2;Q5VWI1
Q15750;Q15750-2	TAB1_HUMAN	TAB1	-1.30463	0.404479	0.90015	0.574647	1.83826	0.00675599	1.98142	5.33343	0	2.55607	6.24648	0	10.9414	10.9022	10.7207	11.0463	13.1063	12.6332	12.696	13.1007	13.4792	13.7273	13.4444	13.1839	4	4	+	LSQLGLDAGK;LYVANVGTNR;VLLQAFDVVER;VYPVSVPYSSAQSTSK	Q15750;Q15750-2
O75340	PDCD6_HUMAN	PDCD6	-1.30157	0.429956	0.871609	0.573722	3.01651	0.000868293	2.2493	4.36232	0	2.82302	4.93878	0	13.6858	13.5088	14.5656	13.9612	16.3018	16.0733	16.0458	16.2978	16.7103	16.6538	16.9464	16.7031	7	8	+	AGVNFSEFTGVWK;DNSGMIDKNELK;LSDQFHDILIR;QALSGFGYR;SIISMFDR;TYDRDNSGMIDK;YITDWQNVFR	A0A024QZ42;A0A087WZ38;H0Y9X3;O75340;O75340-2
Q05397;Q05397-5;Q05397-7	FAK1_HUMAN	PTK2	-1.04185	0.300339	0.74151	0.57276	4.321	0	1.74253	1.51388	0.00124111	2.31529	1.95308	0.000377876	13.6518	14.0361	14.1032	10.93	14.9407	14.8953	15.0447	14.8106	15.4887	15.5716	15.4658	15.4562	19	19	+	AQLSTILEEEK;AVIEMSSK;EVGLALR;FFEILSPVYR;FLQEALTMR;IQPAPPEEYVPMVK;LAQQYVMTSLQQEYKK;LGDFGLSR;LIQQTFR;LLNSDLGELINK;LQPQEISPPPTANLDR;LVNGTSQSFIIRPQK;MLGQTRPH;NLLDVIDQAR;QMLTAAHALAVDAK;SLLDSVK;THLGTGMER;VYENVTGLVK;WMAPESINFR	A0A8Q3WLM4;B4DWJ1;E5RFW9;E5RG54;E5RG66;E5RGA6;E5RH01;E5RH08;E5RH48;E5RHD8;E5RI03;E5RI72;E5RIK4;E5RJI4;E5RJP0;E7ESA6;E9PEI4;H0YAS0;H0YB16;H0YB33;H0YB99;H0YBP1;H0YBZ1;Q05397;Q05397-2;Q05397-3;Q05397-4;Q05397-5;Q05397-6;Q05397-7;Q14289;Q14289-2
Q9NZ52;Q9NZ52-4	GGA3_HUMAN	GGA3	-1.31089	0.434749	0.876146	0.572186	1.75216	0.00818801	2.26289	5.06561	0	2.83508	6.35633	0	11.4348	11.1037	10.9355	11.1719	13.1507	13.2265	13.8158	13.5045	13.773	14.0739	13.9393	14.2001	4	4	+	FLNELIK;QGIVQSDPPIPVDR;SIVLQAAVPK;SKNPDDLQEANK	A0A087WYN2;B0QYR5;B0QYR6;B0QYR9;B0QYS0;B0QYS1;B0QYS2;B0QYS3;B0QYS5;B7Z1E9;H3BMM6;H3BPI3;J3KSG3;J3KSS7;J3KTR5;J3QRP3;J3QRS8;J3QS87;Q9NZ52;Q9NZ52-2;Q9NZ52-3;Q9NZ52-4;Q9UJY4;Q9UJY5;Q9UJY5-3;Q9UJY5-4;Q9UJY5-6
Q5VV52;Q5VV52-3	ZN691_HUMAN	ZNF691	-1.26725	0.369602	0.89765	0.570213	1.20689	0.0151826	1.76756	3.94598	0.00019528	2.33777	4.80946	7.11316e-05	10.7612	10.9602	10.7342	11.2877	12.7977	12.1552	12.9083	12.9524	12.8819	13.2835	13.2349	13.6941	6	6	+	ELGDPIAHPR;RSDLTTHQQDHLGK;SDLTTHQQDHLGK;SFSQSATLAVHHR;TFNNTSNLR;TFSDISNFGAHQR	A0A0A0MRR1;Q5VV50;Q5VV51;Q5VV52;Q5VV52-3
Q04637;Q04637-3	IF4G1_HUMAN	EIF4G1	-1.27501	0.25154	1.02347	0.560237	5.42568	0	1.10792	6.94092	0.000788391	1.66815	8.1207	9.06585e-05	16.2025	16.0899	16.0562	16.0612	17.2659	17.2363	17.1944	17.1448	17.7861	17.7742	17.8155	17.7066	44	50	+	AALSEEELEKK;AASLTEDRDR;ALPSEELNR;DITEEIMSGAR;EAALPPVSPLK;EAGLSWK;EAVGDLLDAFK;EITKPLRPLGK;ERPSQPEGLR;ERPSQPEGLRK;FIGELFK;FMLQDVLDLR;FSALQQAVPTESTDNR;FSALQQAVPTESTDNRR;GGPGGELPR;GGPPGPPISR;GLPLVDDGGWNTVPISK;GPAGLGPR;GSNWVPR;GSSGGSGAKPSDAASEAAR;GSSGGSGAKPSDAASEAARPATSTLNR;GVIDLIFEK;HGVESTLER;IHNAENIQPGEQK;IIATVLMTEDIK;ITKPGSIDSNNQLFAPGGR;KIIATVLMTEDIK;LKEELEEAR;LKGVIDLIFEK;LLTTIGK;LTPQMFQQLMK;MDQYFN…	A0A0A0MSA7;A0A0U1RQK7;A0A6Q8PFB2;A0A7I2Y1C3;A0A804HJV5;A0A8I5KT99;A0A8I5KV92;A0A8I5QJH9;A0A8J9G7U8;C9J2Z7;C9J556;C9J6B6;C9JF13;C9JHW9;C9JIH5;C9JSU8;C9JWH7;C9JWH9;C9JWW9;C9K073;E7EUU4;E7EX73;E9PGM1;F8WCF2;H7C044;H7C0V6;O43432;O43432-3;O43432-4;Q04637;Q04637-3;Q04637-4;Q04637-5;Q04637-6;Q04637-7;Q04637-8;Q04637-9
Q13492;Q13492-2;Q13492-3;Q13492-5	PICAL_HUMAN	PICALM	-1.2468	0.19057	1.05623	0.557715	4.08404	0	0.926049	5.55111	0.00298205	1.48376	6.49865	0.000284754	12.7621	12.6722	12.7502	12.9118	13.7091	13.7597	13.5953	13.7364	14.2879	14.3509	14.2642	14.1285	12	12	+	ATTHEIMGPK;ATTLSNAVSSLASTGLSLTK;EGLDIYKK;FIQYLASR;ITAAQHSVTGSAVSK;NTLFNLSNFLDK;QAALEEEQAR;QVAFDFTK;SGLQGYDMSTFIR;SLITTHHLMVYGNER;TTNSSWVVVFK;VAEQVGIDR	E5RFC6;E5RFU0;E5RGY9;E5RHK9;E5RIJ5;E5RK51;E9PDG8;E9PI56;E9PJT1;E9PK13;E9PKP6;E9PLJ8;H0YCY1;H0YEF7;H0YEH1;O60641;O60641-3;O60641-4;Q13492;Q13492-2;Q13492-3;Q13492-4;Q13492-5
O95801	TTC4_HUMAN	TTC4	-1.14295	0.2099	0.933056	0.557058	0.916603	0.0231304	1.04213	2.16688	0.00531549	1.59918	4.68157	0.000285096	10.7477	11.1468	11.0246	10.7778	12.2847	11.1575	12.4421	11.9811	12.3905	12.8386	12.3148	12.5496	4	4	+	AAAQYYLGNFR;NQNEALLQAIK;SALNDVTAAR;STLLQVLQHQR	O95801
Q9H936	GHC1_HUMAN	SLC25A22	-1.28977	0.376498	0.913274	0.55441	4.41265	0	1.72101	4.21646	0.000194314	2.27542	4.93846	6.72489e-05	13.5314	13.944	14.459	13.8733	15.7919	15.5915	15.6564	15.652	16.3136	16.2051	16.2118	16.179	10	10	+	GAAVNLTLVTPEK;GIAGLYK;GLGATLLR;HEGPSAFLK;ILAAQGQLSAQGGAQPSVEAPAAPR;ILAAQGQLSAQGGAQPSVEAPAAPRPTATQLTR;KILAAQGQLSAQGGAQPSVEAPAAPRPTATQLTR;LAANDFFR;PTATQLTR;SEGYFGMYR	A0A0A6YYN8;A0A0D9SEI9;A0A0D9SFA8;A0A0D9SFE1;A0A0D9SG84;E9PI74;E9PJH7;E9PJY0;E9PQ36;E9PS95;K4DIA2;K4DIA8;K4DIB0;K4DIB3;K4DIB6;K4DIB8;Q9H1K4;Q9H936
Q9NP61;Q9NP61-2	ARFG3_HUMAN	ARFGAP3	-1.27833	0.377451	0.900883	0.552859	4.03756	0	1.74887	3.72423	0.000216765	2.30173	4.44964	6.29857e-05	12.2575	11.5164	12.5805	12.452	14.1076	13.9497	13.8397	13.9047	14.4492	14.5123	14.5206	14.531	7	7	+	ATLEVSSIIK;EESIVSSLR;LSVFANGVVTSIQDR;MKEQEDLAK;QDILTIFK;SLGVHLSFIR;TTGYSDRPTAR	A0A0D9SF70;B0QYV8;B0QYV9;E9PIY6;E9PJT7;E9PK28;E9PM63;E9PMR9;E9PMU9;E9PN48;E9PNY8;E9PQP3;G5E9L0;H0Y6A0;H0YDX1;Q8N6H7;Q9NP61;Q9NP61-2
Q9BZE9;Q9BZE9-2	ASPC1_HUMAN	ASPSCR1	-1.3119	0.402467	0.90943	0.552473	2.45526	0.00433962	1.86826	5.59867	0	2.42073	8.62181	0	10.9804	11.1638	11.0371	11.0039	12.6023	12.8798	13.0617	13.1144	13.5283	13.499	13.4195	13.4214	4	4	+	AAGSPSPLPAPDPAPK;APAAAPFVPFSGGGQR;FANLPNNAK;GTTLQSLGLTGGSATIR	J3KRF7;J3KRG1;J3KRY8;J3QL04;J3QR12;J3QR50;J3QRW3;Q9BZE9;Q9BZE9-2;Q9BZE9-3;Q9BZE9-4
P53992	SC24C_HUMAN	SEC24C	-1.21687	0.11655	1.10032	0.55245	4.04224	0	0.7488	5.08726	0.00972012	1.30125	7.10564	0.000520123	14.9291	14.8604	14.9598	14.8094	15.6241	15.7451	15.6753	15.5095	16.1604	16.2542	16.112	16.2373	15	17	+	EGGAEESAIR;GLIDSLR;GPQSNYGGPYPAAPTFGSQPGPPQPLPPK;GQVPPLVTTNFLVK;GTEPFVTGVR;LFLFHTSLPIAEAPGK;QAQVPLAAVIKPLAR;QEDKMEMLFK;SDVLQPGAEVTTDDR;SLLDFLPR;SPVESTTEPPAVR;TLFQPQTGAYQTLAK;VGFVTYNK;VLHFYNVK;VVGFDAVMR	A0A0U1RR49;G5EA31;P53992;P53992-2
Q96RS6;Q96RS6-2;Q96RS6-3	NUDC1_HUMAN	NUDCD1	-1.18848	0.380954	0.807522	0.550677	2.89183	0.00254188	2.02605	2.31345	0.000291145	2.57673	2.7949	5.02447e-05	10.8092	10.8125	12.9945	10.8956	13.5611	13.3481	13.4413	13.2653	13.7894	13.8882	14.1242	14.0168	4	4	+	ESNSLEISLIK;LFVLTTK;LYVIGTGER;QPAPMSTVLYNR	A0A7I2V457;Q96RS6;Q96RS6-2;Q96RS6-3
Q66K74;Q66K74-2	MAP1S_HUMAN	MAP1S	-1.34563	0.548303	0.797324	0.537131	4.05977	0.000315344	4.08516	10.1585	0	4.62229	9.78968	0	11.0337	10.8963	10.9794	10.8896	14.9982	14.9703	15.1	15.0711	15.6944	15.4888	15.6083	15.4967	17	19	+	ALELPLAASSIPR;ALELPLAASSIPRPR;AVLDALLASK;AVPMAPAPASPGSSNDSSAR;EGLLATHPR;EPVVTPQDLEGPGR;FLREPVVTPQDLEGPGR;GDNLETLVLLNPSDK;GPSGSASSRPGVSATPPK;GPVPAKPTVLFEK;HSATFSSIVK;KAPSTSHSGFPPVANGPR;NLLLDPASHK;PGQERPGVAR;PGVSATPPK;SEVAAGGGSWDDRLR;VDAVLVTHPGADSLPGLNSLLR	M0QXQ9;M0QY41;M0QZ50;M0R1J2;M0R1M7;Q66K74;Q66K74-2
Q9NZ08;Q9NZ08-2	ERAP1_HUMAN	ERAP1	-1.22998	0.328585	0.901393	0.537045	2.40156	0.00467801	1.46125	2.84997	0.000491499	1.9983	3.67985	8.60465e-05	10.9943	10.9324	12.0919	11.6937	12.5718	13.0571	12.958	12.9704	13.5214	13.4302	13.2923	13.4617	7	7	+	ASLINNAFQLVSIGK;GFFSSLK;GFPLITITVR;ILASTQFEPTAAR;NPVGYPLAWQFLR;SGIVQYLQK;TQEFPQILTLIGR	H0Y9X5;Q9NZ08;Q9NZ08-2
Q86SQ4;Q86SQ4-2;Q86SQ4-3;Q86SQ4-4	AGRG6_HUMAN	ADGRG6	-1.18332	0.183221	1.00009	0.525546	1.39759	0.0140353	0.87918	2.8365	0.00740484	1.40473	5.0072	0.000476649	11.1268	11.0493	10.9627	10.8682	12.2686	11.7063	12.0547	11.4941	12.5101	12.2771	12.6402	12.1984	4	4	+	ISVVIQNILR;LLLGSNQNEIVSLK;SLSSSSIGSNSTYLTSK;VILPQTSDAYQVSVAK	F5H2L1;Q86SQ4;Q86SQ4-2;Q86SQ4-3;Q86SQ4-4
Q9BYM8	HOIL1_HUMAN	RBCK1	-1.19867	0.347092	0.851578	0.521371	2.33425	0.00578378	1.5975	2.41852	0.000475044	2.11887	3.07723	8.19945e-05	12.2719	11.2514	12.5541	10.9374	13.5458	13.0367	13.3848	13.4374	14.0014	13.8656	13.8126	13.8105	5	5	+	AVAGGDEQVAMK;GPLEPGPPKPGVPQEPGR;MLEDLGFK;NTSLNPQELQR;VPLSVQLKPEVSPTQDIR	A0A8V8TLQ1;A0A8V8TMQ4;A0A8V8TMZ2;A6PVJ6;A6PVJ7;B4DML5;G3XAG9;H0Y4S7;Q5JWR1;Q9BYM8;Q9BYM8-3;Q9BYM8-4
Q14247	SRC8_HUMAN	CTTN	-1.24198	0.233413	1.00856	0.520602	4.19443	0.000308808	0.990895	3.7093	0.00311653	1.5115	4.79503	0.000385118	16.842	17.4437	16.9837	16.9556	18.0748	17.973	17.9848	18.1561	18.5989	18.5743	18.6194	18.4785	21	25	+	ANFENLAK;DYSSGFGGK;ENVFQEHQTLK;FGVEQDR;FGVQMDR;FGVQSER;LPSSPVYEDAASFK;LQLHESQK;LRENVFQEHQTLK;NASTFEDVTQVSSAYQK;QDSAAVGFDYK;SAVGFDYQGK;TQTPPVSPAPQPTEER;TVPVEAVTSK;TVQGSGHQEHINIHK;VDQSAVGFEYQGK;YGIDKDKVDK;YGLFPANYVELR;YGLFPANYVELRQ;YGVQADR;YGVQADRVDK	H0YCD9;H0YEV2;Q14247;Q14247-2;Q14247-3
O15371;O15371-2;O15371-3	EIF3D_HUMAN	EIF3D	-1.27807	0.312304	0.965768	0.511394	3.78005	0.00127442	1.24461	4.43947	0.000550386	1.756	5.47285	8.7187e-05	15.1268	15.1373	14.9543	14.6336	16.2969	16.2943	16.1675	16.0719	16.6873	16.804	16.6783	16.7065	11	13	+	DMPYQPFSK;GAVIATELK;IFHTVTTTDDPVIR;IFHTVTTTDDPVIRK;LGDDIDLIVR;NMLQFNLQILPK;SVYSWDIVVQR;TLNEWDSR;VADWTGATYQDK;VADWTGATYQDKR;YLILKDPNK	A0A0D9SGB5;B0QYA4;B0QYA5;B0QYA6;B0QYA8;O15371;O15371-2;O15371-3
Q08945	SSRP1_HUMAN	SSRP1	-1.33877	0.535708	0.803066	0.510864	1.76423	0.0105051	3.58173	6.57985	0	4.09259	7.85436	0	11.0537	11.008	10.7902	10.7122	14.1215	14.5875	14.4154	14.7667	14.9273	15.2003	14.9546	14.8524	8	9	+	ASSGLLYPLER;GFIYVHKPPVHIR;IYPTFLHLHGK;LFDFVNAK;NMSGSLYEMVSR;QGTQYTFSSIER;RVALGHGLK;SDHPGISITDLSK	A0A0U1RRK2;E9PMD4;Q08945
O43491	E41L2_HUMAN	EPB41L2	-1.34181	0.521155	0.820656	0.509556	4.56258	0.000312042	3.16956	8.81787	0	3.67911	9.42471	0	10.7698	10.7199	10.8078	10.9438	14.0609	13.9778	13.8873	13.9935	14.5474	14.4429	14.4444	14.523	15	15	+	APHLQLIEGK;DSSQLGTDATK;EISPGSGPGEIR;EVPIVQTETK;EVQTNELK;FIPPWLK;FLTLGSK;GLSPAQADSQFLENAK;HQASISELKR;LVSPEQPPK;SLDGAPIGVMDQSLMK;SYTLVVAK;VEGDNIYVR;VEMQPTELVSK;VRPAELEQFESTIGFK	A0A0A0MRA8;A0A0A0MSA4;A0A1B0GTF8;A0A2R8Y5B3;A8K968;E9PHY5;E9PIG0;E9PII3;E9PJP4;E9PK52;E9PMG5;E9PMV8;E9PN54;E9PPC9;E9PQD2;E9PQN0;E9PRG1;H0Y5B0;J3KT37;O43491;O43491-2;O43491-3;O43491-4;Q6R5J7;Q6ZSX4;Q9Y2J2;Q9Y2J2-2;Q9Y2J2-3;Q9Y2J2-4
O95486	SC24A_HUMAN	SEC24A	-1.04168	0.381433	0.660244	0.50882	3.15891	0.00410751	2.59712	1.55648	0.000305578	3.10594	1.82866	0.000114514	14.0989	10.5892	14.7381	10.726	15.0387	15.0694	15.0996	15.3329	15.7685	15.6337	15.5922	15.5816	7	7	+	ELVQDLLK;MSVFQTQLPTLGVGALKPR;SFQTGTNAR;TIPQPPILQLSVEK;TLETQSALGPALQAAFK;TLPQMFTK;VVNLLQER	O95486;O95486-2
P50991	TCPD_HUMAN	CCT4	-1.30186	0.334919	0.966942	0.508357	6.29576	0	1.31651	7.81868	0.000316289	1.82487	8.42076	5.48043e-05	15.6766	15.6746	15.6608	15.8095	17.018	17.0535	17.0088	17.0072	17.4946	17.5386	17.5828	17.505	18	22	+	ALIAGGGAPEIELALR;AYILNLVK;DALSDLALHFLNK;ETLLNSATTSLNSK;FSNISAAK;GDVTITNDGATILK;GIEILTDMSR;GIEILTDMSRPVELSDR;GIHPTIISESFQK;IDDVVNTR;LVIEEAER;MIQDGKGDVTITNDGATILK;MLVELSK;QMQVLHPAAR;TAGINVR;TVTIVVR;VIDPATATSVDLR;VVSQYSSLLSPMSVNAVMK	P50991;P50991-2
Q8WX92-2	NELFB_HUMAN	NELFB	-1.32465	0.495051	0.829597	0.507319	1.512	0.0136645	2.75947	5.14611	0	3.26678	6.98605	0	10.944	11.3207	11.0129	10.7298	13.4359	13.4747	14.1293	14.0053	14.2614	14.1978	14.3013	14.314	4	4	+	ALEPTGQSGEAVK;APVSYPNTLPESFTK;ASGVSAAAPGER;DSPDLLLLLR	A0A5H1ZRP4;Q8WX92;Q8WX92-2
Q10567;Q10567-2;Q10567-3	AP1B1_HUMAN	AP1B1	-1.12169	0.366043	0.755649	0.504739	1.69139	0.0118043	1.92738	1.88849	0.000415708	2.43212	2.31212	0.000112565	10.929	10.7962	13.5124	11.1348	13.771	13.6624	13.23	13.4185	14.2281	13.7274	14.084	14.0615	4	4	+	GLEISGTFTR;LLSTDPVAAK;LQSSNIFTVAK;VIASMTVGK	C9J1E7;Q10567;Q10567-2;Q10567-3;Q10567-4
Q92879;Q92879-2;Q92879-3;Q92879-4;Q92879-5;Q92879-6	CELF1_HUMAN	CELF1	-1.35128	0.610764	0.740511	0.499458	2.38604	0.00664525	7.55284	10.2156	0	8.0523	10.3614	0	11.0421	11.1012	10.9942	10.9697	18.5672	18.6041	18.3834	18.7641	19.0917	19.2976	18.9693	18.9579	4	4	+	AALEAQNALHNMK;KAALEAQNALHNMK;LFIGMISK;MFVGQVPR	E9PKA1;E9PKU1;E9PQK4;E9PSH0;F5H0D8;F5H4Y5;G5EA30;Q92879;Q92879-2;Q92879-3;Q92879-4;Q92879-5;Q92879-6
Q2M389	WASC4_HUMAN	WASHC4	-1.34038	0.519633	0.820747	0.498558	3.2692	0.00409134	3.07965	7.62801	0	3.57821	9.05551	0	10.8126	10.6762	10.9377	10.8986	14.0611	13.8361	13.9961	13.7504	14.401	14.4666	14.3646	14.4056	14	14	+	DTFLQQK;HLDSVLSDHTR;IHAEVQLK;KLDLISELR;LLQTMNLTQK;LSVHTHLK;MLVDVFAPEFR;NSAEGTEYFK;NSTFAEEFAHSIR;QLISQIGNAMGYVR;QQNVQSASQDEK;SIFANVEAK;TFKDEELFPLQVVMK;TSNGDLSDSTVSADPVVK	A0A087X256;F8VYH7;F8W1W1;Q2M389;Q2M389-2
Q9BPW8	NIPS1_HUMAN	NIPSNAP1	-1.34818	0.588658	0.759521	0.498165	3.23361	0.00404358	5.64698	7.91725	0	6.14515	8.13904	0	16.2827	15.9455	16.107	15.6198	21.7722	21.623	21.5105	21.6371	22.107	22.1625	22.0056	22.2604	14	19	+	AGDVASAAAAR;DAHSTLLSK;DAHSTLLSKK;DNEGSWFR;GWDENVYYTVPLVR;IMIPLKISPLQ;KDAHSTLLSK;KRGWDENVYYTVPLVR;LKPGTMIEWGNNWAR;MGPNIYELR;NNKEYLEFR;NNKEYLEFRR;RGWDENVYYTVPLVR;SQMLLSR	C9JDV8;F8WCR5;H7C2U6;Q9BPW8
Q8WUM4	PDC6I_HUMAN	PDCD6IP	-1.3244	0.427524	0.896878	0.495672	7.63321	0	1.85017	7.60004	0	2.34584	8.16335	0	17.2326	17.1347	17.0793	16.9659	18.9549	18.9553	18.9626	18.9404	19.4774	19.441	19.4196	19.4579	48	59	+	AAVGRPLDK;AAVGRPLDKHEGALETLLR;AEGTNFR;DAFDKGSLFGGSVK;DELLKDLQQSIAR;DLDPIGK;DLQQSIAR;EILDESLR;ELPELLQR;EPSAPSIPTPAYQSSPAGGHAPTPPTPAPR;EREGLENDLK;ETVLSALSR;EVFPVLAAK;FGEEIAR;FTDLFEK;FYNELTEILVR;GSLFGGSVK;HEGALETLLR;HYQFASGAFLHIK;KDNDFIYHDR;KFGEEIAR;KTERDELLK;KTSEVDLAKPLVK;LALASLGYEK;LANQAADYFGDAFK;LQHAAELIK;MKDAIIAK;MVPVSVQQSLAAYNQR;NIQVSHQEFSK;NREILDESLR;PLDKHEGALETLLR;QSNNEANLR;QSNNEANLREEVLK;SLL…	A0A3B3IT07;C9IZF9;F8WBR8;F8WDK9;F8WEQ7;Q8WUM4;Q8WUM4-2;Q8WUM4-3
P43490	NAMPT_HUMAN	NAMPT	-1.26258	0.316277	0.946298	0.493398	5.18518	0.000313684	1.23647	3.63261	0.000879282	1.72987	4.45097	0.000111979	15.0834	14.2848	14.9851	14.8083	16.0284	15.9527	16.0632	16.0632	16.555	16.5556	16.4667	16.5037	12	14	+	AVPEGFVIPR;DPVPGYSVPAAEHSTITAWGK;GTDTVAGLALIK;GVSSQETAGIGASAHLVNFK;KFPVTENSK;LHDFGYR;LLPPYLR;NAQLNIELEAAHH;STQAPLIIRPDSGNPLDTVLK;SYSFDEIRK;VLEILGK;YDGHLPIEIK	A0A0C4DFS8;A0A7P0T862;A0A7P0T895;A0A7P0T8D2;A0A7P0T8L3;A0A7P0T8R4;A0A7P0T8Z3;A0A7P0T931;A0A7P0T941;A0A7P0T973;A0A7P0T9F0;A0A7P0T9I9;A0A7P0TA73;A0A7P0TAI8;A0A7P0TAS5;A0A7P0TB17;A0A7P0TBB7;A0A7P0Z437;A0A7P0Z466;A0A7P0Z4N0;B7Z8W6;P43490
Q92905	CSN5_HUMAN	COPS5	-1.08854	0.297342	0.791192	0.491071	1.9057	0.0104103	1.37808	1.72629	0.00219423	1.86915	2.2342	0.000567037	10.8131	11.1844	12.8816	12.592	13.429	13.2555	13.0107	13.2882	13.4666	13.6672	13.851	13.9629	5	5	+	ISALALLK;LEQSEAQLGR;QQQEILAAKPWTK;SGGNLEVMGLMLGK;VNLGAFR	E5RFS1;E5RG35;E5RHF2;E5RHH5;E5RK55;Q92905
Q13418	ILK_HUMAN	ILK	-1.20819	0.323842	0.884344	0.488379	1.58514	0.0136296	1.3349	2.55268	0.00114843	1.82327	3.53885	0.000154774	12.2634	11.0852	11.5904	11.1368	12.8963	13.2827	12.7026	12.5337	13.4215	13.3355	13.3815	13.2304	7	7	+	FALDMAR;FDMIVPILEK;MYAPAWVAPEALQK;QLNFLTK;SAVVEMLIMR;SVMIDEDMTAR;WQGNDIVVK	A0A087WWY6;A0A0A0MTH3;Q13418;Q13418-2;Q13418-3
O95747	OXSR1_HUMAN	OXSR1	-1.19508	0.42832	0.766761	0.48596	2.94967	0.00469466	2.33101	2.34556	0.000195766	2.81697	2.7417	5.4417e-05	13.2748	11.1715	13.1354	11.0267	14.3028	14.403	14.6139	14.6127	15.0293	14.897	14.9456	15.0043	6	6	+	APTISER;DLVIVAANLQK;FEFTPGR;IPISLVLR;IVEEPQSNR;TAQALSSGSGSQETK	A0A8V8TKT5;C9JIG9;O95747;Q9UEW8;Q9UEW8-2
Q8IZH2;Q8IZH2-2	XRN1_HUMAN	XRN1	-1.18174	0.420648	0.761091	0.481701	3.41058	0.00398161	2.26726	2.24724	0.000212254	2.74896	2.62451	5.12479e-05	13.2948	10.8988	10.9903	10.5495	13.7759	13.7718	13.6477	13.607	14.2016	14.1718	14.3049	14.051	20	21	+	EAQSSQATPVQTSQPDSSNIVK;ENFSVPVGLR;FTGSIFIGR;FYLEEPPGTQK;GAVLPQEISQVNQHHK;IISLDAWR;KVFFMAVDGVAPR;LGVSGYLVSR;LPTSALVNLSHGSR;MQYFQPTIQEK;QIANEIPVSSNR;QVVPFVYQTIVK;SGVQVFQQSSR;SSPIAQPASSFQVETASQGHSISHHK;TLDDLFPLR;VQEIITWLK;VVAVSDGETK;WFESKVGNKYLNEAAGVAAEEAR;YLNEAAGVAAEEAR;YNPGYVLASR	F8WDA0;H7C5E4;Q8IZH2;Q8IZH2-2;Q8IZH2-3
P07093;P07093-2;P07093-3	GDN_HUMAN	SERPINE2	-1.31465	0.418631	0.896018	0.481377	3.3183	0.00437262	1.74777	5.65921	7.39687e-05	2.22915	6.33345	0	11.3205	11.3324	11.0715	10.9264	12.805	12.8877	12.8946	13.0546	13.4481	13.3741	13.2664	13.4789	9	9	+	AKIEVSEDGTK;ASAATTAILIAR;DIVTVANAVFVK;FTAVAQTDLKEPLK;HNPTGAVLFMGQINKP;LVLVNAVYFK;NKDIVTVANAVFVK;TFVAADGK;VLGITDMFDSSK	C9JN98;P07093;P07093-2;P07093-3
Q9UNS2;Q9UNS2-2	CSN3_HUMAN	COPS3	-1.16252	0.389851	0.772669	0.4763	2.92158	0.00573702	1.93145	2.11802	0.000334381	2.40775	2.53313	8.25662e-05	12.7402	10.9099	12.4625	10.407	13.4392	13.5627	13.6696	13.5741	13.8488	14.0904	14.1676	14.0439	4	4	+	AMDQEITVNPQFVQK;TFLTLSLQDMASR;VQLSGPQEAEK;YTSQIVGR	C9JLV5;H7C3P9;K7ES36;Q9UNS2;Q9UNS2-2
P40763;P40763-2;P40763-3	STAT3_HUMAN	STAT3	-1.22687	0.22016	1.00671	0.471348	4.22548	0.00253106	0.867148	3.32663	0.00672601	1.3385	4.35251	0.000801528	14.27	14.1527	14.7322	14.132	15.2153	15.2586	15.1766	15.105	15.756	15.6333	15.6566	15.595	14	15	+	AILSTKPPGTFLLR;FLQESNVLYQHNLR;FNILGTNTK;FPELNYQLK;GLSIEQLTTLAEK;KFNILGTNTK;KLEELQQK;LLQTAATAAQQGGQANHPTAAVVTEK;QQMLEQHLQDVR;SAFVVER;TGVQFTTK;TQIQSVEPYTK;VSYKGDPIVQHR;YLEKPMEIAR	A0A7I2V2G1;A0A7I2V2T1;A0A7I2V395;A0A7I2V3V0;A0A7I2V444;A0A7I2V4C8;A0A7I2V4F6;A0A7I2V4R2;A0A7I2V4R3;A0A7I2V552;A0A7I2V5N9;A0A7I2YQD2;A0A7I2YQI1;A0A7I2YQR5;G8JLH9;P40763;P40763-2;P40763-3
O43747	AP1G1_HUMAN	AP1G1	-1.23721	0.452704	0.784507	0.470054	3.62001	0.00396641	2.39405	2.75595	7.48201e-05	2.8641	3.14692	6.5812e-05	12.4985	13.3436	12.8944	10.9797	14.748	14.8977	14.9035	14.7432	15.4108	15.2666	15.2228	15.2724	11	12	+	AVEYNALFK;FLLNNDK;GYALTAIMK;IEFTFER;LVPQLVR;TSNSYLR;TVQTDHNAVQR;VLAINILGR;VLTTAGSYVR;WHIDTIMR;YVALTSLLK	B3KNW1;B4DGE1;H3BNR4;H3BR36;H3BUN9;O43747;O43747-2
E9PAV3	NACAM_HUMAN	NACA	-1.28426	0.35978	0.92448	0.469024	2.22029	0.00975375	1.3655	4.21148	0.000400374	1.83452	5.43294	4.83516e-05	15.3741	15.0824	15.5147	15.6314	16.7007	16.6306	16.6657	17.0676	17.3462	17.1091	17.2156	17.2699	4	6	+	DIELVMSQANVSR;IEDLSQQAQLAAAEK;NILFVITKPDVYK;SPASDTYIVFGEAK	A0A7I2V2K5;A0A7I2V473;E9PAV3;E9PAV3-2;F8VNW4;F8VZ58;F8VZJ2;F8W0W4;H0YHX9;Q13765;Q9BZK3
Q13283	G3BP1_HUMAN	G3BP1	-1.2994	0.339346	0.960051	0.46859	4.35978	0.00257489	1.23714	6.21222	0.000414572	1.70573	7.30738	4.78261e-05	16.2462	16.4851	16.3044	16.3893	17.5985	17.6839	17.5887	17.5025	18.0317	18.1123	18.0951	18.0088	14	18	+	EAGEQGDIEPR;FMQTFVLAPEGSVANK;FYVHNDIFR;NLPPSGAVPVTGIPPHVVK;NSSYVHGGLDSNGK;NSSYVHGGLDSNGKPADAVYGQK;PADAVYGQK;PSPLLVGR;QYYTLLNQAPDMLHR;RFMQTFVLAPEGSVANK;SSSPAPADIAQTVQEDLR;TFSWASVTSK;VLSNRPIMFR;VMEKPSPLLVGR	A0A7I2V2R0;A0A7I2V2S5;A0A7I2V2V1;A0A7I2V2X7;A0A7I2V326;A0A7I2V3C4;A0A7I2V3E2;A0A7I2V496;A0A7I2V4D8;A0A7I2V4Y8;A0A7I2V548;A0A7I2V5M7;A0A7I2V651;A0A7I2YQD9;A0A7I2YQF2;A0A7I2YQH0;A0A7I2YQM1;A0A7I2YQN9;A0A7I2YQS2;A0A7I2YQU8;A0A7P0P2U7;D6R9A4;D6RAC7;D6RB17;D6RBR0;D6RBW8;D6RGJ4;E5RH00;E5RH42;E5RI46;E5RIF8;E5RJU8;Q13283;Q13283-2;Q9UN86;Q9UN86-2
Q14008;Q14008-2;Q14008-3	CKAP5_HUMAN	CKAP5	-1.31989	0.422341	0.89755	0.466732	5.24928	0.000864078	1.71115	6.36213	7.47126e-05	2.17788	6.89213	0	14.6719	14.3032	14.3595	14.4925	16.1651	16.172	16.2043	16.1303	16.6736	16.6629	16.6478	16.5544	54	61	+	AFISNVK;ALSEFGSK;ATSKPMGGSAPAK;AVELMDR;AVNPFLADVDK;AVNPFLADVDKLK;DAAFEALGTALK;DALRPPLQNINSVQLK;DISAPKPGPLK;DQVLAMLEK;DTNVMLVALAAK;EALESVEVLIK;EFGFSGLNVK;EGLDEVAGIINDAK;EIAVHIGDR;EIAVHIGDRDNAVR;ETNFQVMQMK;FGQYAGHVVPTILEK;FIQPNIGELPTALK;FSELVMK;FVTDSNAVVQLK;GKPAAPGGAGNTGTK;GLEAALVYVENAHVAGK;HINDSAPEVR;IILLKPIIK;ITSELVSK;KEALESVEVLIK;KEGLDEVAGIINDAK;KFVTDSNAVVQLK;LHIVALIAQK;LIAVEIYR;LIGNLSEK;LLPDTIN…	E9PQH5;H0YCF6;H0YDX5;H0YEK7;Q14008;Q14008-2;Q14008-3
Q70UQ0;Q70UQ0-4	IKIP_HUMAN	IKBIP	-1.27796	0.30112	0.976839	0.466202	4.1023	0.00384878	1.08946	4.66766	0.00123634	1.55566	5.68886	0.000152664	14.1146	14.0179	13.8419	14.2962	15.2359	15.0409	15.1801	15.1716	15.6599	15.5837	15.6784	15.5714	14	14	+	AVSEIMEMQK;HIHSQVTVQINSAEQEIK;ISLISEK;LEPLVNDLTLR;LETNEFQQLQSK;LVTDLLQR;MQNELDILK;NIGDLLSSSIDR;SEAIMEQLK;SFQIIAHLK;TLEGIQYDNSILK;VDQSTTSMAK;VENQYQLLK;VSQDLIETEK	Q70UQ0;Q70UQ0-2;Q70UQ0-4
Q9NP81	SYSM_HUMAN	SARS2	-1.2641	0.231749	1.03235	0.465985	5.31287	0.000872549	0.87065	5.74595	0.00450175	1.33663	6.59721	0.000478151	15.9461	15.7912	15.7031	15.7521	16.6543	16.642	16.6867	16.6922	17.109	17.086	17.2137	17.1304	18	20	+	AAVTEAVR;ALLANQDSGEVQQDPK;DGSVLVPPALQSYLGTDR;EGYSALPQLDIER;ELVHLYPR;GAGALLQHGLVNFTFNK;GFTPMTVPDLLR;GHLEIGEK;ITAPTHVPLQYIGPNQPR;KFDIEAWMPGR;KPGLPGQPAVS;LLIALLESNQQK;LPNQTHPDVPVGDESQAR;NLLYEYAR;QLQEQIR;SADLPAIISTWQELR;VLDMPTQELGLPAYR;VLHMVGDKPVFSFQPR	B4DJM9;M0QWZ7;M0QX29;M0R1C0;M0R259;M0R2C6;M0R2H5;Q9NP81;Q9NP81-2
Q05682-5	CALD1_HUMAN	CALD1	-1.24336	0.174778	1.06858	0.465879	5.25672	0.000855769	0.739178	5.76867	0.00967935	1.20506	6.67307	0.000814552	14.476	14.3957	14.2912	14.301	15.126	15.1156	15.1103	15.0686	15.511	15.606	15.6311	15.5359	17	19	+	EAEGAPQVEAGK;EAEGAPQVEAGKR;EFDPTITDASLSLPSR;EFDPTITDASLSLPSRR;GNVFSSPTAAGTPNK;GNVFSSPTAAGTPNKETAGLK;INEWLTK;LEQYTSAIEGTK;LKEEIER;PSDLRPGDVSSK;QKEFDPTITDASLSLPSR;QQEAALELEELKK;RGSIGENQIKDEK;SAKPTKPAASDLPVPAEGVR;SLAALSQIAYQR;SQNGEFMTHK;VTSPTKV	A0A6Q8PGI1;C9J813;E7EX44;E9PGZ1;Q05682;Q05682-2;Q05682-3;Q05682-4;Q05682-5;Q05682-6
Q96CB9;Q96CB9-4	NSUN4_HUMAN	NSUN4	-1.33906	0.554958	0.784103	0.463549	2.70513	0.00673419	3.83151	6.12726	0	4.29506	6.37303	0	11.4487	10.7253	10.6249	10.6502	14.6458	14.5631	14.7484	14.8178	14.9809	15.317	15.1612	15.1702	4	4	+	ILHSYVPEEIR;NLAANDLSPSR;VSLLSEQK;VTSWDGR	M0R1K5;Q96CB9;Q96CB9-2;Q96CB9-3;Q96CB9-4
Q9NZU5	LMCD1_HUMAN	LMCD1	-1.17973	0.223599	0.956127	0.461825	1.06099	0.0249564	0.884732	3.41067	0.00614032	1.34656	3.79666	0.000839369	10.9241	10.7986	10.9236	10.9532	11.9301	11.4719	11.6524	12.0841	12.2003	12.4816	12.5462	11.7577	4	4	+	GAAPPDSPVVYSDR;LGLQYMELIPK;MSLGQLQSAR;SEALGVGEVALPGQGGLPK	B4DEY6;C9IYS1;F8WB09;H7C3D2;Q9NZU5;Q9NZU5-2
Q86SQ0	PHLB2_HUMAN	PHLDB2	-1.01343	0.352543	0.660889	0.459053	5.22842	0.00125688	2.03361	1.45255	0.000805272	2.49267	1.74485	0.000434632	11.0598	14.9931	14.1136	14.9235	15.822	15.8676	15.7655	15.7692	16.2719	16.2116	16.3033	16.2738	29	30	+	ANGDYSGSYLTLSQPVPAK;ASSESSYLSILPK;EGLYLSDTLPR;ELASENINLR;EVAEYQR;GFPVNPNTLK;GYNHQQMSEGHR;HKELASENINLR;IVILNNLEELK;IYYMVAPSPEAMR;LDEEKENLTQQLLR;LQELYSEQK;LSTGTTVEDVQK;MSIQDSLALQPK;NNLIMMLQR;QANHIVQQAQR;QASGTPQPALR;SETTELMK;SGAASMPSSPK;SHDNVYSLGGLEGR;SPNPLLTFSVK;SPSPLGTSVR;SQELAAMEETR;SSISSISGR;TPEGISEEQR;TPPPPSSTFPK;TSASEGNPYVSSTLSVPASPR;TTSSISPHFSSATMGR;YSSSSLSHMGAYSR	A0A1W2PQ63;A0A1W2PRJ2;A0A1W2PRT1;E9PDY7;E9PFQ4;E9PGF6;G5E9V3;Q86SQ0;Q86SQ0-2;Q86SQ0-3
O00762	UBE2C_HUMAN	UBE2C	-1.23917	0.303519	0.935653	0.457822	1.6842	0.0148277	1.11729	3.57719	0.00152319	1.57511	4.04645	0.000379134	10.4763	11.0951	10.9467	11.0982	12.022	12.0015	11.8405	12.2215	12.6973	12.4643	12.6199	12.1352	4	4	+	DPAATSVAAAR;GISAFPESDNLFK;LSLEFPSGYPYNAPTVK;YLQETYSK	A0A087WVK1;A0A0A0MSE8;K4DI81;O00762;O00762-2;O00762-3;O00762-4
P20290-2	BTF3_HUMAN	BTF3	-1.3034	0.42337	0.880031	0.455539	3.8111	0.00453083	1.72253	4.47929	0.000134694	2.17807	5.08665	6.22222e-05	15.4144	14.6329	14.8267	15.1268	16.6145	16.7462	16.8148	16.7155	17.2774	17.1726	17.1422	17.1208	5	7	+	ETIMNQEK;LAEALPK;MKETIMNQEK;RLAEALPK;VQASLAANTFTITGHAETK	A0A7I2V3T6;A0A7I2V5Y3;A0A7I2YQL2;D6RDG3;H0Y9Y1;P20290;P20290-2
Q15942	ZYX_HUMAN	ZYX	-1.24238	0.241642	1.00074	0.452427	4.15834	0.00402791	0.884491	3.63961	0.00586727	1.33692	4.66776	0.000737171	15.4052	15.0115	15.4522	15.5842	16.3485	16.2384	16.1829	16.2213	16.6931	16.7878	16.6534	16.6665	13	13	+	FGPVVAPK;FGPVVAPKPK;FSPGAPGGSGSQPNQK;FSPVTPK;GPPASSPAPAPK;LGHPEALSAGTGSPQPPSFTYAQQR;PQVQLHVQSQTQPVSLANTQPR;PSPAISVSVSAPAFYAPQK;PSPAISVSVSAPAFYAPQKK;QHPVPPPAQNQNQVR;SPGAPGPLTLK;VNPFRPGDSEPPPAPGAQR;VSSGYVPPPVATPFSSK	C9IZ41;C9JJK5;H0Y2Y8;H7C3D3;H7C3R3;Q15942;Q15942-2
Q9NT62;Q9NT62-2	ATG3_HUMAN	ATG3	-1.31974	0.464586	0.855155	0.451775	1.63343	0.0150613	2.06395	5.98585	0	2.51573	6.08085	0	10.9298	10.6395	10.7781	10.6301	12.6476	13.0034	12.6523	12.9299	13.49	12.9656	13.3997	13.1851	4	4	+	ALEVAEYLTPVLK;AYLPTGK;EITLENKDNIR;TDAGGEDAILQTR	C9JNW8;F8WDI0;Q9NT62;Q9NT62-2
Q99816	TS101_HUMAN	TSG101	-1.31287	0.397822	0.915048	0.451157	4.94876	0.00256379	1.49217	5.99893	0.000208874	1.94333	6.59848	5.75701e-05	14.5636	14.2858	14.3263	14.1763	15.8204	15.8611	15.8581	15.7812	16.2792	16.219	16.3562	16.2709	11	12	+	AQAELNALK;AQAELNALKR;ASLISAVSDK;DGTISEDTIR;DLKPVLDSYVFNDGSSR;ELMNLTGTIPVPYR;ETVNVITLYK;GVIDLDVFLK;KKDEELSSALEK;LDQEVAEVDKNIELLK;LEEMVTR	F5H442;J3QKS4;J3QRU6;Q99816;Q99816-2
P51648;P51648-2	AL3A2_HUMAN	ALDH3A2	-1.29222	0.409633	0.88259	0.446977	3.83491	0.00467011	1.60837	4.08906	0.000270222	2.05535	4.62666	5.27397e-05	14.2922	14.9783	14.5644	14.0893	16.0971	16.1259	16.0345	16.1001	16.517	16.4314	16.668	16.5292	10	13	+	EFYGENIK;EKPLALYVFSHNHK;FDHIFYTGNTAVGK;HSFDTFSHQR;IAFGGETDEATR;ILSLLEGQK;IVMEAAAK;QAFLSGR;VMQEEIFGPILPIVPVK;YIAPTVLTDVDPK	A0A0D9SGC3;A0A5F9ZGX4;A0A5F9ZHI5;A0A5F9ZHN9;A0A5F9ZHP6;A0A5F9ZHZ9;A0A5F9ZI12;A0A5K1VW72;I3L0X1;I3L1M4;I3L2W1;J3KTD9;J3KTG1;J3QKK9;J3QRD1;J3QS00;P51648;P51648-2
P11413;P11413-2;P11413-3	G6PD_HUMAN	G6PD	-1.2711	0.235679	1.03542	0.440631	6.04007	0.00145586	0.830186	8.4002	0.00487399	1.27082	8.89546	0.000519062	18.3898	18.3981	18.3365	18.3569	19.1944	19.1738	19.2291	19.2048	19.6495	19.6057	19.6889	19.6205	30	39	+	DGLLPENTFIVGYAR;EMVQNLMVLR;EPFGTEGR;GGYFDEFGIIR;GPTEADELMK;GYLDDPTVPR;IDHYLGK;IFGPIWNR;IFTPLLHQIELEK;IFTPLLHQIELEKPK;IIVEKPFGR;KQSEPFFK;LEDFFAR;LFYLALPPTVYEAVTK;LKLEDFFAR;LNSHMNALHLGSQANR;LPDAYER;LSNHISSLFR;LTVADIR;LTVADIRK;NSYVAGQYDDAASYQR;PIPYIYGSR;PKPIPYIYGSR;QSEPFFK;RNELVIR;RVGFQYEGTYK;VGFQYEGTYK;VQPNEAVYTK;WDGVPFILR;WVNPHKL	A0A8Q3SIN6;A0A8Q3SIS5;A0A8Q3SJB9;A0A8Q3WL80;A0A8Q3WL83;A0A8Q3WL90;A0A8Q3WL93;A0A8Q3WL95;A0A8Q3WLT0;E7EM57;E7EUI8;E9PD92;P11413;P11413-2;P11413-3
C9J6P4;H7C5K1;Q7Z2W4;Q7Z2W4-3	C9J6P4_HUMAN;H7C5K1_HUMAN;ZCCHV_HUMAN	ZC3HAV1	-1.33269	0.46633	0.866356	0.437479	6.44906	0.00125114	1.96745	8.12975	0	2.40493	8.83545	0	15.231	15.073	15.1496	15.026	17.0985	17.0845	17.1263	17.0402	17.535	17.5255	17.5203	17.5186	32	37	+	ASLEDAPVDDLTR;ATDLGGTSQAGTSQR;FTYLGSQDR;FVVLETGGEAGITR;GTGLLSSDYR;GVVPFQAGSR;IADDADPR;IENSELLDK;IQDAGPASR;KFTYLGSQDR;KGTGLLSSDYR;KIENSELLDK;KTVFSPTLPAAR;LLFYATSR;LSEIHHLHPEYVR;LSTPSSVTK;LSTPSSVTKPANSVFTTK;PANSVFTTK;RPTFVPQWYVQQMK;SGTQDIQPGPLFNNNADGVATDITSTR;SHNLMDR;SLTSWTNDQGAR;SNPSVFVIFQK;SSLGSLQTPEAVTTR;TGATGFGLTMAVK;TSSVSLTATFR;TTGSAQYSLSDVTSTTSSR;TVFSPTLPAAR;VALVNDSLSDVTSTTSSR;VHFHLPYR;WQMLIG…	A0A7P0T8C6;C9J6P4;G5E9U9;H7C5K1;Q7Z2W4;Q7Z2W4-2;Q7Z2W4-3;Q7Z2W4-4;Q7Z2W4-5;Q9H0J9
O14828	SCAM3_HUMAN	SCAMP3	-1.29635	0.379351	0.916996	0.433781	3.25188	0.00660195	1.35198	4.68566	0.000353728	1.78576	5.38341	8.83582e-05	14.0363	13.6186	14.1552	13.8181	15.2601	15.3681	15.1431	15.2647	15.6494	15.8316	15.6413	15.6488	5	8	+	AQQEFAAGVFSNPAVR;ELQHAALGGTATR;EPPPAYEPPAPAPLPPPSAPSLQPSR;NYGSYSTQASAAAATAELLK;TAAANAAAGAAENAFR	O14828;O14828-2
Q8NEZ2	VP37A_HUMAN	VPS37A	-1.31512	0.4538	0.861316	0.433739	1.55877	0.0175991	1.88274	6.33689	0	2.31648	5.56032	0	10.9576	10.8842	10.6327	10.8665	12.8456	12.7601	12.7077	12.5587	13.1917	12.8925	13.0031	13.5198	7	9	+	KNLLLEPSLEAK;LQQAIAMHSQFHAPL;NLLLEPSLEAK;NSHSSIAEIQK;QIITDKDDLVK;QTVLDKYELLTQMK;SASSSAAGSPGGLTSLQQQK	E5RG91;E5RHB8;E5RJ10;E5RJX6;H0YBN0;Q8NEZ2;Q8NEZ2-2;Q8NEZ2-3
Q00341	VIGLN_HUMAN	HDLBP	-1.26808	0.279273	0.988808	0.433662	3.36172	0.00650693	0.945729	4.36617	0.00342751	1.37939	5.74252	0.000482203	16.1012	16.4987	16.2291	16.2792	17.3423	17.2828	17.1924	17.0737	17.6569	17.5962	17.6915	17.6812	31	31	+	AFHPFIAGPYNR;ANSFTVSSVAAPSWLHR;ARHEVLLISAEQDKR;ASVITQVFHVPLEER;DFSVQIK;DKFPEVIINFPDPAQK;DLANIAEVEVSIPAK;DQGLSIMVSGK;ELLELASR;EQLAQAVAR;GNSLQEILER;HEVLLISAEQDKR;IDLPAENSNSETIIITGK;IEGDPQGVQQAK;INIPPPSVNR;IQIPRPDDPSNQIK;ITQQMPK;KGAVITQIR;LGQALTEVYAK;LHNSLIGTK;LQDLELK;LQTQASATVAIPK;LSVTVDPK;LVGEIMQETGTR;QLLHLAEEK;SFTVDIR;TEIVFTGEK;TEIVFTGEKEQLAQAVAR;TGAHLELSLAK;TTTIAVEVK;VIFPAAEDKDQDLITIIGK	A0A024R4E5;C9J5E5;C9JES8;C9JHS7;C9JHZ8;C9JIZ1;C9JK79;C9JT62;C9JZI8;H0Y394;H7BZC3;H7C0A4;H7C2D1;Q00341;Q00341-2
Q9Y2H6;Q9Y2H6-2	FND3A_HUMAN	FNDC3A	-1.23351	0.357894	0.875612	0.433323	1.69844	0.0156176	1.33198	2.89752	0.000861639	1.7653	3.64988	0.000191176	11.0248	11.0119	11.9865	11.6713	12.5684	12.6833	13.0878	12.6829	12.9777	13.3499	13.2306	13.1975	5	5	+	GQIAGGINTGSAK;NSLTLQWK;VIAYNSEGK;VQAEYNSIK;VTSYIINNLQPDTTYR	A0A087X1M6;G5E9X3;H7C507;Q9Y2H6;Q9Y2H6-2
Q7Z739	YTHD3_HUMAN	YTHDF3	-1.33394	0.519388	0.814547	0.431305	1.56393	0.0174813	2.70819	7.31474	0	3.13949	6.39673	0	10.8416	10.9683	10.7225	11.022	13.4226	13.6265	13.6227	13.7154	13.9957	14.3261	13.6783	14.1121	5	5	+	AINNYNPK;AITDGQAGFGNDTLSK;GNVGIGGSAVPPPPIK;IGGDLTAAVTK;PTSWAAIAR	A0A024R7W5;A0A087WY31;A0A087X0Q1;Q7Z739
P29992	GNA11_HUMAN	GNA11	-1.31692	0.47767	0.839245	0.430657	1.54678	0.0178327	2.13745	5.04051	0	2.56811	5.7282	0	11.3459	10.8639	10.7898	10.8368	13.1798	12.7811	13.0881	13.3372	13.5726	13.7084	13.5639	13.2639	5	5	+	ANALLIR;DTILQLNLK;IATLGYLPTQQDVLR;LLLLGTGESGK;VTTFEHQYVSAIK	A0A087WVZ3;K7EL62;O95837;P29992;P50148
Q8TB72-3;Q8TB72-4	PUM2_HUMAN	PUM2	-1.26984	0.460699	0.809141	0.423171	1.12419	0.0274927	2.10168	3.41229	7.42857e-05	2.52485	3.82642	6.56716e-05	11.3464	10.918	12.3354	11.2182	13.5112	13.3802	13.9546	13.3788	14.3987	13.7966	13.9088	13.8134	4	4	+	ALESISSDQQSEMVK;FPNLQLR;IRPHITTLR;MIDMAEPAQR	A0A0C4DG68;Q8TB72;Q8TB72-2;Q8TB72-3;Q8TB72-4
Q8TEU7;Q8TEU7-2	RPGF6_HUMAN	RAPGEF6	-1.04948	0.281392	0.768089	0.420726	0.383341	0.101661	1.15048	1.54462	0.00625607	1.5712	4.88685	0.000309524	10.8665	10.7958	11.19	10.6154	10.6323	12.3158	12.7907	12.3309	12.5671	12.5113	12.4033	12.2708	8	8	+	DPALNTSLPQK;ESPLQFSLNGGSEK;SLSQGSTNSNMLDVQGGAHK;SSEMSPVPMR;TNIFVFK;VDGLVNFEK;VLGTTEEISGK;VSQVLQVPAVNLHPIR	A0A2R8Y661;A0A2R8YGD3;A0A5F9ZHG7;A0A8I5KZ40;B7Z7Y1;D6RE77;E9PCH4;Q8TEU7;Q8TEU7-2;Q8TEU7-3;Q8TEU7-4;Q8TEU7-5;Q8TEU7-6;Q9Y4G8
Q14157;Q14157-5	UBP2L_HUMAN	UBAP2L	-1.30623	0.37487	0.931361	0.41791	4.74713	0.00460218	1.26246	5.65265	0.00041685	1.68037	6.56573	8.68035e-05	14.0566	13.9626	13.8722	14.2215	15.2271	15.2617	15.3753	15.2987	15.6802	15.7104	15.7037	15.74	14	16	+	DGSLASNPYSGDLTK;GFGDVGEAK;GGSTTGSQFLEQFK;GNWEQPQNQNQTQHK;IDLAVLLGK;IFTASNVSSVPLPAENVTITAGQR;NGFSSVQATQLQTTQSVEGATGSAVK;QLIDITGK;QRPQATAEQIR;QTAISQPASGNTFSHHSMVSMLGK;RYPSSISSSPQK;SPAVATSTAAPPPPSSPLPSK;SQTSSIPQKPQTNK;STSAPQMSPGSSDNQSSSPQPAQQK	F8W726;H0Y5H6;H7C2T8;Q14157;Q14157-1;Q14157-3;Q14157-4;Q14157-5;Q5VU77;Q5VU78;Q5VU79;Q5VU80;Q5VU81
P41743	KPCI_HUMAN	PRKCI	-1.35011	0.606478	0.743637	0.417359	2.50535	0.0111593	5.95368	8.55673	0	6.37104	8.66821	0	10.5797	10.8794	10.9787	11.09	16.707	16.9151	16.7672	16.9532	17.103	17.1865	17.3768	17.3457	8	12	+	ASSSLGLQDFDLLR;DLKLDNVLLDSEGHIK;DSSTMSHTVAGGGSGDHSHQVR;KLPEEHAR;LDNVLLDSEGHIK;NVDWDMMEQK;PTQRDSSTMSHTVAGGGSGDHSHQVR;SFLNKDPK	E9PBE1;P41743;Q05513;Q05513-2;Q05513-3
Q92890;Q92890-1	UFD1_HUMAN	UFD1	-1.17654	0.403832	0.772709	0.416051	2.2255	0.0136639	1.78248	2.20732	0.000401876	2.19853	2.64727	0.000112125	13.223	12.0361	11.108	11.1468	13.448	13.6591	13.637	13.8997	14.134	14.032	13.9941	14.1478	4	4	+	FQPQSPDFLDITNPK;FVAFSGEGQSLR;IIMPPSALDQLSR;LNITYPMLFK	C9IZG3;C9J6N9;C9JNP9;Q92890;Q92890-1;Q92890-3
Q9P2Y5	UVRAG_HUMAN	UVRAG	-1.29319	0.385018	0.908168	0.415259	2.02058	0.0147911	1.3321	4.89135	0.000374976	1.74736	5.17772	8.45714e-05	10.7242	11.115	10.7067	10.9634	12.346	12.1586	12.069	12.2641	12.3611	12.6314	12.7736	12.7326	5	5	+	ILVLQNELER;IYALNENVSSFR;LTSTSNELK;NSYDVFSLLR;TNAQLTIR	E9PK00;E9PR71;Q9P2Y5;Q9P2Y5-2
Q16678	CP1B1_HUMAN	CYP1B1	-1.33584	0.511162	0.824677	0.413743	2.61855	0.010944	2.43748	6.88706	0	2.85122	6.98878	0	10.8701	10.9459	10.5583	10.8471	13.2472	13.2794	13.3312	13.1136	13.5587	13.6861	13.8372	13.5443	7	7	+	AIHQALVQQGSAFADRPAFASFR;ELVALLVR;MNFSYGLTIKPK;QVLEGHVLSEAR;VMIFSVGK;VQAELDQVVGR;YGDVFQIR	A0A087WUQ7;A0A087WW26;Q16678
Q99873;Q99873-2;Q99873-3	ANM1_HUMAN	PRMT1	-1.35108	0.614895	0.736181	0.411812	3.1068	0.00909124	6.67522	8.86682	0	7.08703	9.02831	0	17.0016	16.6345	16.7821	16.4619	23.3101	23.5045	23.3239	23.4425	23.7895	23.7286	23.9406	23.7695	20	34	+	ANKLDHVVTIIK;ATLYVTAIEDR;DKWLAPDGLIFPDR;DVAIKEPLVDVVDPK;EPLVDVVDPK;EVDIYTVK;GKVEEVELPVEK;KVIGIECSSISDYAVK;LDHVVTIIK;NSMFHNR;PNAEDMTSK;QTVFYMEDYLTVK;RTGFSTSPESPYTHWK;TGEEIFGTIGMR;TGEEIFGTIGMRPNAK;TGFSTSPESPYTHWK;VEDLTFTSPFCLQVK;VEEVELPVEK;VIGIECSSISDYAVK;WLAPDGLIFPDR	E9PIX6;E9PKG1;E9PMW9;E9PMZ2;E9PNR9;E9PQ98;H0YDE4;Q99873;Q99873-2;Q99873-3;Q99873-5;Q9NR22;Q9NR22-2
O75674-2	TM1L1_HUMAN	TOM1L1	-1.28203	0.397679	0.884351	0.408989	2.96666	0.010292	1.41159	3.79872	0.000402632	1.82058	4.40962	8.29132e-05	13.2817	13.2946	12.7138	12.5918	14.2682	14.4274	14.4894	14.3433	14.8105	14.655	14.8967	14.8022	6	6	+	DPYATSVGHLIEK;EVYLDLVK;LHSELDMVK;NSTVTLVPEQIGK;QETAQISSNPPTSVPTAPALSSVIAPK;YNLPLDIQNR	I3L0N2;I3L1G1;I3L1Q1;I3L367;I3L3M3;I3L3T4;I3L4G0;I3L4I4;I3L4N3;I3NI44;J3KQU4;O75674;O75674-2;O75674-3
P04150;P04150-10;P04150-2;P04150-3;P04150-6;P04150-8;P04150-9	GCR_HUMAN	NR3C1	-1.30069	0.416556	0.884133	0.408177	2.07136	0.0151883	1.49909	4.77177	0.000293043	1.90727	5.14221	4.98382e-05	10.8661	10.9842	10.5401	11.1089	12.4676	12.2304	12.3152	12.4824	12.8986	12.9612	12.6112	12.6573	10	10	+	GIQQATTGVSQETSENPGNK;GSVSNAQQPDLSK;IKDNGDLVLSSPSNVTLPQVK;IMTTLNMLGGR;LLEESIANLNR;SQELFDEIR;SSASTAVSAAPTEK;STSVPENPK;THSDVSSEQQHLK;VSASSPSLAVASQSDSK	A0A494C0P1;D6RDA9;P04150;P04150-10;P04150-11;P04150-12;P04150-13;P04150-14;P04150-15;P04150-16;P04150-2;P04150-3;P04150-5;P04150-6;P04150-7;P04150-8;P04150-9;Q3MSN4
P09417;P09417-2	DHPR_HUMAN	QDPR	-1.11021	0.339923	0.770283	0.408103	0.364164	0.108642	1.37513	1.87671	0.00176735	1.78324	4.69589	8.27972e-05	11.1434	11.1003	11.1733	10.8065	12.9728	12.8916	11.0455	12.8142	12.7995	12.524	12.8084	13.2247	4	4	+	AALDGTPGMIGYGMAK;EGGLLTLAGAK;NRPSSGSLIQVVTTEGR;VLVYGGR	B7Z415;D6RGG7;D6RHJ7;H0Y8F7;P09417;P09417-2
O14617;O14617-5	AP3D1_HUMAN	AP3D1	-1.24795	0.262612	0.985339	0.404586	2.50428	0.0128032	0.845622	3.95969	0.0064376	1.25021	4.74791	0.000900907	15.2288	14.899	14.8216	15.1056	15.868	15.8481	15.9889	15.7326	16.2795	16.0841	16.2844	16.4079	19	19	+	ALDLLYGMVSK;AVFHEEEQR;AVLIMYK;GMELSVLDSLNAR;GTLSFIAK;HGHLIAAQMLDVAIR;ILIEDSDQNLK;KQEQANNPFYIK;LFGALTPLEPR;LLESGDLSMSSIK;LMTSSTNNWVLIK;LYASILQQK;MSFQNLLAK;NLQDLVR;NYLSLAPLFFK;VPGLPMSDQYVK;VTTLPGHIQAVYVQNVVK;YLGLLAMSK;YPESLRPAFPR	A0A087WYN6;A0A2R8Y4J3;A0A8V8TQW4;K7ELX8;K7ERW8;O14617;O14617-2;O14617-3;O14617-4;O14617-5
Q9BRZ2	TRI56_HUMAN	TRIM56	-1.02907	0.369991	0.659079	0.402843	2.84525	0.0106865	1.94958	1.51089	0.000822021	2.35243	1.78989	0.000483227	14.4679	11.0729	14.2245	14.6513	15.6965	15.4411	15.5929	15.4845	16.0873	15.907	15.8973	15.9348	19	20	+	AHVEAAEEAAR;ALSLSQASHAVAALPSGDR;AQTPHEDGGPQPHR;EAEILSLEGAIAQR;EILVADEQNR;EPSPALGPNLDGSGLLPR;ETVPVPPEGVASFK;FSLNGDYK;GYIFLTLR;KGYIFLTLR;LAELEGR;LSFEEQQPQK;LYLINPNGEVQWR;QGGVQPQAGDGAQTPK;QGGVQPQAGDGAQTPKEEK;VGTQVEEAAEGVLR;VTTMVDGR;VVDLVGYR;VVILDPK	C9JI91;Q15834;Q9BRZ2;Q9BRZ2-2;Q9BRZ2-3
Q15046;Q15046-2	SYK_HUMAN	KARS1	-1.34755	0.56973	0.77782	0.402436	4.39471	0.00586267	3.70793	8.82169	0	4.11036	9.07577	0	17.1366	17.0731	16.8592	16.9186	20.656	20.7772	20.7061	20.6801	21.0905	21.1463	21.1546	21.0377	29	43	+	ENVATTDTLESTTVGTSV;EVLLFPAMKPEDK;EVLLFPAMKPEDKK;FELFVMK;FELFVMKK;FHVDISLTDFIQK;GDIIGVQGNPGK;HITGSYK;IAPELYHK;INMVEELEK;KENVATTDTLESTTVGTSV;LIFYDLR;LIFYDLRGEGVK;LPETNLFETEETR;LPETNLFETEETRK;LQVMANSR;MLVVGGIDR;MVSGMVK;NYKSEEEFIHINNK;QLFEEQAK;RGDIIGVQGNPGK;RINMVEELEK;SEEEFIHINNK;SQAIHQLK;VAMFLTDSNNIK;VNGEDPYPHK;VTYHPDGPEGQAYDVDFTPPFR;YLDLILNDFVR;YSHLQPGDHLTDITLK	H3BPV7;H3BVA8;J3KRL2;Q15046;Q15046-2
Q8WXE0	CSKI2_HUMAN	CASKIN2	-0.98096	0.402943	0.578017	0.401999	1.48375	0.0216886	3.17768	1.40112	0.000315313	3.57968	1.56679	0.000155359	10.8808	16.8472	10.7733	10.8981	15.3164	15.573	15.3028	15.9179	15.9186	15.8845	15.982	15.9331	5	5	+	AGIEINR;IGYFPPGIVEVVSK;LEQTSSSLAAALR;TSPSVTPTPAR;VGLSPDSPAGDR	J3QRN1;Q8WXE0;Q8WXE0-2
Q02790	FKBP4_HUMAN	FKBP4	-1.2921	0.314134	0.977971	0.399686	4.6491	0.00574497	0.967091	6.26443	0.00195831	1.36678	7.05737	0.000437473	15.2241	15.1347	15.3386	15.2852	16.1773	16.1973	16.2766	16.1999	16.6786	16.5633	16.6275	16.5803	19	23	+	ALELDSNNEK;ATESGAQSAPLPMEGVDISPK;AWDIAIATMK;DKFSFDLGK;DKFSFDLGKGEVIK;EGTGTEMPMIGDR;FDSSLDRK;FSFDLGK;FSFDLGKGEVIK;GEAHLAVNDFELAR;GEHSIVYLKPSYAFGSVGK;KLYANMFER;LEQSTIVK;LYANMFER;QALLQYK;RGEAHLAVNDFELAR;SNTAGSQSQVETEA;VFVHYTGWLLDGTK;VLQLYPNNK	F5H120;F5H1U3;H0YFG2;Q02790
Q8NBU5;Q8NBU5-2	ATAD1_HUMAN	ATAD1	-1.31124	0.415434	0.895807	0.398885	3.0852	0.0103443	1.43377	5.46061	0.000288342	1.83266	5.88812	4.9359e-05	10.6835	11.121	10.9067	11.0052	12.3988	12.271	12.3479	12.4337	12.9183	12.7087	12.6764	12.7436	4	5	+	FHINQPALK;FINLQPSTLTDK;SSSDHEATAMMK;VHAEAFSR	A0A7P0T7Z9;A0A7P0T9B4;A0A7P0T9U2;A0A7P0TAM5;A0A7P0Z4J1;Q8NBU5;Q8NBU5-2
O00560;O00560-2;O00560-3	SDCB1_HUMAN	SDCBP	-1.34615	0.558167	0.787984	0.398323	3.42216	0.00906386	3.30059	9.16779	0	3.69891	8.85074	0	17.2492	17.2726	17.1745	17.059	20.5329	20.5344	20.4512	20.4391	20.869	21.0032	20.9136	20.7652	9	13	+	ANVAVVSGAPLQGLVAR;ANVAVVSGAPLQGQLVAR;DSTGHVGFIFK;ITSIVKDSSAAR;MAPSIMK;PSSINYMVAPVTGNDVGIR;PSSINYMVAPVTGNDVGIRR;SLMDHTIPEV;TITMHKDSTGHVGFIFK	B4DHN5;E9PBU7;G5EA09;O00560;O00560-2;O00560-3
Q15084;Q15084-2;Q15084-3;Q15084-4;Q15084-5	PDIA6_HUMAN	PDIA6	-1.26321	0.283267	0.979944	0.397934	2.44081	0.0137008	0.883331	4.66672	0.00487073	1.28127	5.1232	0.000796205	14.8536	14.6951	14.966	15.0107	15.8226	15.6599	15.7187	15.8575	16.0515	16.0263	16.3219	16.2508	10	11	+	GESPVDYDGGR;GSFSEQGINEFLR;GSTAPVGGGAFPTIVER;GSTAPVGGGAFPTIVEREPWDGR;HHSLGGQYGVQGFPTIK;LAAVDATVNQVLASR;NLEPEWAAAASEVK;NRPEDYQGGR;NSYLEVLLK;VGAVDADKHHSLGGQYGVQGFPTIK	Q15084;Q15084-2;Q15084-3;Q15084-4;Q15084-5
P15374	UCHL3_HUMAN	UCHL3	-1.34534	0.561202	0.784139	0.396984	2.46595	0.0137723	3.39499	7.92782	0	3.79197	8.55544	0	10.8903	11.1585	11.1013	11.1167	14.606	14.5063	14.4505	14.2839	14.9634	14.8623	14.8916	14.7174	5	6	+	MHFESGSTLK;MHFESGSTLKK;SQGQDVTSSVYFMK;WLPLEANPEVTNQFLK;YLENYDAIR	A0A087WTB8;P15374;Q5TBK7
Q96QK1	VPS35_HUMAN	VPS35	-1.33081	0.481449	0.849358	0.396432	2.14074	0.0150971	1.95275	7.12753	0	2.34918	7.5957	0	14.1888	14.2248	14.2046	14.1876	16.0149	16.1693	16.0903	16.3423	16.5801	16.5389	16.7127	16.3708	13	13	+	AELAELPLR;HFHNTLEHLR;ILVGTNLVR;IPVDTYNNILTVLK;LLDEAIQAVK;LNLEHIATSSAVSK;LSQLEGVNVER;NIIIALIDR;PTTQQSPQDEQEK;SEDPDQQYLILNTAR;TSMLSPK;VLETTVEIFNK;VQSFQMK	A0A1W2PP10;A0A3B3ITD4;I3L4S0;Q96QK1
Q9Y2A7;Q9Y2A7-2	NCKP1_HUMAN	NCKAP1	-0.974333	0.331874	0.642459	0.390684	3.45545	0.0100203	1.64308	1.33784	0.00232161	2.03376	1.62104	0.000927552	14.1663	14.4663	14.4372	11.0911	15.2449	15.2282	15.1201	15.14	15.6816	15.5968	15.5447	15.4729	22	24	+	AAEDLFVNIR;ASLGLADHR;EAAVSHAGSMHR;EKPGVESMR;ELATVLSDQPGLLGPK;EYLTSHLEIR;KFPAVETR;KYGPVMQR;LGQMIVDYENPLKK;LQAYTSVSK;LSSVDSVLK;LTILNDR;LVVENVDVLTQMR;MMNTIIFHTK;NLESAVK;NLSADQWR;NNNQQLAQLQK;QVSNGHIAYFPAMK;SLSELLGPYGMK;SVLQPSQQK;TSFDKPDQMAALFK;YGPVMQR	F8W050;P55160;Q9Y2A7;Q9Y2A7-2
Q6ULP2;Q6ULP2-6;Q6ULP2-8;Q6ULP2-9	AFTIN_HUMAN	AFTPH	-1.31382	0.503317	0.810505	0.388214	0.809275	0.0489059	2.29644	6.12538	0	2.68465	5.02229	0	11.0311	10.9427	11.2078	10.9776	13.4223	13.1482	13.174	13.6005	13.5214	13.7134	13.341	14.322	6	6	+	GAVASGHLQESATSVQTALLNR;GQSDVLLSTTSK;LLSSLGIDTR;NILFTGNK;SSGTGTEPVAK;VLMFPATLTPSTSSQEK	A0A0U1RR74;A0A8Q3SI61;A0A8Q3SI81;A0A8Q3SIA4;A0A8Q3WKU6;A0A8Q3WM48;B8ZZI9;Q6ULP2;Q6ULP2-6;Q6ULP2-7;Q6ULP2-8;Q6ULP2-9
Q9HBH5	RDH14_HUMAN	RDH14	-1.18246	0.418244	0.764218	0.387283	1.99585	0.0174314	1.79183	2.27796	0.000355427	2.17911	2.64268	0.000111399	12.8637	11.1514	10.7684	10.9111	13.1019	13.3231	13.28	13.1569	13.5212	13.7811	13.3866	13.7222	4	4	+	AEEAAGQLR;ELDLASLR;LANILFTR;TVLITGANSGLGR	Q9HBH5
P51159;P51159-2	RB27A_HUMAN	RAB27A	-1.33396	0.514754	0.819201	0.386976	2.00807	0.0173479	2.34986	5.99649	0	2.73684	7.24891	0	11.0945	10.7203	10.7956	10.7287	13.4741	13.1387	13.0572	13.0685	13.6176	13.527	13.6412	13.5007	4	4	+	FITTVGIDFR;FLALGDSGVGK;SLTTAFFR;TSVLYQYTDGK	H3BN55;H3BS49;H3BU81;H3BUD9;H3BVH7;K7ES41;O00194;P51159;P51159-2
Q9Y6R0	NUMBL_HUMAN	NUMBL	-1.26015	0.48456	0.775594	0.386238	1.52702	0.0231106	2.31545	3.12505	0	2.70169	3.40743	6.55319e-05	10.9791	10.9862	10.8996	12.6152	13.5076	13.6911	13.7628	13.7804	13.8851	14.3544	13.8555	14.1919	4	4	+	AGAFPPPAIPSAPGSQAR;GEAGTPVAAGTTAAAIPR;LNELPSTLQR;SVLWVSADGLR	A0A0C4DGH3;M0QXQ4;M0QYC2;M0QZV7;M0R0Q4;Q9Y6R0
Q2VPK5;Q2VPK5-5	CTU2_HUMAN	CTU2	-1.3155	0.469854	0.845651	0.3829	1.31308	0.0277981	1.8191	4.72516	7.30337e-05	2.202	7.36802	0	11.0569	10.9564	10.8559	10.7319	12.7262	12.6089	12.4065	13.1359	13.0635	13.1431	13.0681	13.1344	6	6	+	DGPAAGDSGPR;EAQPVVVIR;EELLQTLR;LFSVPSVFTPAVDTK;LMEAFILR;LQTQFPSTVSTVYR	H3BNM3;H3BSW6;Q2VPK5;Q2VPK5-3;Q2VPK5-5
Q9NVJ2	ARL8B_HUMAN	ARL8B	-1.30068	0.443073	0.857611	0.382593	2.22967	0.0155618	1.60938	4.16734	0.000233743	1.99197	4.95866	5.2292e-05	14.8457	14.7655	15.502	14.9744	16.8045	16.5783	16.4118	16.7305	17.0928	16.9843	17.0209	16.9574	7	8	+	DLPNALDEK;GVNAIVYMIDAADR;GVNAIVYMIDAADREK;IWDIGGQPR;MNLSAIQDR;NELHNLLDKPQLQGIPVLVLGNK;NELHNLLDKPQLQGIPVLVLGNKR	Q96BM9;Q9NVJ2;Q9NVJ2-2
Q9NX58	LYAR_HUMAN	LYAR	-0.945611	0.353146	0.592465	0.382341	1.79655	0.0195372	2.07493	1.28569	0.00122355	2.45727	1.50139	0.000734305	15.0526	10.9865	10.9825	14.3064	15.0429	14.8962	14.6313	15.0572	15.2079	15.2354	15.2492	15.4646	7	9	+	DAVEQQGEVK;EQDQRPLHPVANPHAEISTK;QAPDNEITIK;QQAWIQK;SEEELLVIFNKK;VKDAVEQQGEVK;VKDAVEQQGEVKK	Q9NX58
Q8IYB5-2;Q8IYB5-3	SMAP1_HUMAN	SMAP1	-1.17022	0.438149	0.732071	0.378754	1.38355	0.0268194	2.07257	2.19997	0.000287727	2.45133	2.51003	8.39716e-05	13.0386	11.2397	10.8178	13.0133	13.9518	13.963	14.1514	14.3334	14.4639	14.7627	14.4892	14.1989	4	4	+	LLYEANLPENFR;LNEQHQLILSK;NAIAITNK;RPQTDQAVEFFIR	A0A087X1X9;Q8IYB5;Q8IYB5-2;Q8IYB5-3
Q13263	TIF1B_HUMAN	TRIM28	-1.32463	0.439034	0.885598	0.378591	4.18918	0.0087503	1.49521	6.73174	0.000217794	1.8738	7.55708	5.66176e-05	15.522	15.7202	15.4733	15.544	17.1033	17.1142	17.0529	16.9698	17.4301	17.4753	17.4637	17.3854	20	23	+	ADVQSIIGLQR;APGPLSK;DIVENYFMR;GAAAAATGQPGTAPAGTPGAPPLAGMAIVK;HQEHILR;IVAERPGTNSTGPAPMAPPR;KLIYFQLHR;KLLASLVK;LDLDLTADSQPPVFK;LIYFQLHR;LLASLVK;LSPPYSSPQEFAQDVGR;LTEDKADVQSIIGLQR;MAILQIMK;MIVDPVEPHGEMK;MNEAFGDTK;PGTNSTGPAPMAPPR;QHWTMTK;SGEGEVSGLMR;VLVNDAQK	M0R0K9;M0R2I3;M0R3C0;Q13263;Q13263-2
P50570-2;P50570-3	DYN2_HUMAN	DNM2	-1.28602	0.392921	0.893101	0.37741	5.16163	0.00669103	1.26684	3.90512	0.000633079	1.64425	4.53733	0.000192355	13.5821	13.4256	13.9966	14.1092	15.0923	15.0101	15.0446	15.034	15.478	15.4159	15.4111	15.3856	13	14	+	AIPNQVIR;DMILQFISR;ESLPALR;FFLSHPAYR;GMEELIPLVNK;HVFAIFNTEQR;IVTTYIR;KFFLSHPAYR;KYMLPLDNLK;LQSQLLSLEK;NLVDSYVAIINK;TLNQQLTNHIR;YMLPLDNLK	A0A8I5KXV5;E5RHK8;E5RIK2;H0YBC6;K7EMQ3;P50570;P50570-2;P50570-3;P50570-4;P50570-5;Q9UQ16;Q9UQ16-2;Q9UQ16-3;Q9UQ16-4;Q9UQ16-5
Q9NX00	TM160_HUMAN	TMEM160	-1.35002	0.610779	0.739237	0.376804	1.97459	0.0180395	5.75158	8.15665	0	6.12839	8.64685	0	17.3988	17.2766	17.0772	16.8988	23.1278	22.8757	22.71	22.9443	23.2678	23.2335	23.2084	23.4551	7	12	+	ADAWLLR;AGASPPPVSELDR;AGASPPPVSELDRADAWLLR;AHETAFLSWFR;GGGWWWAR;GSFAPGHGPR;KAHETAFLSWFR	Q9NX00
Q8N6T3;Q8N6T3-2	ARFG1_HUMAN	ARFGAP1	-1.24386	0.511643	0.732216	0.374534	2.11129	0.0176387	2.98085	2.81906	0	3.35538	3.0923	0	10.5052	13.1003	10.7714	10.6555	14.4277	14.252	14.2643	14.0119	14.5597	14.6391	14.5348	14.7204	7	8	+	DKVVALAEGR;DVTTFFSGK;GLGVHLSFVR;IFDDVSSGVSQLASK;TLPSMVHR;VSGQPQSVTASSDK;YVGFGNTPPPQK	E5RGL6;E5RHC5;E5RHH7;E5RHT6;E5RIU2;F8VWB3;F8VWH9;F8W1U7;Q8N6T3;Q8N6T3-2;Q8N6T3-3;Q8N6T3-4;Q8N6T3-5
Q27J81;Q27J81-2	INF2_HUMAN	INF2	-1.31756	0.406679	0.910877	0.373857	3.25112	0.01236	1.2785	8.32165	0.0003068	1.65236	7.38697	8.74446e-05	14.6241	14.5495	14.6118	14.6212	15.9218	15.8812	15.9028	15.8147	16.3954	16.1537	16.2497	16.2171	21	23	+	ATEPVATSNPAGDPVGSTR;DLEQPSQAAGINLEIIR;EITFLDAK;FDVEVLK;FSSNQPPAAGSSR;HEIENLR;KVSASVAEVQEQYTER;LFSFPAAK;LFSFPAAKPK;LLQMPSVVNYSGLR;LPSNVAR;LQASISAFR;QGIEYILSNQGYVR;QLSQALDTSNVMVK;QQLAEEEAR;SFSEDAVTDSSGSGTLPR;SHPDLLQLPR;SLNLNIFLK;SVQANLDQSQR;VSASVAEVQEQYTER;VTLLHHVLEEAEK	A0A087X118;A0A0A0MQU1;A0A6Q8PEY5;A0A6Q8PEY8;A0A6Q8PF29;A0A6Q8PF44;A0A6Q8PF91;A0A6Q8PFB9;A0A6Q8PFJ1;A0A6Q8PFN5;A0A6Q8PFW4;A0A6Q8PFY4;A0A6Q8PG64;A0A6Q8PGC7;A0A6Q8PGK9;A0A6Q8PGN3;A0A6Q8PGU8;A0A6Q8PGX4;A0A6Q8PGY8;A0A6Q8PH25;A0A6Q8PH52;A0A6Q8PH59;A0A6Q8PH63;A0A6Q8PH71;A0A6Q8PHA2;A0A6Q8PHG2;A0A6Q8PHS8;Q27J81;Q27J81-2;Q27J81-3
O60884	DNJA2_HUMAN	DNAJA2	-1.32159	0.468588	0.852997	0.373767	2.50958	0.0150373	1.74062	5.2682	7.21221e-05	2.11438	6.16349	6.69565e-05	15.4821	14.999	15.3758	15.4014	17.0293	17.0527	16.8919	17.2469	17.4696	17.4526	17.4483	17.3453	12	16	+	DGNDLHMTYK;EHEVFQR;EISFAYEVLSNPEKR;EYHPDKNPNAGDK;EYHPDKNPNAGDKFK;GEGMPQYR;ILEVHVDK;LYDILGVPPGASENELKK;RGEDMMHPLK;RRGEDMMHPLK;VSLEDLYNGK;YGEQGLR	A0A087WT48;I3L320;O60884
O75170;O75170-2;O75170-3;O75170-4;O75170-5;O75170-6	PP6R2_HUMAN	PPP6R2	-1.06814	0.383394	0.684743	0.36844	0.786766	0.054321	1.77469	1.67464	0.000859526	2.14313	2.01079	0.000486845	11.0662	10.4972	13.3746	10.7159	13.7221	12.9329	12.911	13.1867	13.7561	13.5963	13.1641	13.7099	4	4	+	AASAMDAVSR;IANAVVQNLER;SYAVSSSVLHGIEPR;TEEAVGR	A0A0A0MSJ8;O75170;O75170-2;O75170-3;O75170-4;O75170-5;O75170-6;T1ECW5
P25685	DNJB1_HUMAN	DNAJB1	-1.31314	0.395505	0.917636	0.368067	3.75068	0.0107844	1.20448	6.34161	0.000475887	1.57255	7.0317	0.000114973	14.7144	14.8897	14.694	14.6715	15.8957	15.9966	16.0069	15.8884	16.3891	16.318	16.3185	16.2341	12	14	+	DGSDVIYPAR;DKPHNIFK;DVIRPGMR;DYYQTLGLAR;EGDQTSNNIPADIVFVLK;GKDYYQTLGLAR;ILTIEVK;KKQDPPVTHDLR;KQDPPVTHDLR;NPFDTFFGQR;TIPVVFK;VPGEGLPLPK	A0A1B0GX60;A0A7I2V3K7;A0A7I2YQW1;M0QXK0;M0QYT3;M0QZD0;M0R080;M0R128;M0R1D6;P25685;P25685-2
P40227	TCPZ_HUMAN	CCT6A	-1.32832	0.45035	0.877974	0.363888	6.80465	0.00662353	1.51356	7.23709	0.000194074	1.87745	7.77267	5.73557e-05	15.7871	15.9556	16.0183	15.8494	17.4222	17.3956	17.4133	17.4334	17.7707	17.7921	17.755	17.8023	18	22	+	AGMSSLKG;ALQFLEEVK;AQAALAVNISAAR;DGNVLLHEMQIQHPTASLIAK;EGIVALR;GFVVINQK;GIDPFSLDALSK;GLQDVLR;GLVLDHGAR;HKSETDTSLIR;HTLTQIK;IITEGFEAAK;MLVSGAGDIK;QADLYISEGLHPR;SETDTSLIR;SVTLLIK;TEVNSGFFYK;VLAQNSGFDLQETLVK	J3KRI6;P40227;P40227-2;Q92526;Q92526-2;Q92526-3
Q9Y5M8	SRPRB_HUMAN	SRPRB	-1.28645	0.392578	0.893875	0.363857	1.66534	0.0236676	1.21869	4.01873	0.000786435	1.58255	5.34224	0.000153043	13.9131	13.8527	14.0359	13.5434	15.1796	14.9086	15.2934	14.8384	15.4035	15.5359	15.4289	15.307	6	7	+	AIVFVVDSAAFQR;GDVGSADIQDLEK;GNSLTLIDLPGHESLR;LIQQQLEK;LLTGLYR;SAAPSTLDSSSTAPAQLGK	C9J5Z8;H7C4H2;Q9Y5M8
O60925	PFD1_HUMAN	PFDN1	-1.09511	0.48733	0.60778	0.363439	2.10672	0.0179731	4.77478	1.8201	0	5.13822	1.94272	6.78414e-05	17.6703	10.9759	10.9837	10.7803	17.3938	17.1501	17.5286	17.4366	17.7267	17.7766	17.8377	17.6221	4	4	+	AFTELQAK;EAIHSQLLEK;LADIQIEQLNR;MFILQSK	E5RGS4;O60925
Q9NY12;Q9NY12-2	GAR1_HUMAN	GAR1	-1.24325	0.40111	0.842135	0.362024	1.95733	0.0205412	1.3498	2.93868	0.000791015	1.71183	3.50497	0.000396288	15.4036	14.6637	14.4528	15.4539	16.3486	16.1577	16.3312	16.5356	16.713	16.557	16.8655	16.6857	5	5	+	DFYFSVK;FLPRPPGEK;FYIDPYK;GQDQGPPER;VDEIFGQLR	Q9NY12;Q9NY12-2
Q13098;Q13098-5;Q13098-7	CSN1_HUMAN	GPS1	-1.09485	0.371794	0.723055	0.361364	1.80713	0.02235	1.50883	1.74701	0.0014766	1.87019	2.13843	0.000664286	12.9028	10.9541	12.7634	13.5055	14.1329	14.1095	14.1898	13.7289	14.439	14.3334	14.3933	14.4409	5	5	+	DSQTQAILTK;EGSQGELTPANSQSR;LFLELEPQVR;MALSFVQR;TLYTQIR	A0A096LP07;A0A096LPJ3;A8K070;C9JFE4;J3KRE8;J3KRJ4;J3KSA5;J3KTB0;J3QL53;J3QLE8;J3QLT0;J3QQX0;J3QS84;J3QS88;Q13098;Q13098-5;Q13098-6;Q13098-7
Q12768	WASC5_HUMAN	WASHC5	-1.16051	0.409131	0.751379	0.359696	2.84124	0.0151515	1.64966	2.1091	0.000531493	2.00936	2.47161	0.000393096	11.1928	13.4629	12.5681	13.0405	14.2676	14.2399	14.1571	14.1984	14.5691	14.5736	14.7266	14.4325	19	21	+	GLIFNPR;HLAAALENLNK;IYFSAIAK;LASALDLPLLR;LQTHDIIEVPTR;LSEFIPAVFR;MLVSYYR;MTELADVFSGVKPLTR;NENLQAWFR;QILSLNYDDSTAAGR;QLLEDGIR;STGYSSQPGAK;TALNNTLDLSNVR;TLMNAVSPLK;TTLVGIIK;VGQMQILR;VHAQVQQFLK;VNPSMVTK;YATVSER	E5RFU6;E7EQI7;Q12768
Q86YV5	PRAG1_HUMAN	PRAG1	-1.34372	0.56405	0.779673	0.358713	2.35668	0.0175204	3.1738	7.05778	0	3.53251	7.3862	0	10.9292	10.9235	11.166	11.3459	14.3446	14.1943	14.3852	14.1357	14.49	14.7487	14.6632	14.5928	9	9	+	EVPHQTASDFVR;HHPVFSSSDPLEK;LAPEIVSASQYR;LGGLYTQSLAR;LIISNFLK;NIAFHPVSFPEEK;SASFAFEFPK;SGIETFSPPPPPPK;VSQGSAESLSPSFR	Q86YV5
P17655	CAN2_HUMAN	CAPN2	-1.27136	0.3085	0.962863	0.358008	2.22125	0.0181304	0.864359	4.54285	0.0054497	1.22237	5.43122	0.000881461	13.9061	13.6453	13.8847	13.7588	14.8217	14.6796	14.5281	14.6229	15.1241	15.1192	14.8782	14.963	5	5	+	ELGPYSSK;NFFLTNR;SDTFINLR;SGTMNSYEMR;YLNQDYEALR	P17655;P17655-2
P41214	EIF2D_HUMAN	EIF2D	-1.33652	0.534984	0.801534	0.35605	1.46259	0.0289659	2.4999	6.99239	0	2.85595	6.64664	0	10.8628	10.9864	10.9914	10.7322	13.4572	13.4627	13.4781	13.1744	13.9269	13.505	13.6281	13.9367	6	6	+	FLQQMQQEQIIQVK;GSFLEGSEVR;GSVQMDSTLQGDMR;LQPAYQVTLPGQEPIVK;SLSEAPEDTSTR;TIVINYAK	A0A087X1L6;P41214;P41214-2;Q5SY38
Q9UIG0;Q9UIG0-2	BAZ1B_HUMAN	BAZ1B	-1.33246	0.525381	0.807075	0.350194	1.49945	0.029012	2.30961	6.74118	0	2.6598	5.93654	0	10.7432	11.039	11.0495	10.708	13.273	13.1886	13.1909	13.1255	13.8825	13.4255	13.5499	13.321	5	5	+	IISNVPADSLIR;NASMNTQHGTATEVAVETTTPK;SDLIEVATR;TDNSSLSSPLNPK;YQDIIHSIHLAR	Q9UIG0;Q9UIG0-2
P49368	TCPG_HUMAN	CCT3	-1.32705	0.459128	0.86792	0.348611	3.30502	0.0149756	1.52322	6.67566	0.000224176	1.87183	6.99062	5.4321e-05	15.4066	15.5328	15.5981	15.342	17.0575	17.0031	17.0006	16.9111	17.4048	17.3172	17.4095	17.2352	26	32	+	ALDDMISTLK;ALDDMISTLKK;AMTGVEQWPYR;ANITAIR;AVAQALEVIPR;EILSEVER;EIQVQHPAAK;ELGIWEPLAVK;GISDLAQHYLMR;IDDIVSGHK;IDDIVSGHKK;IVLLDSSLEYK;IVLLDSSLEYKK;IVSRPEELR;IVSRPEELREDDVGTGAGLLEIK;KALDDMISTLK;KALDDMISTLKK;KGESQTDIEITR;MVQFEENGR;MVQFEENGRK;NVLLDPQLVPGGGASEMAVAHALTEK;PVLVLSQNTK;SMIEISR;TAVETAVLLLR;TLIQNCGASTIR;VQSGNINAAK	B4DUR8;E9PM09;E9PQ35;E9PRC8;P49368;P49368-2;Q5SZW8;Q5SZX6;Q5SZX9
P78344	IF4G2_HUMAN	EIF4G2	-1.33565	0.493178	0.842474	0.346718	4.28798	0.0123935	1.81533	7.45937	0	2.16205	7.6575	0	14.5157	14.3919	14.4255	14.2464	16.2525	16.186	16.2043	16.1979	16.5433	16.5575	16.6376	16.4892	33	36	+	AFLDNGPK;ASSLISLLK;DLGVFIPAPMAQGMR;EHHWVPR;ERHDAIFR;FIGELGK;FLLQDTVELR;FSASSGGGGSR;FSPTMGR;GLSFLFPLLK;GQLNADEISLR;GQLNADEISLRPAQSFLMNK;GVILLIVDK;HFLPEMLSK;KAFLDNGPK;KGQLNADEISLRPAQSFLMNK;KPPPSKEELLK;LDLIHESILHK;LDPSPQTIYK;LEVDIPLVK;LQDEFENR;LQPQITMIPPSAQPPR;MLEILEGK;NVDVYDKR;QLLLSFKPVMQK;SDFFLEGPFMPPR;SLMDQYFAR;SQGLSQLYHNQSQGLLSQLQGQSK;SYLAQFAAR;TAGNSEFLGK;TNPPLIQEKPAK;TQTPPLGQTPQLGLK;VIILSLDR	D3DQV9;E9PKF8;H0Y3P2;H0YCF8;H0YCH5;H0YD77;H0YD99;H0YDC0;H0YE22;H0YE44;H0YEC5;H0YEI7;H0YEN8;H0YEW3;P78344;P78344-2
Q92917	GPKOW_HUMAN	GPKOW	-1.26354	0.433862	0.829673	0.345978	1.21739	0.0379652	1.48369	3.33962	0.000373913	1.82967	3.85647	0.000112861	11.1073	11.8799	10.8516	11.3412	12.7459	12.89	12.4878	12.991	13.0677	13.0828	12.9321	13.4161	6	6	+	ENAGVDPTLAIPMIQK;RQPPARPPGPSTDTGALADGVVSQAVK;SQHWLHR;TFNQVVKPR;VEGLDPDNVR;VMVVLGPQTGR	Q92917
Q13685	AAMP_HUMAN	AAMP	-1.31711	0.507248	0.809864	0.344044	1.28697	0.0358966	2.07411	4.57396	0	2.41815	5.55934	0	10.4297	11.0122	11.1378	10.8716	13.0681	12.64	12.7998	13.2398	13.3631	13.1521	13.3322	13.2765	4	5	+	AVVGYEDGTIR;DASLVVTTSGDHK;GHTAEILDFALSK;QGSPIHVLK	C9JEH3;C9JG97;C9JTS3;H7C0R2;Q13685
P62979	RS27A_HUMAN	RPS27A	-1.34036	0.530177	0.810179	0.342196	4.74282	0.0114499	2.28601	6.97997	0	2.62821	7.38298	0	19.8481	19.8817	19.9759	19.581	22.1085	22.065	22.087	22.1702	22.4779	22.4782	22.4173	22.426	8	13	+	EGIPPDQQR;ESTLHLVLR;IQDKEGIPPDQQR;TITLEVEPSDTIENVK;TITLEVEPSDTIENVKAK;TLSDYNIQK;TLSDYNIQKESTLHLVLR;YYKVDENGK	B4DV12;F5GXK7;F5GYU3;F5GZ39;F5H265;F5H2Z3;F5H388;F5H6Q2;F5H747;J3QKN0;J3QS39;J3QSA3;J3QTR3;M0R1M6;M0R1V7;M0R2S1;P0CG47;P0CG48;P62979;P62987;Q96C32
P16070;P16070-10;P16070-11;P16070-12;P16070-13;P16070-14;P16070-16;P16070-17;P16070-18;P16070-3;P16070-4;P16070-5;P16070-6;P16070-7;P16070-8	CD44_HUMAN	CD44	-1.19294	0.497763	0.695172	0.338376	2.16584	0.0220066	2.898	2.34704	0	3.23637	2.57402	6.11111e-05	14.1842	12.9354	11.1725	10.9979	15.3416	15.2517	14.9979	15.2909	15.5273	15.5756	15.4864	15.6463	6	8	+	FAGVFHVEK;KLVINSGNGAVEDR;LVINSGNGAVEDR;NLQNVDMK;SQEMVHLVNK;YGFIEGHVVIPR	E9PKC6;H0Y2P0;H0Y5E4;H0YCV9;H0YD13;H0YD17;H0YDW7;H0YDX6;H0YE40;J3KN83;P16070;P16070-10;P16070-11;P16070-12;P16070-13;P16070-14;P16070-15;P16070-16;P16070-17;P16070-18;P16070-19;P16070-3;P16070-4;P16070-5;P16070-6;P16070-7;P16070-8;P16070-9;Q86UZ1
Q9HC78;Q9HC78-2	ZBT20_HUMAN	ZBTB20	-1.34594	0.571087	0.774848	0.3378	1.99439	0.0237153	3.17808	8.56332	0	3.51588	7.87222	0	10.8742	10.7736	11.0183	10.859	13.9454	14.0439	14.127	14.1212	14.5556	14.3123	14.2128	14.508	6	8	+	HVALHSASNGTPPAGTPPGAR;IQTLVGNIHIK;LIDFMYSGVLR;QTETLTSNLR;SFYSGAVVSHHETALGLPR;SSLNVHMR	Q96K62;Q9HC78;Q9HC78-2
Q96HC4	PDLI5_HUMAN	PDLIM5	-1.32374	0.482276	0.841469	0.335633	4.47643	0.013201	1.68756	5.25313	0.00013913	2.02319	5.70807	5.85551e-05	14.1757	13.9078	13.7518	13.5871	15.5257	15.6047	15.5169	15.5254	15.819	15.9264	15.8766	15.8931	14	17	+	ANNSQEPSPQLASSVASTR;ASAAPKPEPVPVQK;DFNMPLTISSLK;EVVKPVPITSPAVSK;GPFLVALGK;ILAQITGTEHLK;ILGEVISALK;KANNSQEPSPQLASSVASTR;NTMAYIGFVEEK;PGVTSLTAAAAFKPVGSTGVIK;PNQGVPSTGR;SPSWQRPNQGVPSTGR;TAVNVPR;VTSTNNMAYNK	A0A0A0MSP3;A0A0D9SFR4;H0Y8Y3;H0Y929;H0YBI4;Q96HC4;Q96HC4-2;Q96HC4-3;Q96HC4-4;Q96HC4-6;Q96HC4-7
Q5T6F2	UBAP2_HUMAN	UBAP2	-1.19512	0.49065	0.704472	0.33495	2.01387	0.0237932	2.64075	2.36141	7.32394e-05	2.9757	2.60897	5.6e-05	13.3012	10.9376	11.3793	13.6925	14.7315	15.0344	15.0563	15.0515	15.2148	15.2474	15.3754	15.3758	17	17	+	AAPLVTSGK;DGSLANNPYPGDVTK;ESTPGDSPSTVNK;GGYAGSSQAPNK;IPYQSPVSSSESAPGTIMNGHGGGR;LAQVIFDK;LAQVIFDKNDSDFEAK;LLQLPSTTIENISVSVHQPQPK;LPVDYYGIPFAAPTALASR;LRESTPGDSPSTVNK;MANITSSQILDQLK;QLMEVTGK;QVVQATAEQMR;SQASKPAYGNSPYWTN;SQPEPSPVLSQLSQR;SQPSSLQPK;SQQTLDTPK	A0A0D9SFI5;A0A804HIK1;A0A804HLD2;A0A804HLJ4;A0A8C8KGQ8;A0A8C8MQ70;A2A305;H0YDN2;Q5JV08;Q5T6F2;Q5T6F2-2
Q15833	STXB2_HUMAN	STXBP2	-1.11897	0.41441	0.704562	0.33291	0.683597	0.0706368	1.75935	1.89765	0.000551333	2.09226	2.29875	0.000386863	10.7757	10.7386	10.8559	13.0101	13.3673	12.661	12.8367	13.5527	13.1857	13.659	13.3677	13.5369	4	4	+	DFQGTPTFTYK;HMHIADVSK;NLEQLGGTVTNPGGSGTSSR;SQLLIMDR	A0A8V8TNF6;M0R0M7;M0R118;M0R1A1;Q15833;Q15833-2;Q15833-3
P08581;P08581-2	MET_HUMAN	MET	-1.26601	0.479101	0.786914	0.326483	0.931378	0.0544858	1.85097	3.24727	0.000216509	2.17745	3.74939	5.04918e-05	10.7603	10.8049	10.8414	11.932	12.6401	13.2742	12.7551	13.0731	13.0282	13.1661	13.3545	13.4996	6	6	+	DLIGFGLQVAK;GDLTIANLGTSEGR;SEGSPLVVLPYMK;TEFTTALQR;VHTPHLDR;WMALESLQTQK	P08581;P08581-2;P08581-3
Q9BTW9;Q9BTW9-4	TBCD_HUMAN	TBCD	-1.28186	0.530657	0.751204	0.320411	2.18922	0.024552	2.63322	3.39275	0	2.95363	3.65627	0	10.6872	11.0217	12.4487	10.6752	13.7555	13.7967	13.9954	13.818	14.0811	14.3236	14.0753	14.1673	14	14	+	AASAAFQENVGR;ALHNLAQQAPEFSATQVFPR;AVTHTSPEDVSFAESR;DAAAVLVSR;FITRPDVK;ITQLLGLPTYR;LGLTFLKPK;LLSMTLSPDLHMR;LPESNQTLLR;LQQVLTGLR;LVDVVAVILK;QIHQQLYDR;SDVASVNWSAPSQAFPR;VIEQLLVGLK	A0A0J9YVR1;A0A0J9YVU1;A0A0J9YWI5;A0A0J9YXU4;A0A0J9YYG2;A0A804HHW7;A0A804HI02;A0A804HI57;A0A804HIC0;A0A804HIN6;A0A804HIU1;A0A804HJ32;A0A804HJ57;A0A804HJ99;A0A804HJU6;A0A804HJY5;A0A804HKB9;A0A804HKT8;A0A804HL21;A0A804HL62;A0A804HLF8;A0A804HLI2;I3L0V3;I3L120;I3L131;I3L143;I3L163;I3L1S3;I3L3H4;I3L439;I3L4D2;J3KR97;Q9BTW9;Q9BTW9-3;Q9BTW9-4;Q9BTW9-5
P56962	STX17_HUMAN	STX17	-1.34831	0.580381	0.767931	0.318971	3.17059	0.0180908	3.2802	9.08714	0	3.59917	8.713	0	10.9809	10.8705	11.0683	10.8352	14.2136	14.2599	14.2251	14.1771	14.5512	14.6637	14.4535	14.4831	4	4	+	DDLVLLK;IVIPTDLER;LHEEHINAGR;RLEPAIQK	E9PIC2;E9PJV6;E9PJW1;E9PQU9;P56962
Q8WVT3	TPC12_HUMAN	TRAPPC12	-1.3051	0.453952	0.851149	0.318256	1.18492	0.0462484	1.40945	4.49038	0.0003357	1.72771	6.04085	8.80952e-05	11.0742	10.7433	10.8445	10.9247	11.9916	12.2286	12.4415	12.5629	12.6785	12.6457	12.4377	12.7356	4	4	+	FDNIQGDAVK;ISLQIGDIK;NDAWLPGEATR;QALLEAVAGK	A0A0G2JQW1;A0A0J9YXQ9;H7C0K3;H7C0T3;H7C2F7;Q53QD4;Q8WVT3
Q07343;Q07343-3	PDE4B_HUMAN	PDE4B	-1.32477	0.507884	0.816882	0.317884	1.39885	0.0395614	1.88535	5.70511	0	2.20324	5.63313	7e-05	10.65	10.9714	11.1135	10.9934	12.8647	12.8232	12.6368	12.945	13.0879	13.1036	13.4198	12.93	5	5	+	KVTSSGVLLLDNYTDR;NNFTILTNLHGTSNK;SPAASQPPVSR;SPLDPQASSSAGLVLHATFPGHSQR;VNPQEESYQK	E9PMG3;H0YCV7;Q07343;Q07343-2;Q07343-3;Q07343-4
Q8WU90	ZC3HF_HUMAN	ZC3H15	-1.13613	0.473641	0.662486	0.315195	1.80917	0.0320448	2.6868	1.99551	0.000165	3.002	2.19416	4.79005e-05	10.6323	11.0412	10.9281	14.268	14.2883	14.5806	14.3142	14.4337	14.6601	14.8045	14.8514	14.5617	4	4	+	ELQELNELFKPVVAAQK;FSTYTSDKDENK;KLEEVVNKK;SALGPNVTK	F8WB26;Q8WU90;Q8WU90-2
P15170-2;P15170-3	ERF3A_HUMAN	GSPT1	-1.30752	0.444881	0.86264	0.31419	2.60587	0.0229352	1.31795	4.64097	0.000417998	1.63214	5.09081	0.000157545	14.1035	14.4207	14.1471	13.8309	15.5333	15.4752	15.3662	15.3992	15.7052	15.7945	15.6507	15.8803	15	17	+	AYFETEK;AYFETEKK;DMGTVVLGK;ENLSAAFSR;FTLRDEGK;GQQLVMMPNK;HFTILDAPGHK;HLIVLINK;KEHVNVVFIGHVDAGK;KGEFETGFEK;KHFTILDAPGHK;SVDGPIR;SVDGPIRLPIVDK;SVVAPPGAPK;TFDAQIVIIEHK	H3BR35;H3BSV8;P15170;P15170-2;P15170-3;Q8IYD1
Q9BQ75;Q9BQ75-2	CMS1_HUMAN	CMSS1	-1.33701	0.541784	0.795226	0.313756	1.53703	0.0365137	2.32591	6.28774	0	2.63966	6.81988	0	11.0532	11.1315	10.9064	11.2949	13.2737	13.4934	13.6262	13.2962	13.6078	13.9376	13.6805	13.7186	4	4	+	QGGLNLSPLK;RVVHLGVGTPGR;SEPKPGLPEDLQK;VVHLGVGTPGR	C9J384;Q9BQ75;Q9BQ75-2
Q16513;Q16513-2;Q16513-3	PKN2_HUMAN	PKN2	-1.31635	0.513273	0.803076	0.313285	0.961279	0.0563179	1.97787	4.70446	0	2.29115	5.5888	0	10.7765	11.1414	11.1643	10.6998	12.636	12.8457	13.3062	12.9054	13.4393	13.3363	13.0587	13.1122	9	9	+	AIPTVNHSGTFSPQAPVPTTVPVVDVR;FQFNLQDFR;IEFAVAEGAK;IFETVNSVR;IPQLAPPASDSTVTK;LDDIKDR;PAALTGTLEVR;SLAYVDNILK;VKPPFIPTIR	B1AL79;H0Y5V5;Q16513;Q16513-2;Q16513-3;Q16513-4;Q16513-5
Q7Z4H7	HAUS6_HUMAN	HAUS6	-1.27229	0.414871	0.857423	0.312552	2.17249	0.0267674	1.19156	3.39095	0.00120778	1.50411	4.12959	0.000486325	13.151	13.9105	13.5536	13.8782	14.6042	14.9151	14.9316	14.8086	15.1761	15.1153	15.1178	15.1005	12	13	+	AVLSDSPQLSEGK;EVLPESLPVLHNQR;FLQILQR;IKDDLTTIR;KREESYLSNSQTPER;LTVDLHYLEK;METFSPAVGNR;NSVTVLEK;NTESSAFGGSLPAK;QTTPESDFNLQALR;TPENLITEIR;YQENAQLSVK	Q5SYF9;Q5VY60;Q7Z4H7;Q7Z4H7-2;Q7Z4H7-3
P08670	VIME_HUMAN	VIM	-1.29664	0.421079	0.875558	0.312059	2.49803	0.0235727	1.17944	4.12199	0.000909149	1.4915	4.99917	0.00038382	19.1003	18.7996	19.177	19.3978	20.2552	20.1952	20.2532	20.4889	20.5973	20.6001	20.6376	20.6056	37	44	+	DNLAEDIMR;EEAENTLQSFR;EKLQEEMLQR;ETNLDSLPLVDTHSK;EYQDLLNVK;FADLSEAANR;FADLSEAANRNNDALR;FANYIDK;GTNESLER;ILLAELEQLK;ISLPLPNFSSLNLR;KVESLQEEIAFLK;KVESLQEEIAFLKK;LGDLYEEEMR;LQDEIQNMK;LQDEIQNMKEEMAR;LQEEMLQR;MALDIEIATYR;MFGGPGTASR;MFGGPGTASRPSSSR;NLQEAEEWYK;QDVDNASLAR;QQYESVAAK;QVDQLTNDK;QVQSLTCEVDALK;RQVDQLTNDK;SLYASSPGGVYATR;SSVPGVR;SVSSSSYR;SYVTTSTR;TNEKVELQELNDR;TYSLGSALR;TYSLGSALRPSTSR;VELQELNDR…	A0A1B0GTT5;A0A1B0GVG8;A0A1W2PR46;A0A1W2PRT3;A0A1X7SBR3;B0YJC4;B0YJC5;E7EMV2;E7ESP9;F8W835;H7C5W5;P07196;P07197;P07197-2;P08670;P12036;P12036-2;P14136;P14136-2;P14136-3;P17661;P41219;P41219-2;Q16352
P84090	ERH_HUMAN	ERH	-1.24169	0.381846	0.859844	0.309316	1.9886	0.0304097	1.0506	2.93135	0.00311435	1.35992	3.61188	0.000864516	16.276	15.6158	16.0222	16.5309	17.2642	17.0914	16.9916	17.3001	17.4386	17.5508	17.5265	17.3686	4	5	+	ADTQTYQPYNK;ADTQTYQPYNKDWIK;MYEEHLK;MYEEHLKR	G3V279;P84090
Q8N0X7	SPART_HUMAN	SPART	-1.31968	0.57921	0.740475	0.308975	2.3581	0.0250157	3.63819	4.40016	0	3.94716	4.56741	0	12.3096	10.5044	11.1845	10.9504	14.8671	14.9294	14.8441	14.8611	15.1859	15.3269	15.2203	15.0045	12	12	+	AFLFVNK;ELAPHVK;ENQEGAANVNVR;ETLQNVR;GLATSLQNDLQEVPK;GLNTDELGQK;GLNTDELGQKEEAK;IQPEEKPVEVSPAVTK;KTATQTGHTLLEDYQIVDNSQR;MKETLQNVR;QGIGHLLR;TRLEILEK	Q8N0X7
Q7L576	CYFP1_HUMAN	CYFIP1	-1.27181	0.375802	0.896012	0.308749	5.10571	0.0151332	0.977876	3.54902	0.00365608	1.28663	4.18559	0.000899275	14.6615	14.6298	15.0129	14.2928	15.6471	15.6223	15.6314	15.6078	15.9693	15.9672	15.8844	15.9227	21	21	+	ALNLAYSSIYGSYR;AVGPSSTQLYMVR;DKQPNAQPQYLHGSK;EANHNVSAPYGR;FISELAR;GLQVLMGR;LGTPQQIAIAR;LMNFMYFQR;MESVFNHAIR;NAFVTGIAR;NVIQSVLQAIR;SGDGEGTPVEHVR;SLELAIGR;SLLQGTILQYVK;SSLEGPTILDIEK;TMLESLIADK;TVEVLEPEVTK;TVLPFSQEFQR;VSAAMYK;YAPLHLVPLIER;YSNSEVVTGSGR	A0A087WTQ3;A0A087WU52;A0A087WV63;A0A087WVE1;A0A087WVZ5;A0A087WWL1;A0A087WWY5;A0A087WWZ1;A0A087WZL7;A0A0G2JQH3;A0A0G2JQT1;A0A0G2JR96;A0A0G2JRF5;A0A0G2JRV9;A0A0G2JRX2;A0A8V8TNU3;E7EVJ5;E7EW33;H0YL50;H7C229;Q7L576;Q7L576-2;Q7L576-3;Q96F07;Q96F07-2
O15357	SHIP2_HUMAN	INPPL1	-1.20923	0.517139	0.692086	0.307484	1.2685	0.0465478	3.03423	2.49755	0	3.34172	2.68954	6.85969e-05	10.8352	10.8899	13.8484	11.0047	14.5874	14.768	14.8619	14.4978	15.1598	14.7071	15.0716	15.0066	11	11	+	ISHVSTSSVK;LGVVFEK;LLLDTLQLSK;QLNAFDISLR;SALLPGPLELQPPR;TIPVQAFEVK;TLSEVDYAPAGPAR;VAVLVKPEHENR;VDQLNLER;VFDQQSSPMVTR;VLSGLEILSK	F5GY16;H0YFZ4;H7BXR2;O15357;O15357-2
Q96QE5	TEFM_HUMAN	TEFM	-1.30026	0.517856	0.782405	0.305586	4.17342	0.017554	2.10014	3.82317	0	2.40573	4.15834	6.48421e-05	13.2836	12.4008	13.7512	13.209	15.2807	15.3243	15.1948	15.2454	15.6024	15.5352	15.549	15.5809	13	14	+	ADFYVLEK;HFELMIGDSR;IAWAHLDR;KLLKPDIER;KLTVLDWQQSDR;LFSSEQQASILHVLNTASTK;LLKPDIER;LTVLDWQQSDR;QFLFDSILK;QMFLSTELQR;RSINIVEHR;SINIVEHR;VFFPSDK	J3KTG7;Q96QE5;Q96QE5-4
O43572	AKA10_HUMAN	AKAP10	-1.32996	0.542037	0.787918	0.30354	0.987783	0.0577726	2.31098	5.89963	0	2.61452	5.82887	0	10.8537	10.6244	11.0285	11.0173	13.0169	13.3405	13.0349	13.3755	13.1338	13.544	13.7058	13.5984	4	4	+	AGTHQVSMETQESSSTLTVASR;SIEQDAVNTFTK;VSDLGQFIR;YISPDAAKPIPITEAMR	E7EMD6;J3QL61;J3QRM7;O43572
P37108	SRP14_HUMAN	SRP14	-1.34854	0.587246	0.76129	0.302984	2.75694	0.0235256	3.3699	8.16899	0	3.67288	8.9573	0	16.0189	15.8608	15.7135	15.8588	19.1463	19.1445	19.2833	19.3575	19.4827	19.5777	19.5252	19.5579	10	13	+	ANMDGLK;EVNKFQMAYSNLLR;FQMAYSNLLR;GTVEGFEPADNK;ISTVVSSK;KGTVEGFEPADNK;KISTVVSSK;TSGSVYITLK;TSGSVYITLKK;VLLESEQFLTELTR	H0YLA2;H0YLW0;P37108
Q9NZL4;Q9NZL4-3	HPBP1_HUMAN	HSPBP1	-1.08442	0.425175	0.659246	0.301978	3.63055	0.0194953	1.94755	1.73338	0.000493662	2.24953	1.96963	0.00043795	13.5021	13.6707	10.7213	13.713	14.7847	14.8004	14.8952	14.917	15.1529	15.1627	15.1923	15.0973	4	5	+	EQEAGLLQFLR;LDGFSVLMR;SAFLLQNLLVGHPEHK;YLEAGAAGLR	K7EL16;K7EMM7;K7EN20;Q9NZL4;Q9NZL4-2;Q9NZL4-3
Q8NC60	NOA1_HUMAN	NOA1	-1.31373	0.545579	0.768152	0.300922	0.559667	0.0940465	2.51381	4.6917	0	2.81473	5.18093	0	11.0099	10.6374	10.49	11.0743	13.5074	13.0272	12.9767	13.7555	13.3621	13.4439	13.5681	14.0964	5	5	+	ATISPWPGTTLNLLK;EQYLELVSAALR;EVNIVLPTQSIVPR;TAEADGGLAR;VDLLPQDAPGYR	Q8NC60
O14641	DVL2_HUMAN	DVL2	-1.18226	0.51462	0.667635	0.300382	1.14058	0.0521866	3.3311	2.29176	0	3.63148	2.46051	6.75439e-05	14.5458	10.7866	11.2358	10.9072	14.9581	15.1314	15.2933	15.417	15.4079	15.7634	15.3224	15.5077	8	8	+	AMAAPESGLEVR;DIVHKPGPIVLTVAK;FSSSTEQSSASR;GDGGIYIGSIMK;GSTGGAPNLR;IPVPAER;ITLGDFK;PAGAKYFFK	A0A3B3ITC6;I3L0M7;I3L0Z8;I3L2N2;I3L2W9;O14640;O14640-2;O14641;P54792;P54792-2;Q92997;Q92997-2
Q9UP83;Q9UP83-2;Q9UP83-3	COG5_HUMAN	COG5	-1.14649	0.437773	0.708719	0.300272	1.21936	0.0494815	1.75574	2.06867	0.000480143	2.05601	2.31934	0.000384252	10.7598	11.201	13.1676	11.2564	13.396	13.2773	13.2807	13.4538	13.5418	13.9387	13.7515	13.3769	9	9	+	AVELFIR;IGALQGAVDR;LAQGISQLDR;LFDPINLVFPPGGR;LQGQLQGGSR;STMPTPGNTAALR;TIQLYSVK;TYTSQSIHQAVIAEQLAK;VLTQPSQSAVR	Q9UP83;Q9UP83-2;Q9UP83-3;U3KQU7
P35568	IRS1_HUMAN	IRS1	-1.32739	0.524592	0.802795	0.30023	1.00791	0.0576868	1.99861	5.40981	0	2.29884	6.70961	0	10.8874	10.8365	10.7338	10.9967	12.8828	12.4879	13.0234	13.0547	13.1458	13.3261	12.9454	13.2324	5	5	+	HLVALYTR;HSAFVPTR;LHPPLNHSR;SVSAPQQIINPIR;TGIAAEEVSLPR	P35568
Q92541	RTF1_HUMAN	RTF1	-1.12197	0.433538	0.688428	0.300021	1.88052	0.0347117	1.83093	1.89761	0.000494533	2.13095	2.18063	0.000379556	10.7242	10.7342	10.9644	13.2488	13.2905	13.4664	13.1703	13.068	13.5235	13.5601	13.5407	13.5712	5	5	+	IDLQVPSSESK;NISAISYINQR;SQPVSLPEELNR;VAEITGVVETAK;YGSGVLPDAPK	H0YKX1;Q92541
Q7Z6M4	MTEF4_HUMAN	MTERF4	-1.29423	0.439124	0.855106	0.297883	1.02946	0.0574551	1.24125	5.41197	0.000478858	1.53913	4.65527	0.000392644	10.8497	11.1367	10.9833	10.9956	12.2538	12.282	12.3481	12.0464	12.8518	12.6478	12.3567	12.2655	5	5	+	FQYAYFR;GQTQIPNPLLK;QGTPVVQGSLELER;QQDINDTVR;SEYLQYSLTK	B4DFP7;B4DKD5;B5MBW3;C9JNJ7;C9JX74;E7EW93;H7C1N9;H7C316;Q7Z6M4
Q8IX03;Q8IX03-2	KIBRA_HUMAN	WWC1	-1.33551	0.553438	0.782069	0.297636	1.39533	0.0456385	2.45906	5.70795	0	2.75669	6.37407	0	10.7061	11.1701	11.1478	11.2254	13.2559	13.7264	13.5496	13.5538	13.6706	13.9469	13.8704	13.7883	8	8	+	ASPDMDGYPALK;ELPQWLR;LGSQVSLVSGSSSSSK;LILINEKEELLK;QVATLHSQLK;TWHSQLTQEISVLK;VDKETNTETPAPSPTVVRPK;VYYIDHTNR	H0YAU4;H0YBE8;H3BLZ3;Q8IX03;Q8IX03-2
P37802;P37802-2	TAGL2_HUMAN	TAGLN2	-1.29756	0.409993	0.887569	0.297544	1.84094	0.0357455	1.06386	4.46484	0.00152434	1.3614	5.455	0.000522793	15.7155	15.3757	15.5067	15.3649	16.5364	16.7664	16.4445	16.471	16.921	16.7735	16.7663	16.9475	8	9	+	DVGRPQPGR;ENFQNWLK;GASQAGMTGYGMPR;GPAYGLSR;IQASTMAFK;NFSDNQLQEGK;QMEQISQFLQAAER;TLMNLGGLAVAR	C9J5W6;P37802;P37802-2;Q9UI15;X6RJP6
Q53EP0	FND3B_HUMAN	FNDC3B	-1.26448	0.415369	0.849109	0.296742	1.37531	0.0466243	1.14926	3.40355	0.00140913	1.44601	3.97792	0.000623565	14.1781	13.6533	13.4156	13.9049	15.186	14.8277	14.8373	14.8979	15.3363	15.0021	15.3262	15.2712	7	8	+	DLRPATDYHVR;GPVTSHGFSVK;IQAINEIGAGPFSQFIK;LNSPPSSIYK;SSLTLQWK;VQDILSGIEKPQVSNIQAR;VYAMYNSVK	C9JKH7;Q53EP0;Q53EP0-2
Q96C19	EFHD2_HUMAN	EFHD2	-1.2883	0.375476	0.91282	0.293884	2.51119	0.0278453	0.909947	4.18923	0.00458223	1.20383	5.22772	0.000959644	13.8338	13.9626	13.5502	13.8585	14.5556	14.7481	14.7159	14.8252	15.0646	14.9697	14.9631	15.0229	8	8	+	ADLNQGIGEPQSPSR;EFLLIFR;ELQSTFK;LGAPQTHLGLK;LSEIDVSSEGVK;RADLNQGIGEPQSPSR;VFNPYTEFK;VQAINVSSR	C9JTV4;H0Y4Y4;Q8WYH2;Q96C19;Q9BUP0;Q9BUP0-2
Q8NFG4	FLCN_HUMAN	FLCN	-1.32904	0.551462	0.777574	0.292269	0.89036	0.0671211	2.43071	5.3428	0	2.72298	5.92099	0	10.6575	10.9346	10.7729	11.207	13.2743	12.982	13.4584	13.5802	13.5501	13.915	13.4424	13.5564	4	4	+	AHSPAEGASVESSSPGPK;GIIDELQGK;QVLGAPSFR;VGPTILNK	C9J4C4;Q8NFG4;Q8NFG4-2;Q8NFG4-3
Q14444;Q14444-2	CAPR1_HUMAN	CAPRIN1	-1.31507	0.432115	0.882958	0.291824	3.62234	0.0219777	1.13093	5.25356	0.000918735	1.42275	5.97054	0.000377459	16.4841	16.171	16.3785	16.5206	17.4344	17.5038	17.5788	17.5609	17.866	17.7991	17.7815	17.7987	16	18	+	DGYQQNFK;DYSGYQR;GGYDGYRPSFSNTPNSGYTQSQFSAPR;GKLDDYQER;LDDYQER;LGDDEVR;LNQDQLDAVSK;PSFSNTPNSGYTQSQFSAPR;QFMAETQFTSGEK;QILGVIDK;QILGVIDKK;SFMALSQDIQK;SNQPYYNSR;SSGPPPPSGSSGSEAAAGAGAAAPASQHPATGTGAVQTEAMK;TVLELQYVLDK;YQEVTNNLEFAK	E9PLA9;G3V153;Q14444;Q14444-2
Q7L5N1	CSN6_HUMAN	COPS6	-1.34525	0.578978	0.766272	0.291749	2.34821	0.0309519	2.99738	7.27903	0	3.28913	7.13255	0	10.95	10.5341	10.7127	10.9464	13.7557	13.7457	13.8176	13.8137	14.1432	13.8851	14.133	14.1384	4	5	+	FNVLYDR;LILEYVK;MTATGSGENSTVAEHLIAQHSAIK;SQEGRPVQVIGALIGK	E7EM64;H7C3T0;Q7L5N1
Q9BTE3;Q9BTE3-2	MCMBP_HUMAN	MCMBP	-1.08773	0.399146	0.688579	0.290732	1.63689	0.0420103	1.49354	1.74439	0.00150755	1.78427	2.03263	0.000815313	10.7235	12.951	12.6788	13.0863	13.987	13.7479	13.916	13.7629	14.2826	14.0926	14.2487	13.9528	6	7	+	AHVLHFGK;EAYVNANQAR;IHVILAQK;IIQHLVPASFR;LQMTIENMNHLK;VSPSTSYTPSR	Q9BTE3;Q9BTE3-2;Q9BTE3-3
Q5VW32;Q5VW32-2	BROX_HUMAN	BROX	-1.26916	0.555275	0.713881	0.28731	1.57851	0.0442231	3.30492	3.16852	0	3.59223	3.35277	0	11.0277	10.9572	13.2552	10.7904	14.9216	14.6803	14.9239	14.7244	15.1598	15.2814	14.9651	14.9932	6	6	+	ADHTLSSLEPAYSAK;ENGFIYFQK;GPGPTVKPSGHLFFR;IAAGIFK;IPTEAPQLELK;LITPAEK	F5GXQ0;Q5VW32;Q5VW32-2;Q5VW33
Q9UBT2	SAE2_HUMAN	UBA2	-1.20766	0.49969	0.707976	0.283774	1.93661	0.0382343	2.32614	2.46522	0.000136611	2.60992	2.70724	4.96774e-05	11.3456	11.0167	13.4242	11.0877	14.0325	13.8635	14.1527	14.13	14.208	14.3973	14.3179	14.3907	5	5	+	ESVLQFYPK;LSEFGIR;QFILVMNALDNR;VTVLTLQDK;YLLTMDK	K7EPL2;K7ESK7;Q9UBT2;Q9UBT2-2;U3KQ93
O94927	HAUS5_HUMAN	HAUS5	-1.31879	0.515746	0.803046	0.282698	0.958491	0.0667678	1.80515	4.98701	7.36544e-05	2.08785	5.58341	6.06299e-05	11.0598	11.2878	10.8198	11.1321	12.6286	12.8922	12.8166	13.1827	13.1517	13.0838	13.4353	12.9802	5	5	+	AQFLQNLLLPQAK;ASELLLPAAASLR;QDLLLLQDQR;SPGEVLALVQR;VVPTFEAVAPQSR	K7EQ61;O94927;O94927-2
Q9UNH7	SNX6_HUMAN	SNX6	-1.35295	0.642023	0.710932	0.279073	2.37063	0.0346655	8.07942	10.1451	0	8.3585	10.2272	0	11.1471	10.9105	10.8995	10.7594	19.0206	18.8919	19.1054	19.0164	19.3	19.2182	19.2237	19.4086	5	5	+	QELIDFK;QNEFSVVR;SADGVIVSGVK;SLVDYENANK;TFLLEYHNR	A0A0A0MRI2;G3V4Z5;G3V5U2;G3V5X9;H0YJF8;Q9UNH7;Q9UNH7-2
Q9C0C9	UBE2O_HUMAN	UBE2O	-1.04828	0.414826	0.633451	0.278614	1.59133	0.0470606	1.86457	1.6088	0.000787738	2.14318	1.81169	0.000618581	13.3411	10.9723	10.7314	13.5911	14.0486	14.0173	14.0773	13.9511	14.4122	14.4723	14.2568	14.0673	15	15	+	GEVFSVLEFAPSNHSFK;GLQEGYENSR;GSVHFGLVR;GVLTQFR;IFSSVQWLSGVKPVLSTK;KLQENLK;LLFSHDLVSGR;LNPNLYDNGK;MDLFSALIK;PGVTFTSAK;RPPEVFEQEIR;SGYPDIGFPLFPLSK;TTDIVIR;VVQSMTQLVR;VVVEEVQVVELK	K7EQ12;K7ES11;Q9C0C9
Q9HCE0	EPG5_HUMAN	EPG5	-1.20219	0.461718	0.740473	0.277529	1.28316	0.0546359	1.6566	2.40678	0.00041495	1.93413	2.79488	0.000339079	11.9426	12.6506	10.8376	11.151	13.4105	13.3039	13.5059	12.9881	13.612	13.5465	13.6259	13.534	13	13	+	AQQALNALESMASSK;FFQSPAHINLLK;HLDAVPK;ILLLVQSR;LPIVPSLQR;LQPTPGIQK;LSSGILGAIGFGR;NEAISQQLHVLR;QVSYLASIVR;SFGLFSK;VAQHLTGASHGDNVK;VSAGLSIPTDSQK;WAVPFIQIK	A0A8Q3SIJ2;A0A8Q3SIJ4;A0A8Q3SIP5;A0A8Q3SIU6;A0A8Q3SJD2;A0A8Q3WLI3;K7EM87;K7ENK5;K7EPN4;Q9HCE0;Q9HCE0-2
Q86TB9	PATL1_HUMAN	PATL1	-1.29789	0.456903	0.840988	0.271114	2.0211	0.0419877	1.23866	4.21429	0.000653716	1.50977	4.45168	0.000415807	13.8009	13.4453	13.2712	13.8509	14.8454	14.8478	14.7731	14.8567	15.1799	15.0882	15.2277	14.9117	16	16	+	AQLLGGAQLQPGR;AVPIGTPPK;AVQTRPVLQPQPGSLNSSIWDGSEVLR;IPQAALAK;KDPYANLMLQR;LAELEEK;LEHAYKPVQFEGSLGK;LITPQVAK;LNLLETK;LQLVQGIR;LTVSSVNNPR;MIDAVVTSR;NLPFLIK;STSPIIGSPPVR;TLVIIEK;VGQMLPPAPGFR	Q86TB9;Q86TB9-2;Q86TB9-3;Q86TB9-4
P38159	RBMX_HUMAN	RBMX	-1.33347	0.546868	0.786599	0.270688	1.79875	0.0456404	2.12315	5.39359	0	2.39383	6.11193	0	14.3925	14.6546	14.4718	14.9682	16.7145	16.6731	16.6141	16.9779	16.9839	17.0382	17.0355	17.0048	13	14	+	ALEAVFGK;DRDYSDHPSGGSYR;DSYESYGNSR;DSYGGPPR;DYAPPPR;GFAFVTFESPADAK;GPPPSYGGSSR;IVEVLLMK;LFIGGLNTETNEK;SAPSGPVR;SDLYSSGR;VEQATKPSFESGR;YDDYSSSR	A0A1B0GUK8;H0Y6E7;H3BNC1;H3BR27;H3BT71;H3BUY5;O75526;P38159;P38159-2;P38159-3;Q8N7X1;Q96E39
P40818	UBP8_HUMAN	USP8	-1.12724	0.422531	0.704706	0.269111	2.01026	0.0420936	1.47802	1.92416	0.0012392	1.74713	2.22509	0.000804602	13.0875	13.5409	12.7134	11.281	14.0101	14.28	14.1377	14.1069	14.3085	14.3402	14.4811	14.4815	15	15	+	ALWTGQYR;AYVLYMK;DLQIGTTLR;FLDPITGTFR;GSLENVLDSK;IVPGLPSGWAK;LPPVLLVHLK;NISLIIMDAR;NLNPVFGGSGPALTGLR;PAVASVPK;QQQDYFHSILGPGNIK;SDVSPIIQPVPSIK;STGDVPHTSVTGDSGSGK;SYVHSALK;YVTVYNLIK	A0A075B720;H0YKV1;H0YLH2;H0YLS3;H0YM17;H0YM47;H0YNL5;P40818;P40818-2
P63010;P63010-2	AP2B1_HUMAN	AP2B1	-1.30853	0.398191	0.910334	0.267993	2.53216	0.0359201	0.893088	5.51805	0.0039877	1.16108	6.6957	0.000963929	15.2963	15.3999	15.229	15.2411	16.218	16.2218	16.2512	16.0477	16.5192	16.4712	16.449	16.3713	21	23	+	ALQHMTDFAIQFNK;AVWLPAVK;DIPNENELQFQIK;FLELLPK;GLEISGTFTHR;IQPGNPNYTLSLK;KGEIFELK;KVIAAMTVGK;LASQANIAQVLAELK;LLSTDPVTAK;LQNNNVYTIAK;LSHANSAVVLSAVK;MEPLNNLQVAVK;NINLIVQK;NVEGQDMLYQSLK;QGHIYMEMNFTNK;QVFLATWK;RNVEGQDMLYQSLK;VIAAMTVGK;VNYVVQEAIVVIR;YNDPIYVK	A0A087WU93;A0A087WXS3;A0A087WYD1;A0A087WZQ6;A0A087X253;C9J1E7;K7EJ01;K7EJX1;K7EKZ5;K7EN71;K7ERB2;P63010;P63010-2;P63010-3;Q10567;Q10567-2;Q10567-3;Q10567-4
Q9NP58;Q9NP58-4	ABCB6_HUMAN	ABCB6	-1.15572	0.505514	0.650209	0.266888	1.03007	0.0690394	3.06414	2.13129	3.79259e-05	3.33103	2.2729	5.41301e-05	14.64	11.1448	11.1643	10.8102	15.1578	14.9469	15.0091	14.9021	15.5966	15.0218	15.1743	15.2907	10	10	+	AIQASLAK;ALNVLVPIFYR;AVDSLLNFETVK;DLPGAGPLR;ERPAGADSLSWGAGPR;GRHEALLSR;IDGQDISQVTQASLR;SAAQQSTWR;SHIGVVPQDTVLFNDTIADNIR;TTIVVAHR	Q2M3G0;Q2M3G0-1;Q9NP58;Q9NP58-4
Q7LBC6	KDM3B_HUMAN	KDM3B	-1.34349	0.580849	0.762639	0.262787	2.22308	0.0418818	2.78172	6.53436	0	3.04451	6.75562	0	10.9458	11.0898	11.3042	10.7399	13.7315	13.9146	13.8279	13.7326	14.0384	14.1161	14.1546	13.9486	16	16	+	DAVGTLK;EDPVLLQGIR;ESHSPFGLDSFNSTAK;GGNASGEPGLDQR;GPYSVQGHR;HSGGFLSSPADFSQENK;ISDTGLAAGTVPEK;KVPAESMPTLTPAFPR;LFNSLLLGPTASNNK;LPSYFVRPDLGPK;NSILASSGFGAPLPSSSQPLTFGSGR;QGQPVLVSGVHK;SEDGQPMVLK;SVLGTDTKPGSK;TFSNVFGR;VEHSPFSSFASQASGSSSSATTVTSK	H0Y9V5;Q7LBC6;Q7LBC6-2;Q7LBC6-3
Q9H074	PAIP1_HUMAN	PAIP1	-1.09099	0.451268	0.639718	0.262722	0.972591	0.0732	2.15009	1.79716	0.000359922	2.41281	1.96981	0.000395829	11.0434	14.1636	11.1559	11.0462	13.9636	13.8968	14.1538	13.9952	14.3769	13.9571	14.5473	14.1791	5	5	+	ADILQVGLR;APGFLQPPPLR;LTGSVLEDAWK;PGALPEQTRPLR;PQVVVAPVLMSK	D6R9H8;D6RD97;D6REB4;D6RJ02;D6RJF2;Q9H074;Q9H074-2;Q9H074-3
Q7Z460;Q7Z460-2;Q7Z460-3;Q7Z460-4;Q7Z460-5	CLAP1_HUMAN	CLASP1	-1.05027	0.450069	0.600204	0.259354	1.12132	0.0680353	2.59178	1.63621	0.000316615	2.85114	1.78113	0.000226699	11.1485	10.8832	15.1051	10.9267	14.365	14.69	14.7256	14.6501	15.1048	14.8551	14.677	14.8312	13	13	+	AQIGTVLPSLIDR;DAAINSLVEIYR;DGGAASPATEGR;FGLGQPGR;FIVDQTQTPNLK;IMATSGVVAVR;LLGSGYGGLTGGSSR;LNVIFTK;NSDSIVSLPQSDR;NSSNTSVGSPSNTIGR;NYAELTIMK;QSSGSATNVASTPDNR;SVSTTGSLQR	A0A8V8TLP7;A0A8V8TQK9;A0A8V8TRF6;F8WA11;H0Y5T1;Q7Z460;Q7Z460-2;Q7Z460-3;Q7Z460-4;Q7Z460-5
Q9NWM0;Q9NWM0-2;Q9NWM0-4;Q9NWM0-6	SMOX_HUMAN	SMOX	-1.32617	0.551148	0.775026	0.258215	0.851929	0.0811018	2.16526	5.49974	0	2.42347	5.29813	0	10.9109	10.8762	11.1256	10.5271	13.243	12.975	13.0239	12.859	13.3466	13.5024	12.9094	13.3753	9	10	+	GSYSYTQVGSSGADVEK;HDKPVNAESQNSVGVFTR;IRNDPDDPEATKR;LAKPLPYTESSK;LAMIQQYLK;SAWGSNPYFR;VVELLAEGIPAHVIQLGKPVR;VVVIGAGLAGLAAAK;YYSTTHGALLSGQR	Q5TE25;Q9NWM0;Q9NWM0-2;Q9NWM0-3;Q9NWM0-4;Q9NWM0-5;Q9NWM0-6
Q8IVH8;Q8IVH8-2;Q8IVH8-3	M4K3_HUMAN	MAP4K3	-1.35268	0.637611	0.71507	0.256174	1.84871	0.0493244	6.58236	9.80741	0	6.83854	10.5115	0	11.0392	10.9036	10.9971	10.7895	17.44	17.6848	17.3938	17.5403	17.8322	17.7142	17.8414	17.6957	6	6	+	ALFLMTK;ALFLMTKSNFQPPK;LPVAIPAHK;NVNTGELAAIK;SEITFGQVK;SNEVTQEISDSTR	F5H5A3;F8WAZ1;H7C1A4;Q8IVH8;Q8IVH8-2;Q8IVH8-3;V9GY95
Q6IAA8	LTOR1_HUMAN	LAMTOR1	-1.30227	0.420289	0.881981	0.25566	1.49583	0.0575436	0.953861	6.06703	0.00225379	1.20952	5.11988	0.000961354	13.869	13.8135	13.7294	13.9243	14.882	14.7511	14.7616	14.7569	14.9889	15.2913	15.004	14.89	6	8	+	ALNGAEPNYHSLPSAR;IAAYAYSALSQIR;KLLLDPSSPPTK;LAVLSSSLTHWK;LLLDPSSPPTK;TDEQALLSSILAK	F5GX19;F5H3Y3;F5H479;H0YFI1;Q6IAA8
Q9NVU7	SDA1_HUMAN	SDAD1	-1.2201	0.509976	0.71012	0.254123	1.04472	0.0731756	2.19668	2.58778	0.000166038	2.4508	2.84436	4.87342e-05	10.7677	11.2735	12.968	10.9782	13.3943	13.7315	13.7491	13.8992	14.0738	13.8306	13.8328	14.0535	6	6	+	DLLVQYATGK;LATAMAGK;LPSNLPQLQNLIK;TLIHLFR;TNPFSSSTNK;VLTQEDFQK	D6RC74;E7EW05;F8W8T7;Q9NVU7;Q9NVU7-2
Q99733;Q99733-2	NP1L4_HUMAN	NAP1L4	-1.15314	0.507449	0.645694	0.253977	1.04508	0.0731572	3.05076	2.11437	7.59124e-05	3.30474	2.2548	5.33795e-05	10.7241	10.7729	14.5344	11.3549	14.732	15.0259	14.8355	14.9959	15.2181	15.4086	14.9206	15.0579	6	6	+	AAATAEEPDPK;KYAALYQPLFDK;LDNVPHTPSSYIETLPK;LTDQVMQNPR;VLAALQER;YAALYQPLFDK	A8MXH2;C9J1B1;C9J6D1;C9JZI7;E9PJJ2;E9PKI2;E9PKT8;E9PNJ7;E9PNW0;E9PP22;E9PS34;H0YCI4;Q99733;Q99733-2
Q9H1H9;Q9H1H9-2;Q9H1H9-3;Q9H1H9-4	KI13A_HUMAN	KIF13A	-1.34045	0.577791	0.762661	0.253935	1.36944	0.0617918	2.63488	6.04658	0	2.88882	6.59372	0	10.7472	11.2707	11.0823	10.8469	13.3774	13.7577	13.7068	13.6447	13.7267	13.9604	13.894	13.9213	11	11	+	DVNTGGIFQLR;EHGSQFFYLPIIK;GAIVSEPAIQVR;GSPSSQSIPEK;IAANIYNK;IVNHAVVNEDPNAK;LAYSSQTAQQK;TLNSNDPVQNVVQVLEK;TTVQLSHPAAMELVLR;TVSDGLHHPSQLHSK;VSLVDLAGSER	A0A1B0GUA8;H0Y307;H0Y925;H0Y9Z7;Q9H1H9;Q9H1H9-2;Q9H1H9-3;Q9H1H9-4
P49840	GSK3A_HUMAN	GSK3A	-1.28763	0.547366	0.740268	0.253013	2.96835	0.0380042	2.40681	3.49017	0	2.65982	3.71001	7.14617e-05	12.4585	11.0625	11.7921	10.8158	13.9651	13.9273	13.9375	13.9263	14.2607	14.1468	14.2647	14.0961	9	9	+	DIKPQNLLVDPDTAVLK;EMNPNYTEFK;LTIPILYVK;SQEVAYTDIK;TSSFAEPGGGGGGGGGGPGGSASGPGGTGGGK;VIGNGSFGVVYQAR;VTTVVATLGQGPER;VYMYQLFR;YFFYSSGEK	A0A3B3ITW1;A0A7I2V2H8;A0A7I2V2J2;A0A7I2V2N4;A0A7I2V2P0;A0A7I2V2P8;A0A7I2V2P9;A0A7I2V379;A0A7I2V3D8;A0A7I2V3H9;A0A7I2V3J4;A0A7I2V3W5;A0A7I2V485;A0A7I2V4D4;A0A7I2V4Q6;A0A7I2V4W7;A0A7I2V4X2;A0A7I2V4Y3;A0A7I2V4Z1;A0A7I2V511;A0A7I2V553;A0A7I2V589;A0A7I2V5B3;A0A7I2V5G5;A0A7I2V5M2;A0A7I2V5Q2;A0A7I2V5S8;A0A7I2V627;A0A7I2YQ76;A0A7I2YQ81;A0A7I2YQA1;A0A7I2YQG6;A0A7I2YQJ1;A0A7I2YQK0;A8MT37;M0QYV0;P49840;P498…
Q8TEW0;Q8TEW0-2;Q8TEW0-4;Q8TEW0-9	PARD3_HUMAN	PARD3	-1.33672	0.536703	0.800021	0.250064	2.71151	0.0419386	1.77913	6.15417	3.86707e-05	2.02919	6.33372	6.16e-05	13.6439	13.9122	13.754	14.0596	15.6529	15.6684	15.5982	15.5667	15.862	15.7662	15.8916	15.9666	49	55	+	AEHENLFR;ANMPLHVR;DPNYWIQVHR;DTSNWSNQFQR;DVGPSLGLK;DVTIGGSAPIYVK;EGHMMDALYAQVK;ELNAEPSQMQIPK;ENHADLGIFVK;EQYEQLSQSEK;ESVSTASDQPSHSLER;FEQAQHMFR;FSPDSQYIDNR;GLGDMFR;GLGDMFSLAK;GMIQLIVAR;GTEGLGFSITSR;HSVSVEVQMQR;INDGDLR;KGTEGLGFSITSR;LIEVNGVDLVGK;LNHPPEQIDSHSR;LRQEFQQAK;LVEVPNDGGPLGIHVVPFSAR;MEGTVSLLVFR;NGYLGGHGFNAR;NNYYSSR;QDVPPSPSQVAR;QEDAFHPR;QFSDASQLDFVK;QYSSLPR;RFEQAQHMFR;SIINGGAASK;SKENHADLGI…	A0A8Q3WLH5;B1AP52;F5GZI3;Q5VWU8;Q5VWV2;Q8TEW0;Q8TEW0-10;Q8TEW0-11;Q8TEW0-2;Q8TEW0-3;Q8TEW0-4;Q8TEW0-5;Q8TEW0-6;Q8TEW0-7;Q8TEW0-8;Q8TEW0-9
Q9BPX3	CND3_HUMAN	NCAPG	-1.22051	0.533531	0.68698	0.249564	1.61061	0.05763	2.8527	2.5877	0	3.10227	2.77243	6.36364e-05	12.8316	11.1074	10.7339	13.4695	14.9676	15.0405	14.8516	14.6936	15.1705	15.1858	15.1633	15.032	9	9	+	APIVTVGVNNDPADVR;IQAVLALSR;LAYQVLAEK;LMFSGLLVSSR;LVVALSR;TQIVTEIISEIR;VIEFAAK;VMLLQQGLNDR;YVMVVYK	D6RA93;H0Y9Z8;Q9BPX3
Q13137;Q13137-3;Q13137-4	CACO2_HUMAN	CALCOCO2	-1.347	0.594993	0.752011	0.248637	3.52931	0.0359603	3.07515	7.13648	0	3.32379	7.22876	0	13.1245	12.7738	13.2866	13.1785	16.1626	16.1682	16.1587	16.1746	16.3274	16.4582	16.473	16.4	20	24	+	DWIGIFR;ENDHLFLSLTEQR;KENDHLFLSLTEQR;KLEQTVEQMK;KQEELETLQSINK;KQEELETLQSINKK;LEGENDLLK;LEGENDLLKR;LEQTVEQMK;LVQGDQDKTEQLEQLK;LVQGDQDKTEQLEQLKK;QEELETLQSINK;QNPGLAYGNPYSGIQESSSPSPLSIK;QNPGLAYGNPYSGIQESSSPSPLSIKK;QNSDMQAELQK;QNSDMQAELQKK;QQEVQFK;RKDWIGIFR;TEQLEQLKK;VDQLQAQLSTQEK	D6RBF9;D6RBI4;D6REB0;D6RF70;D6RJE7;I3L493;I3L4E1;Q13137;Q13137-2;Q13137-3;Q13137-4;Q13137-5
Q15365	PCBP1_HUMAN	PCBP1	-1.34264	0.550156	0.792481	0.248555	2.24885	0.0473844	1.94145	7.90956	0	2.19001	7.30803	0	15.8598	15.6922	15.7469	15.9004	17.7117	17.7282	17.728	17.7971	18.0257	17.9768	18.1122	17.8446	6	6	+	IANPVEGSSGR;IITLTGPTNAIFK;LEEDINSSMTNSTAASRPPVTLR;LVVPATQCGSLIGK;QGANINEIR;QQSHFAMMHGGTGFAGIDSSSPEVK	Q15365
Q9P2J5	SYLC_HUMAN	LARS1	-1.34931	0.588763	0.760545	0.247341	2.83816	0.0417959	2.79054	8.92713	0	3.03788	9.9341	0	14.9589	14.854	14.9388	14.8311	17.6773	17.7712	17.714	17.5823	17.9657	17.889	17.9706	17.909	38	45	+	ANGHLLLNSEK;DNGVVPVVK;EDKGTGVVTSVPSDSPDDIAALR;ELAVEGMHR;FASEAEDKIR;FDDPLLGPR;FSADGMR;GTGVVTSVPSDSPDDIAALR;HFEANNGKLPDNK;IEPGVSVSLVNPQPSNGHFSTK;IHLTENGIR;KIHLTENGIR;KVMPFVAMIK;LHLGHTFSLSK;NMSYQGFTK;NYMMPAK;NYPPWQHTTLSVLR;QTGEGVGPQEYTLLK;RVPVLGK;SGPASTFNDR;SLGLSDEEIVK;STGNFLTLTQAIDK;TEDIIIK;TGFFEFQAAK;TPISEHAVFNVDLMSK;VDIGDTIIYLVH;VFASELNAGIIK;VFEVNASNLEK;VIASELGSMPELK;VIASELGSMPELKK;VIYVLPMLTIK;VI…	A0A6I8PIP7;A0A6I8PIT3;A0A6I8PIV1;A0A6I8PL42;A0A6I8PLB3;A0A6I8PLB8;A0A6I8PRP1;A0A6I8PRS0;A0A6I8PRU9;A0A6I8PS05;A0A6I8PTV8;B4DER1;Q9P2J5;Q9P2J5-2;Q9P2J5-3
Q8ND24	RN214_HUMAN	RNF214	-1.33559	0.566392	0.769195	0.246305	0.90924	0.0823555	2.30997	6.71924	0	2.55627	5.78195	0	10.8685	10.8071	11.1996	10.9155	13.3331	13.2809	13.2904	13.126	13.1176	13.5986	13.674	13.6256	8	8	+	AEILSLESR;AIQDVTIK;AQMTNILQQIK;LSQNIAVQTDFK;NSPLLSVSSQTITK;QVENQLQVQLK;SLSFPILNPALSQPSQPSSPLPGSHGR;VAASTQPLGR	E9PN76;E9PRE9;Q8ND24;Q8ND24-2
P54136	SYRC_HUMAN	RARS1	-1.35182	0.611138	0.740679	0.246174	5.36534	0.0303612	3.73033	12.0204	0	3.97651	11.9082	0	16.9616	17.0332	17.0458	17.0241	20.7384	20.7544	20.766	20.7273	20.9999	20.9692	21.0269	20.9748	41	59	+	AAYPDLENPPLLVTPSQQAK;AYQCVVLLQGK;EIAENITK;EMHVGHLR;FDTEEEFK;FDTEEEFKK;FPEILQK;GESFYQDR;GFDILGIK;GFDILGIKPVQR;GFVQVDDGR;GFVQVDDGRK;GNTAAYLLYAFTR;ILLDHEK;ILLDHEKEWK;IVFVPGCSIPLTIVK;IYDALDVSLIER;KRFDTEEEFK;KVIVDFSSPNIAK;LANIDEEMLQK;LFEFAGYDVLR;LICDVSR;LLQQEEEIK;LMDLLGEGLK;LMDLLGEGLKR;LNDYIFSFDK;LQEVFGHAIK;MNDIVKEFEDR;NMINIISR;RFDTEEEFK;RFDTEEEFKK;SDGGYTYDTSDLAAIK;SLTAEIDR;SLTAEIDRLK;STIIGESISR;VEIAG…	E5RH09;E5RJM9;P54136;P54136-2
Q96QE3	ATAD5_HUMAN	ATAD5	-1.28049	0.490355	0.790133	0.245728	0.487927	0.128915	1.45157	3.72301	0.000357488	1.69729	5.26277	0.000117326	10.973	10.8215	10.9715	11.0576	12.2973	12.3757	12.949	12.0078	12.6416	12.9372	12.6705	12.3636	7	7	+	AAAEALSFTK;QASIIEYLPTLR;SEATDGGFTSQIR;SGNSAAVFMR;SQPNTMTSLQNSK;VAPLFLVR;YFPLLLK	A0A075B754;Q96QE3;Q96QE3-2
P48444	COPD_HUMAN	ARCN1	-1.30896	0.491931	0.817024	0.245583	2.85091	0.0420223	1.36043	4.21538	0.000397772	1.60602	4.71589	0.000225877	14.019	13.3115	13.8046	13.7818	15.0094	15.1072	15.2021	15.0398	15.3289	15.356	15.308	15.3481	14	14	+	ENVNLAQIR;GKEVDNFVDK;GVQLQTHPNVDKK;IEGLLAAFPK;LFTAESLIGLK;LYMVLITTK;QFVEMTR;QHTFVETESVR;SEGETIMSSSMGK;SFPVNSDVGVLK;TRIEGLLAAFPK;VAPAPARPSGPSK;VTQVDGNSPVR;YVYQPMEK	B0YIW6;E9PK34;P48444;P48444-2
Q8IZW8	TENS4_HUMAN	TNS4	-1.31827	0.523311	0.794956	0.243356	3.86761	0.0359951	1.64979	4.49624	0.000219617	1.89315	4.84776	4.82003e-05	13.2417	13.9507	13.7683	13.3689	15.2272	15.2963	15.1939	15.2114	15.4957	15.4262	15.4778	15.5025	20	22	+	AISTTFER;ASSPHGLGSPLVASPR;DILPTPTVVHFK;EQAIELLR;FVMDTSK;GSFGLALK;HFLIESSAK;KEEPGAFVIR;KKEESEALDIK;LGGLAPQR;LQQAPQVEAK;NPTLTMGQPR;SGGLLLSR;SSSESLIFSGNQGR;TPHSPPLAK;VQEVPASAQSR;VQEVPASAQSRPGEDSNDLIR;VTEQGITLTDVQR;YIEVTSAR;YWFKPNITR	Q8IZW8
Q7Z2Z2;Q7Z2Z2-2	EFL1_HUMAN	EFL1	-1.22863	0.542729	0.685901	0.241416	3.60396	0.0389807	2.98684	2.66644	0	3.22826	2.8281	7.08046e-05	12.8477	10.8251	13.409	10.8545	14.9614	15.0005	14.9612	14.9606	15.239	15.2449	15.2422	15.1233	19	20	+	EGTDMFIIK;GKLEQHLTGR;IFVLGPK;IHISVSEPIIPFR;IVTSLGLK;LEQHLTGR;LPSPLDITAER;MFAVDAK;NIVDQIWSFGPR;PLTQEEIAQR;QAWLENIRPVLVINK;VAVIHQMK;VDMVNEEIGK;VFSGVAR;VLNSLDK;VLQEEMK;VYAVLSK;YALQVKPQR;YSPLEFLR	A0A3B3ITU1;A0A8Q3SIF5;A0A8Q3SIM9;A0A8Q3WL51;H0YK75;H0YKI9;H0YKY7;H0YNW8;Q7Z2Z2;Q7Z2Z2-2
Q5T5Y3;Q5T5Y3-3	CAMP1_HUMAN	CAMSAP1	-1.33028	0.531797	0.798487	0.239582	0.997689	0.0812774	1.67281	5.55236	0.000140239	1.91239	7.20963	5.81132e-05	10.9691	10.8926	10.9797	10.8585	12.8504	12.3239	12.5927	12.6242	13.0039	12.8391	12.724	12.7825	12	12	+	AKDPVALHELER;DANILSEQMSLK;DSLASNIVNLTPQNQPHPTATK;ESVPVEEPLR;FSTFSASK;GTAAFSPSHPLLPLR;ISQQQEQLLMK;QFNLIPAK;QQQILEEQGLGKPK;RPSEGPQPLVR;TQSGSSLSLASAATTEPESVHSGGTPSQR;VESMEALPILSR	Q5T5Y3;Q5T5Y3-2;Q5T5Y3-3
P55209;P55209-2	NP1L1_HUMAN	NAP1L1	-1.33443	0.519276	0.815158	0.238885	2.67123	0.0474515	1.49662	6.11983	0.000210309	1.73551	6.44482	4.73846e-05	13.2075	13.4037	13.5233	13.5193	14.972	14.8259	14.9271	14.9153	15.2277	15.0695	15.182	15.1166	6	8	+	KYAVLYQPLFDK;KYAVLYQPLFDKR;LDGLVETPTGYIESLPR;QLTVQMMQNPQILAALQER;YAVLYQPLFDK;YAVLYQPLFDKR	B7Z9C2;F5H4R6;F8VRJ2;F8VUX1;F8VV59;F8VVB5;F8VXI6;F8VY35;F8W020;F8W0J6;F8W118;F8W543;H0YH88;H0YHC3;H0YIV4;P55209;P55209-2;P55209-3
Q7L8C5	SYT13_HUMAN	SYT13	-1.13446	0.426806	0.707657	0.23888	0.713531	0.101477	1.32795	2.02855	0.00174849	1.56683	2.31065	0.000960498	10.6214	12.332	10.9188	10.6934	12.2332	12.4283	12.4673	12.7487	12.9259	12.7958	12.7582	12.353	5	5	+	AASWNQAPK;AKPSLLGSAQQFNVK;HSVAGELR;LLVVLIK;TGSVEAQTALK	H0YD47;Q7L8C5
Q9Y617	SERC_HUMAN	PSAT1	-1.21911	0.534177	0.684932	0.238773	0.982212	0.0823728	2.77694	2.59198	0	3.01571	2.7624	6.0274e-05	10.6183	10.7488	13.3432	11.0544	14.4	14.2258	14.2651	13.9815	14.4702	14.6209	14.5305	14.2059	10	10	+	ALELNMLSLK;ASLYNAVTIEDVQK;ELLAVPDNYK;FGTINIVHPK;FGVIFAGAQK;GVGISVLEMSHR;IINNTENLVR;LPHSVLLEIQK;NVGSAGVTVVIVR;QVVNFGPGPAK	Q9Y617;Q9Y617-2
Q7Z4L5	TT21B_HUMAN	TTC21B	-1.32491	0.552318	0.772595	0.237382	0.75468	0.0986075	2.02299	5.0178	0	2.26037	5.72593	0	10.882	11.0958	10.6426	10.6419	12.673	12.7421	12.7242	13.2149	13.1116	13.0596	13.2832	12.8492	5	5	+	LAFNYLK;LGDAITALQQAR;LLLQDSQNVEALR;VQMEQPDAVPAQK;YGSDPVFR	A0A494C0N4;A0A7P0T8P4;A0A7P0T962;A0A7P0T968;A0A7P0T9H7;A0A7P0TA66;A0A7P0TAA5;A0A7P0TAJ8;A0A7P0TAK1;A0A7P0TB56;A0A7P0TB61;A0A7P0TBE5;A0A7P0TBF6;A0A7P0Z487;A0A7P0Z4B3;A0A804HK20;H9KV93;Q7Z4L5;Q7Z4L5-2;Q8NDW8;Q8NDW8-3;Q8NDW8-5;Q8NDW8-6;Q8NDW8-7
Q15404;Q15404-2	RSU1_HUMAN	RSU1	-0.965821	0.400339	0.565482	0.237009	1.15541	0.0761296	1.96068	1.36385	0.00120872	2.19769	1.51906	0.000880657	10.7221	10.6064	14.0599	13.8566	14.5368	14.0459	14.2106	14.2942	14.4437	14.5035	14.486	14.6025	6	6	+	DNDLISLPK;EIGELTQLK;HLNLGMNR;HMQANPEPPKK;LQILSLR;LTVLPPELGNLDLTGQK	Q15404;Q15404-2
Q9Y5K5;Q9Y5K5-2;Q9Y5K5-3;Q9Y5K5-4	UCHL5_HUMAN	UCHL5	-1.30377	0.5442	0.759566	0.236954	0.490356	0.132811	2.0332	4.30192	0	2.27015	4.72517	6.44351e-05	10.6409	10.9488	11.3754	11.0554	12.5579	13.3016	13.1768	13.117	12.8605	13.5279	13.2948	13.4178	6	6	+	FNLMAIVSDR;GLALSNSDVIR;LDTIFFAK;LYELDGLR;NQMLIEEEVQK;TLAEHQQLIPLVEK	H0Y4E0;H0Y4K0;H0Y636;H0Y6Y4;Q5LJA5;Q5LJA9;Q5LJB0;Q9Y5K5;Q9Y5K5-2;Q9Y5K5-3;Q9Y5K5-4
Q86Y79	PTH_HUMAN	PTRH1	-1.21997	0.517942	0.702024	0.236723	0.568999	0.119682	2.23488	2.59003	0.000136434	2.4716	2.91856	4.94382e-05	11.0268	10.9833	12.2276	12.9869	14.2629	14.1256	14.2718	13.5038	14.1334	14.3746	14.4144	14.1888	4	4	+	ATDLILDHIR;HSVGMAVLGQLAR;LGVAESWTR;WMVAGLGNPGLPGTR	A0A096LP22;A0A096LP34;A0A096LPA3;C9J7Z1;Q86Y79
P49005	DPOD2_HUMAN	POLD2	-1.01893	0.428874	0.590057	0.236021	1.44045	0.0679402	2.12003	1.52498	0.000532872	2.35606	1.67361	0.000567611	10.8278	10.8394	14.4009	13.4563	14.5026	14.3769	14.567	14.558	14.6268	14.5943	14.8136	14.9139	6	6	+	AMPLQPSILR;AQQHWGSGVGVK;FLGTSGQNVSDIFR;QYAHIYATR;VILAGNLLSHSTQSR;VPVATYTNSSQPFR	A0A087WWF6;A0A8V8TMJ0;A0A8V8TMJ5;A0A8V8TMK0;A0A8V8TMZ6;A0A8V8TN02;A0A8V8TN07;A0A8V8TNY7;A0A8V8TPA1;A0A8V8TPA6;A0A8V8TPB6;C9IZD2;C9JHC7;C9JLE1;H7C1B3;P49005
P20042	IF2B_HUMAN	EIF2S2	-1.25061	0.462303	0.788306	0.235902	1.54957	0.065798	1.23949	3.01985	0.0012106	1.4754	3.32357	0.000736452	15.6481	14.8777	14.6782	14.6527	16.1597	16.3038	16.1803	16.1711	16.3053	16.3716	16.431	16.6504	5	6	+	EKNPDMVAGEK;FVMKPPQVVR;QIENVLR;SPDTILQK;TGFQAVTGK	P20042
Q96IF1	AJUBA_HUMAN	AJUBA	-1.33027	0.551297	0.778974	0.235694	0.799013	0.0955108	1.94783	6.50735	0	2.18352	5.61621	6.81416e-05	11.2327	11.0714	10.982	10.988	12.8704	12.9686	13.0318	13.1946	12.9003	13.4925	13.3923	13.2231	4	4	+	GATGGPGDEPLEPAR;LEPTAPALSPR;SSFASSSASDASKPSSPR;YQDELTALLR	H0YJL9;Q96IF1
Q9Y5B0	CTDP1_HUMAN	CTDP1	-1.13826	0.460923	0.677332	0.23528	0.720702	0.102226	1.73863	2.01014	0.000491068	1.97391	2.28194	0.000431828	13.0453	11.3901	11.0203	10.6229	13.038	13.2993	13.0599	13.6358	13.6143	13.5946	13.275	13.4904	6	7	+	ELNGSEAATPR;FAPNLITVK;GIFHFQLGR;GPPAPSSSLPIR;LVLSPDAPDR;VPAEGAPTAAVAEVR	A0A0A0MR03;A0A0J9YWB6;A0A0J9YWJ4;K7EJD2;Q9Y5B0;Q9Y5B0-4
Q96JG6;Q96JG6-3	VPS50_HUMAN	VPS50	-1.31161	0.508708	0.802905	0.234932	1.22343	0.0747668	1.45362	4.30546	0.000310841	1.68856	5.12399	0.000116059	11.2157	10.6927	10.7234	10.6903	12.2134	12.4856	12.055	12.3824	12.4228	12.5973	12.5197	12.5364	4	4	+	EGFTQASLGLLANQR;LLAAIDDIDRPK;QLLIGLLK;VADLILEK	C9JA29;Q96JG6;Q96JG6-2;Q96JG6-3
Q9NVX2	NLE1_HUMAN	NLE1	-1.12442	0.447354	0.67707	0.233875	0.823161	0.0948457	1.60023	1.93279	0.000876423	1.83411	2.20525	0.000663627	11.0511	13.0141	10.8399	10.989	12.8849	13.1337	13.3932	12.8832	13.3838	13.3362	13.416	13.0945	5	5	+	IVASASFDK;LLVSGSSDSTLK;NGQILLWDPSTGK;VLDIIYQPQAIFR;YLASGSGDTTVR	A0A0A0MRH0;K7EN33;K7ERN7;Q9NVX2;Q9NVX2-2
O60749	SNX2_HUMAN	SNX2	-1.29913	0.559158	0.739969	0.233509	2.39797	0.0521053	2.39989	3.7505	0	2.6334	3.95473	7.36842e-05	10.8869	12.1941	10.7567	11.0154	13.6042	13.6703	13.6186	13.5596	13.8894	13.9497	13.7373	13.8102	11	12	+	AVNTQALSGAGILR;ELSANTAAFAK;FSDFLGLHSK;HPTLLQDPDLR;MMVANKPDK;QQQFENLDQQLR;SAAMLGNSEDHTALSR;SMSAPVIFDR;WEDAQITLLK;YLESLVQTQQQLIK;YLHVGYIVPPAPEK	D6RC15;O60749;O60749-2
O43318;O43318-2	M3K7_HUMAN	MAP3K7	-1.30908	0.556518	0.75256	0.231824	0.378853	0.1609	2.20611	4.61468	0	2.43793	5.29273	0	10.8877	11.0525	11.1572	11.1256	13.2126	12.8989	13.8465	13.0895	13.6757	13.7349	12.9936	13.5705	4	4	+	DLKPPNLLLVAGGTVLK;MITTSGPTSEKPTR;SIQDLTVTGTEPGQVSSR;VQTEIALLLQR	A0A8V8TPW3;A0A8V8TQ28;A0A8V8TQF2;A0A8V8TQF8;A0A8V8TQL7;A0A8V8TR17;A0A8V8TRC0;O43318;O43318-2;O43318-3;O43318-4
Q8TB52	FBX30_HUMAN	FBXO30	-1.34328	0.591841	0.751443	0.229684	1.02471	0.0849778	2.78484	6.24388	0	3.01452	7.52925	0	10.672	11.0774	11	10.8927	13.7591	13.9582	13.6381	13.426	13.9291	13.8503	14.0033	13.9174	4	4	+	GMVILQWGK;MLLESLK;SLAAALDILNTATR;SYENLSR	Q8TB52
Q86VV8;Q86VV8-3	RTTN_HUMAN	RTTN	-1.35017	0.633703	0.716472	0.229283	0.864908	0.0948079	5.49568	7.74079	0	5.72496	8.152	0	10.7506	11.2701	10.8709	10.8463	16.6042	16.3944	16.5808	16.1412	16.7992	16.4508	16.7658	16.622	7	7	+	AILLYLLQGR;IVQSLLSLLK;LLQTLLPVEK;SAQASPLLQGESQK;VAANALMSLLAVSR;VLAGLIR;VTDLFIGK	A0A1W2PPP3;A0A1W2PQI7;A0A7I2V670;J3KSV7;J3KT00;J3KTD2;Q86VV8;Q86VV8-2;Q86VV8-3;Q86VV8-4
Q7LBR1	CHM1B_HUMAN	CHMP1B	-1.27933	0.499456	0.779871	0.229188	3.61058	0.0453287	1.45383	3.35865	0.000395203	1.68302	3.70354	0.000397209	15.0294	13.9186	14.2201	14.5195	15.8428	15.8965	15.9314	15.8322	16.1182	16.1418	16.0551	16.1044	4	5	+	IHAENAIR;SMAGVVK;SMDATLK;VQTAVTMGK	Q7LBR1
O95816	BAG2_HUMAN	BAG2	-1.31064	0.53576	0.774877	0.227283	0.658524	0.113179	1.75502	4.65549	0.000139868	1.9823	4.80649	5.09934e-05	15.6511	15.4031	15.0335	15.354	17.0903	16.8734	17.0939	17.4042	17.4999	17.1361	17.6106	17.1243	11	11	+	EAATAVEQEK;EELNLTANR;FLDDLGNAK;IIDEVVNK;LLESLDQLELR;NPQQQESLK;QISDGEREELNLTANR;RLETLLR;TLQQNAESR;TLTVEVSVETIR;TLTVEVSVETIRNPQQQESLK	O95816;O95816-2
Q16401;Q16401-2	PSMD5_HUMAN	PSMD5	-1.17249	0.525211	0.647283	0.225931	1.31813	0.0762294	3.14211	2.23638	0	3.36804	2.35973	5.78947e-05	13.8702	11.374	10.8347	14.3293	15.7532	15.6892	15.8026	15.7317	16.1306	15.8945	16.0982	15.7571	12	14	+	ALHSVLQAVPLNELR;DPLELFR;GLIHPDDSVK;ILTLSQIGR;LEAPLEELR;LGPLFSLLNENHR;LLQAMEPVHVAR;MTESWFSSLSR;NAPVELK;TIAEIFGNPNYLR;VFTAIANQPWAQK;YPIFVEK	F2Z3J2;Q16401;Q16401-2;Q4VXH0
Q9H2M9	RBGPR_HUMAN	RAB3GAP2	-1.24496	0.541952	0.703011	0.225634	1.78619	0.0658655	2.50335	2.84431	0	2.72899	3.0278	5.86667e-05	12.9025	10.9562	11.0432	10.626	13.9789	13.8817	13.9099	13.7709	14.0627	14.2603	14.1041	14.0168	18	19	+	AAASGNENIQPPPLAYK;ADFSPFGNSQGPSR;EEILSGALR;ELILDIK;FGLPDSR;FSAATYLMDK;FSDDKDGVLPVK;GILEVWSTQQGPR;LAHALLHTQTK;LLYPGYK;TASNIGGFNAAIK;TVNVPFHLALSDK;VAQFLVIYAPR;VEPATPLAVR;VIELLPEK;VILLDVAR;VSSLQAEPLPR;VVSAAVQAQHSATK	A0A8I5KRK1;A0A8I5KRP1;A0A8I5KSQ5;A0A8I5KUS2;A0A8I5KWJ9;A0A8I5KY07;A0A8I5KYQ0;A0A8I5KZB3;A0A8I5QJC9;A0A8I5QJG4;F8WDJ2;Q9H2M9;Q9H2M9-2
Q969F9;Q969F9-2	HPS3_HUMAN	HPS3	-1.27314	0.481273	0.791871	0.224679	0.540904	0.130536	1.26911	3.6538	0.000700921	1.49379	4.45993	0.000435103	10.9585	11.2678	10.8091	10.8901	12.538	12.3812	12.2577	11.8251	12.1474	12.5766	12.4851	12.6917	9	9	+	AALMDASQLEPGEK;GQIVPTELALHLK;IQLFIGLK;KGQIVPTELALHLK;KLDTSGFSSILVTLTK;LDSQHSHLTLPYYK;LHSLQLLPIYQTGSLTSDGK;MSGLSMAEVLAR;NINPLTAMSYLR	G5E9V4;H7C5G2;Q969F9;Q969F9-2
Q9NZM3;Q9NZM3-2;Q9NZM3-3;Q9NZM3-4	ITSN2_HUMAN	ITSN2	-1.33407	0.577019	0.757047	0.224611	0.58187	0.125102	2.38437	5.55635	0	2.60898	7.20499	0	10.8543	10.9296	10.8384	10.8846	13.1454	12.9023	13.6468	13.3499	13.5463	13.6057	13.571	13.2198	5	5	+	LQGQQLPVVLPPIMK;QIDSINGTLPSYQK;SGIFPSNYVKPK;SMSGYLSGFQAR;TGTSEWAVPQPTR	E7EPJ2;F8W719;Q9NZM3;Q9NZM3-2;Q9NZM3-3;Q9NZM3-4
O75436	VP26A_HUMAN	VPS26A	-0.961178	0.411341	0.549837	0.22437	1.58234	0.070383	2.22356	1.36274	0.000790357	2.44793	1.4856	0.000777735	15.5533	15.0332	15.3791	10.9997	16.3721	16.5628	16.5246	16.4001	16.8074	16.5267	16.7493	16.6737	9	9	+	EITGIGPSTTTETETIAK;ELALPGELTQSR;IQHMELQLIK;IYFLLVR;LFLAGYDPTPTMR;QQEIILWR;SNTHEFVNLVK;YEIMDGAPVK;YEIMDGAPVKGESIPIR	O75436;O75436-2;Q4G0F5;S4R3Q6
Q9BV44	THUM3_HUMAN	THUMPD3	-1.06758	0.439405	0.628176	0.224022	1.2316	0.0807865	1.7884	1.6868	0.000785136	2.01242	1.87634	0.000740059	13.1688	10.8452	13.2655	10.8372	13.8495	13.7342	14.0114	13.6753	13.9578	13.9241	14.0971	14.1874	8	8	+	AANNIASLLTK;AAVYVLIR;AVLLTQDTK;KVDTVWVNVGGLR;LPWSNPLK;NITHFGPTTLR;STLAYGMLR;TGSVDIIVTDLPFGK	H7C0R6;H7C3J3;Q9BV44
Q14118	DAG1_HUMAN	DAG1	-1.34667	0.616605	0.730062	0.223673	1.4174	0.074867	3.87045	6.83395	0	4.09413	6.7888	0	10.7712	10.8597	11.3127	11.3601	14.9823	14.8261	14.9823	14.9949	15.3247	15.1024	14.996	15.2571	7	7	+	FVGDPALVLNDIHKK;GVHYISVSATR;LFDMSAFMAGPGNAK;LVPVVNNR;PATPSTDSTTTTTR;QIHATPTPVTAIGPPTTAIQEPPSR;VTIPTDLIASSGDIIK	C9J196;C9JEN1;C9JQL4;C9JYS1;Q14118
P19367;P19367-2;P19367-3;P19367-4	HXK1_HUMAN	HK1	-1.31669	0.5509	0.765793	0.222692	0.49293	0.140188	1.93538	6.17138	0	2.15807	4.80113	5.92308e-05	11.1172	11.1053	10.8883	11.0399	13.0786	12.8811	12.7781	13.1544	12.9135	13.7325	13.166	12.9709	6	6	+	ASGVEGADVVK;FLLSESGSGK;GAALITAVGVR;GQISETLK;NILIDFTK;TTVGVDGSLYK	E9PB90;P19367;P19367-2;P19367-3;P19367-4;P52789
Q15650	TRIP4_HUMAN	TRIP4	-1.15539	0.49462	0.660769	0.221667	2.69297	0.0551504	2.20135	2.10685	0.000294323	2.42301	2.28545	0.000111688	10.6363	13.5447	10.9453	12.0724	14.0295	14.0766	13.9833	13.9147	14.197	14.2858	14.1705	14.2375	9	9	+	DLLPHQELR;FVNLYTR;GQFIEELITK;KGQFIEELITK;KPSPQEVSELQATYR;LAVLLPGR;LMSGVENSGK;LWIAATAK;VTIDFAGR	H0YL91;H0YLN7;H3BMU9;Q15650
P26358;P26358-2	DNMT1_HUMAN	DNMT1	-1.09696	0.477094	0.619866	0.220096	1.23681	0.0818082	2.42653	1.82559	0.00028896	2.64662	1.96578	0.000153808	14.4974	11.3369	11.1366	10.8305	14.406	14.4687	14.4001	14.2329	14.556	14.7356	14.7064	14.3899	12	12	+	AIILAAAPGEK;DLPNIEVR;DMSALVAAR;FFLLENVR;GAQYQPILR;GSNLDAPEPYR;LFGNILDK;LPLFPEPLHVFAPR;LSDGTMAR;LVMAGETTNSR;VPTLAVPAISLPDDVR;VPTLAVPAISLPDDVRR	A0A7I2V2G5;A0A7I2V311;A0A7I2V3F8;A0A7I2V490;A0A7I2V5D0;A0A7I2V5F1;A0A7I2V5F6;A0A7I2YQA8;A0A7I2YQQ0;K7EIZ6;K7EJL0;K7EMU8;K7ENW7;P26358;P26358-2;P26358-3
Q92804;Q92804-2	RBP56_HUMAN	TAF15	-1.33986	0.611717	0.728138	0.218943	1.8585	0.0679264	3.67017	5.61756	0	3.88911	5.7543	0	12.9711	13.9437	13.9184	13.8687	17.3318	17.4286	17.234	17.3882	17.5329	17.6347	17.6471	17.4437	9	15	+	AAIDWFDGKEFHGNIIK;EFHGNIIK;ENYSHHTQDDRR;KTGKPMINLYTDK;PMINLYTDK;PMINLYTDKDTGKPK;QSSYSQQPYNNQGQQQNMESSGSQGGR;SGGGYGGDR;TGKPMINLYTDK	A0A075B7C1;A0A075B7E4;A0A0J9YWI4;A0A0J9YXY8;A0A0J9YY24;A0A0J9YYE0;Q92804;Q92804-2
A0A8C8KIA0;Q12904;Q12904-2	A0A8C8KIA0_HUMAN;AIMP1_HUMAN	AIMP1	-1.35124	0.617672	0.733568	0.215312	4.68979	0.0475008	3.65787	8.77317	0	3.87318	8.87645	0	17.1778	17.2918	17.1502	16.956	20.7917	20.7898	20.7989	20.8269	20.9919	20.9978	21.0616	21.0172	20	28	+	AILQATLR;AILQATLREEK;AQTMSNSGIK;EIEELKQELIQAEIQNGVK;GAEADQIIEYLK;GVLSQAMVMCASSPEK;GVPFEVK;IEILAPPNGSVPGDR;IGCIITAR;ITFDAFPGEPDK;ITFDAFPGEPDKELNPK;KQQSIAGSADSKPIDVSR;MANNDAVLK;MANNDAVLKR;MVILLCNLKPAK;QELIQAEIQNGVK;QQSIAGSADSKPIDVSR;QQVSLLK;TVVSGLVNHVPLEQMQNR;VSENVIQSTAVTTVSSGTK	A0A5F9ZHC5;A0A804HJ47;A0A8C8KIA0;A0A8C8MUD1;D6R937;Q12904;Q12904-2
P41091	IF2G_HUMAN	EIF2S3	-1.25542	0.474877	0.78054	0.214409	2.03816	0.0679401	1.21373	3.03087	0.00123444	1.42814	3.34575	0.000791698	16.848	16.0179	15.8669	15.9367	17.3599	17.4407	17.3661	17.3577	17.5247	17.5414	17.563	17.753	17	23	+	AGGEAGVTLGQPHLSR;AISGVHTVR;DFTSEPR;FKNELER;GGVAGGSILK;GVTIKPTVDDD;HILILQNK;IVSLFAEHNDLQYAAPGGLIGVGTK;LGYANAK;LIGWGQIR;LTPLSHEVISR;NEVLMVNIGSLSTGGR;QATINIGTIGHVAHGK;QDLTTLDVTK;RGVTIKPTVDDD;VGQEIEVR;VGQEIEVRPGIVSK	H7BZU1;P41091;Q2VIR3;Q2VIR3-2
Q709C8;Q709C8-3	VP13C_HUMAN	VPS13C	-1.32621	0.460092	0.866118	0.214103	2.95432	0.0574507	0.941939	6.60609	0.00230763	1.15604	6.74843	0.000958792	14.6271	14.5326	14.4537	14.5812	15.5133	15.5131	15.5023	15.4335	15.7169	15.737	15.7514	15.6134	56	58	+	AAESTEEVSSLRPPR;AVPQSPENVAK;AVSILGDEVFR;AVSIMGNEVFR;DFGDSLAR;DGSMNVSVK;DIILFSFK;DQLIWSVVR;DSDIIDFR;DVLYLMNSIPLPQK;EALSTATVQAAER;ENALSELDVPFK;ESLSAATAQAAER;ESTTYISWK;GLDLEQITSATLMK;GLVGAVAR;GVVGGVTGIITK;GVVGGVTGIITKPVEGAK;IEEALQK;IHGMDASISVKPK;IQGLDSSLSLQSR;IQIIGLGTQVSQRPGAQALK;ISGEIMELVLVK;LATQVIK;LAYYEIR;LENIIVTDVDPK;LFAWADPTGTR;LVSTSVTIR;LYMNPYAESELK;MDVQLTK;MNIELTQLK;MSSFNLSR;NGPSFQTAFGK;NLAAS…	A0A3B3IT88;A0A3B3IU50;Q709C8;Q709C8-2;Q709C8-3;Q709C8-4;Q96RL7;Q96RL7-2;Q96RL7-3;Q96RL7-4
Q8NB16	MLKL_HUMAN	MLKL	-1.33104	0.578157	0.75288	0.212788	2.13876	0.0673084	2.32513	5.02377	0	2.53792	5.23678	0	10.7645	11.1546	10.7898	11.565	13.3499	13.4223	13.3208	13.4814	13.5619	13.7141	13.6132	13.5364	7	7	+	EQLSGSPWILLR;HIITLGQVIHK;KEQLSGSPWILLR;LAGFELR;LHHSEAPELHGK;MVLVLGAAR;SSNFLVTQGYQVK	I3L2T9;I3L4A6;Q8NB16;Q8NB16-2
Q9Y613	FHOD1_HUMAN	FHOD1	-1.10058	0.4499	0.650675	0.212785	1.41218	0.0811369	1.64322	1.8168	0.000913548	1.85601	2.03069	0.000780732	13.0642	10.4684	10.9314	10.985	13.2115	12.9915	12.9092	12.9097	13.1468	13.2662	13.2985	13.1616	10	10	+	AALLNFDEFAVSK;AETLAGAMPNEAGGHPDAR;FSGVAGEAPSNPSVPVAVSSGPGR;GDGEPVSVVTVR;HELAPALR;LAGGHGVSASR;LQLWAFK;LYSSSGPELR;QVALAQGR;TQLVLYENALK	H3BVE7;J3KTH7;Q9Y613
Q8IYB3	SRRM1_HUMAN	SRRM1	-1.33445	0.537542	0.796905	0.21165	2.01406	0.069638	1.52761	5.93636	0.000216254	1.73926	6.04871	8.88889e-05	15.5037	15.2303	15.1649	15.1475	16.8567	16.8198	16.7282	16.7521	16.9485	17.1256	17.024	16.9054	18	20	+	AASPSPQSVR;APQTSSSPPPVR;EPSVQEATSTSDILK;ESPSPAPKPR;HRPSPPATPPPK;KPPAPPSPVQSQSPSTNWSPAVPVK;KPPAPPSPVQSQSPSTNWSPAVPVKK;KVELSESEEDKGGK;MAAADSVQQR;MMQINLTGFLNGK;QNQQSSSDSGSSSSSEDERPK;QNQQSSSDSGSSSSSEDERPKR;QSPSPSTRPIR;SPSPAPPPR;SVSGSPEPAAK;VKEPSVQEATSTSDILK;VNLEVIKPWITK;VPKPEPIPEPK	A9Z1X7;M0QXG5;M0R088;M0R1E7;Q8IYB3;Q8IYB3-2
Q8N9N2-2	ASCC1_HUMAN	ASCC1	-1.34852	0.612563	0.73596	0.210774	1.09535	0.0936367	3.34973	7.77745	0	3.56051	7.85838	0	10.8915	11.0326	11.0222	10.7585	14.2506	14.1617	14.216	14.4754	14.5507	14.6257	14.4843	14.2861	6	7	+	APSLLYK;IDVLLDTFR;LNSIHISQR;TRIDVLLDTFR;TSISIPKPGQDGEIVITGQHR;YNLYTAEGK	A0A5F9ZGP6;A0A5F9ZH79;A0A5F9ZHP1;A0A5F9ZI10;A0A5F9ZI37;A0A5K1VW55;E9PKM6;E9PL92;E9PM82;E9PQZ6;E9PR40;H0YCB3;H0YE76;H0YER2;Q8N9N2;Q8N9N2-2
P49815;P49815-2;P49815-3;P49815-4;P49815-5;P49815-7	TSC2_HUMAN	TSC2	-1.29752	0.523802	0.77372	0.210729	0.691916	0.120538	1.53573	4.47769	0.000294645	1.74646	4.05837	0.000156345	10.4498	10.8649	10.8812	11.2068	12.4586	12.3767	12.3803	12.33	12.8619	12.2576	12.4547	12.8143	7	7	+	AIVQGQGER;DFVPFITK;GYTISDSAPSR;LESQAGQQVSR;LVTVTTSVGTGTR;SVQLLDQIPSYDTHK;VVSSEGGRPSVDLSFQPSQPLSK	A0A2R8Y5B2;A0A2R8Y5F1;A0A2R8Y670;A0A2R8Y6C9;A0A2R8Y7C8;A0A2R8Y7X5;A0A2R8YCR8;A0A2R8YDR3;A0A2R8YDZ2;A0A2R8YEJ8;A0A2R8YGD6;A0A2R8YGE6;A0A2R8YGU4;H3BMQ0;H3BQK4;I3L3B1;P49815;P49815-2;P49815-3;P49815-4;P49815-5;P49815-6;P49815-7;X5D2U8
Q8NDI1;Q8NDI1-2;Q8NDI1-3	EHBP1_HUMAN	EHBP1	-1.35049	0.612763	0.737731	0.209905	2.77526	0.0615942	3.29762	8.4179	0	3.50752	8.5654	0	11.0432	10.9362	11.0074	10.7411	14.2817	14.1607	14.2138	14.2622	14.3959	14.5119	14.4556	14.3946	11	11	+	AHSWQPGIK;ALATSSINMK;AVTESSEQDMK;AYDGFASIGISR;DLSTSPKPSPIPSPVLGR;LLEVQPQVANSPSSAAQK;MNQLSLLEK;QYASPMPTQTDVK;SLNPQDIK;TGVLNENTVSAGK;VLLEQAR	B5MC86;C9IYU2;C9J268;C9JEP1;C9K0H9;H7BZ98;H7C1E6;Q8NDI1;Q8NDI1-2;Q8NDI1-3
Q8TER5;Q8TER5-3;Q8TER5-4	ARH40_HUMAN	ARHGEF40	-1.33027	0.561567	0.7687	0.20807	0.765033	0.115352	1.90039	5.59163	0	2.10846	5.80806	6.40333e-05	10.9637	10.8912	11.1454	10.7443	12.7542	13.0128	12.9657	12.6135	12.9862	13.2536	13.1324	12.8063	8	8	+	ALALDLGSPAALR;ALGAAVQLLR;ALQQPLEQLTR;EAVLAALALR;EAYTLQATSPEIK;GSPTDAEGSPGLSR;GTWAAALSAR;LSNLHVQQQEQR	G3V3N2;G3V485;G3V5C1;Q8TER5;Q8TER5-2;Q8TER5-3;Q8TER5-4
Q06787;Q06787-2;Q06787-3;Q06787-5	FMR1_HUMAN	FMR1	-1.34394	0.54816	0.795776	0.205132	2.91226	0.0640838	1.56747	7.867	0.000139683	1.7726	8.42392	5.24702e-05	16.5488	16.5639	16.4772	16.6336	18.0411	18.1328	18.1605	18.159	18.3045	18.2797	18.3764	18.3533	21	25	+	AHMLIDMHFR;EDLMGLAIGTHGANIQQAR;ENSTHFSQPNSTK;FHEQFIVR;FPPPVGYNK;GMVPFVFVGTK;GSNGAFYK;IKLDVPEDLR;LDVPEDLR;LIQEIVDK;LQIDEQLR;NVPQEEEIMPPNSLPSNNSR;QIGASSRPPPNR;QIPFHDVR;SYVTDDGQGMGR;TLQNTSSEGSR;TTDGSLQIR;TTDGSLQNTSSEGSR;VGPNAPEEK;VLVASSVVAGESQKPELK;VRIEAENEK	A0A087WVL8;A0A087WWR6;A0A087WWU4;A0A087WXI3;A0A087WY29;A0A087X1M7;A0A8I5KS01;A0A8I5KT56;A0A8I5KTT6;A0A8I5KTZ9;A0A8I5KUC2;A0A8I5KWH0;A0A8I5KYA7;A0A8I5KZ21;A0A8V8TM97;A0A8V8TMQ1;A0A8V8TNP6;A8MQB8;B4DXZ6;C9JYQ6;E7EU85;E9PFF5;G3V0J0;P51114;P51114-2;P51114-3;P51116;Q06787;Q06787-10;Q06787-11;Q06787-2;Q06787-3;Q06787-4;Q06787-5;Q06787-6;Q06787-7;Q06787-8;Q06787-9;Q8IXW7
O96008	TOM40_HUMAN	TOMM40	-1.09986	0.474793	0.625066	0.201409	1.52228	0.08511	2.11049	1.83533	0.000359223	2.3119	1.98145	0.000383389	13.8204	13.6825	10.7335	13.5606	15.0235	15.094	15.0219	15.0995	15.1909	15.1044	15.3824	15.3668	4	4	+	ELFPIQMEGVK;GSVDSNWIVGATLEK;MAIQTQQSK;RPGEEGTVMSLAGK	K7EJ57;K7EKG4;O96008;O96008-2
F8VZX2;H3BRU6;Q15366;Q15366-2;Q15366-3;Q15366-6	F8VZX2_HUMAN;H3BRU6_HUMAN;PCBP2_HUMAN	PCBP2	-1.33659	0.514837	0.821754	0.200393	2.68883	0.0690119	1.20884	6.84382	0.000434657	1.40923	7.07647	0.00038951	17.4766	17.2889	17.3457	17.4343	18.5921	18.5283	18.6235	18.637	18.854	18.8338	18.7735	18.7212	15	17	+	AFAMIIDK;ESTGAQVQVAGDMLPNSTER;EVGSIIGK;GVTIPYR;GVTIPYRPK;GVTIPYRPKPSSSPVIFAGGQDR;IANPVEGSTDR;IITLAGPTNAIFK;LEEDISSSMTNSTAASRPPVTLR;LVVPASQCGSLIGK;PKPSSSPVIFAGGQDR;PKPSSSPVIFAGGQLTK;PSSSPVIFAGGQDR;PSSSPVIFAGGQLTK;QMSGAQIK	C9IZV9;C9J0A4;C9J5V4;C9J7A9;C9JSA6;C9JTY5;C9JZY3;C9K0A2;E9PFP8;F8VRH0;F8VTZ0;F8VXH9;F8VZX2;F8W0G4;F8W1G6;F8WC71;H3BND9;H3BRU6;H3BSP4;H3BSS4;J3QT27;P57721;P57721-2;P57721-3;P57721-4;P57721-5;P57723;P57723-2;Q15365;Q15366;Q15366-2;Q15366-3;Q15366-4;Q15366-5;Q15366-6;Q15366-7;Q15366-8
Q13155	AIMP2_HUMAN	AIMP2	-1.34896	0.623976	0.724988	0.198777	1.48995	0.0875224	3.88246	7.47807	0	4.08123	7.28171	0	16.0932	16.1568	15.6292	15.8443	19.7901	19.7952	19.8745	19.7937	20.1246	19.9895	20.1078	19.8266	14	18	+	AAVDGLSK;DIVINANPASPPLSLLVLHR;FLFSLFGQK;LLCEHFR;LPNVHGR;PMYQVKPYHGGGAPLR;PYHGGGAPLR;QDDILKR;SCENLAPFNTALK;SMNSALGK;SVPENLLK;SYGPAPGAGHVQEESNLSLQALESR;VELPTCMYR;VLSTVHTHSSVK	A8MU58;F8WCL2;Q13155;Q13155-2
Q9Y2W1	TR150_HUMAN	THRAP3	-1.32173	0.521489	0.800243	0.194554	1.70773	0.0856522	1.28646	4.69723	0.000465709	1.48101	5.39376	0.000389954	16.8914	16.8017	16.4842	16.9556	17.9233	18.0556	18.0825	18.2173	18.2751	18.2287	18.2886	18.2645	26	31	+	ASAVSELSPR;ASESSKPWPDATYGTGSASR;EESAASGGAAYTK;EHHFGSSGMTLHER;EKGSFSDTGLGDGK;EQTFSGGTSQDTK;GDFPTGK;GSFSDTGLGDGK;IDISPSTFR;KYYLHDDR;LRDDFEK;LRDDFEKK;PSGLLAQER;RIDISPSTFR;SDSFAPK;SGKWEGLVYAPPGK;SIFQHIQSAQSQR;SNWQNYR;SPLQSVVVR;SPPSTGSTYGSSQK;SPPSTGSTYGSSQKEESAASGGAAYTK;SSFSITR;TDSEKPFR;WEGLVYAPPGK;YKDDPVDLR;YYLHDDR	A0A3B3ITZ9;Q9Y2W1
O95478	NSA2_HUMAN	NSA2	-1.19202	0.523606	0.668416	0.192855	1.74297	0.0858045	2.28483	2.35739	0.00022445	2.47769	2.51957	8.55491e-05	13.2728	13.2499	10.8584	13.2103	14.8723	14.8432	15.0496	14.9658	15.0885	15.0395	15.1774	15.1969	8	10	+	AHVTHPELK;AQGETEVLK;FIRPMGLR;KNPSSPLYTTLGVITK;NPSSPLYTTLGVITK;PQNEYIELHR;TPQGAVPAYLLDR;VLSNMIK	A0A0A0MQZ6;H0YAI9;O95478
Q76N89;Q76N89-2	HECW1_HUMAN	HECW1	-1.34126	0.607087	0.734175	0.192746	0.60121	0.144457	2.95494	6.10356	0	3.14768	6.68291	0	10.8064	11.2708	10.9649	11.1445	14.0922	14.0311	14.2275	13.6555	13.9452	14.2086	14.2574	14.3661	12	12	+	ATTPSVTVK;EGSLSPVNSQK;GGYHDGHLVIR;ITLLLQSPAVK;LSMPVQR;PGHSLVAAIR;SGSIQQMEQLNR;SIGADETVQGQGSR;SPEGLESPVAGPSNR;SQHQHESLPLAYNDK;SYSAGEASEVSR;TTTWQRPTAAATPDGMR	Q76N89;Q76N89-2
O60716-3;O60716-5	CTND1_HUMAN	CTNND1	-1.33832	0.54875	0.789573	0.192452	4.54816	0.0638081	1.50804	6.00905	0.000212009	1.70049	6.29519	8.73156e-05	14.5591	14.9647	14.793	14.73	16.2809	16.2483	16.2881	16.2617	16.4647	16.4951	16.425	16.464	30	37	+	AAALVLQTIWGYK;ALSAIADLLTNEHER;EEIQMSNMGSNTK;EQEAQFEK;GGPPPPNWR;GIPVLVGLLDHPK;GKKPIEDPANDTVDFPK;GSLASLDSLRK;GTTPLMQK;GYELLFQPEVVR;HAIPNLVK;HVSAQLER;IYISLLK;KPIEDPANDTVDFPK;KSDFQVNLNNASR;LNGPQDHSHLLYSTIPR;LRETQGIEK;NGNGGPGPYVGQAGTATLPR;NLAVDAR;NLSYQVHR;QDVYGPQPQVR;SDFQVNLNNASR;SGDLGDMEPLK;SGDLGDMEPLKGTTPLMQK;SLDNNYSTPNER;SQSSHSYDDSTLPLIDR;TGTPSDPR;VGGSSVDLHR;VSPQDANPLMANGTLTR;YRPSMEGYR	A0A669KB05;A0A669KB62;A0A804HIL4;A0A804HJM1;A0A804HK15;C9JZR2;E9PKL1;E9PKY0;H0YC95;O60716;O60716-10;O60716-11;O60716-12;O60716-13;O60716-14;O60716-15;O60716-16;O60716-17;O60716-18;O60716-19;O60716-2;O60716-20;O60716-21;O60716-22;O60716-23;O60716-24;O60716-25;O60716-26;O60716-27;O60716-28;O60716-29;O60716-3;O60716-30;O60716-31;O60716-32;O60716-4;O60716-5;O60716-6;O60716-7;O60716-8;O60716-9
O14976;O14976-2	GAK_HUMAN	GAK	-1.29569	0.523343	0.772347	0.191986	0.542835	0.152106	1.4025	3.8041	0.000398883	1.59448	5.0669	0.000192593	10.4239	10.806	10.942	10.8383	12.2336	11.8839	11.9519	12.5508	12.284	12.2659	12.5305	12.3078	5	5	+	AMLQVNPEER;AVLAVHPDK;AVVMTPVPLFSK;HPGHYAVYNLSPR;VENLLLSNQGTIK	D6RAW3;H0Y8H5;O14976;O14976-2
Q9Y5X3	SNX5_HUMAN	SNX5	-1.34727	0.610276	0.736991	0.189003	1.25896	0.102853	2.91978	6.9681	0	3.10879	7.4844	0	11.3067	10.9309	10.9276	11.0256	13.9836	13.8489	13.8835	14.1539	14.0856	14.1222	14.2727	14.1454	7	7	+	ALIDYENSNK;LGEGEGSMTK;LSSHPVLSK;SADEVLFTGVK;TTLPTFQSPEFSVTR;TVSSHEVFLQR;VAELFEK	A0A087WUY5;A0A0A0MRI2;G3V2U1;G3V4Z5;G3V5X9;H0YJF8;Q5QPE4;Q5QPE5;Q9UNH7;Q9Y5X3
Q5T0F9;Q5T0F9-2;Q5T0F9-3	C2D1B_HUMAN	CC2D1B	-1.32879	0.562482	0.766309	0.188873	0.800671	0.127868	1.75252	5.10417	7.17241e-05	1.9414	5.88966	5.42254e-05	11.1394	10.9861	11.112	10.716	12.7191	12.9738	12.7855	12.4852	13.088	12.8038	12.8876	12.9397	5	5	+	AEEVYAQLQK;EQLALLEAR;FGAVLEALEK;KPARPTVPSSQR;WLEAQIIQAR	H0Y517;H7C1U3;Q5T0F9;Q5T0F9-2;Q5T0F9-3
O95870;O95870-2	ABHGA_HUMAN	ABHD16A	-1.32468	0.557756	0.766922	0.187902	0.585855	0.148925	1.69106	7.17839	7.58017e-05	1.87896	4.95627	4.8125e-05	10.7559	10.8584	10.8455	11.0208	12.5589	12.5797	12.6091	12.497	12.913	12.8224	12.3095	12.9515	6	6	+	ALMPVLLQGQAR;GTADTLLNR;MLYPGSVYLLQK;QFITILEATHR;QLANYNFDFR;YQGPVLLIR	A0A0G2JI89;A0A0G2JJD3;O95870;O95870-2
P09038;P09038-1;P09038-2;P09038-3	FGF2_HUMAN	FGF2	-1.35078	0.63507	0.71571	0.185872	1.64024	0.0949624	4.57731	7.86192	0	4.76318	7.97149	0	15.3666	15.328	15.1081	15.6762	20.0113	20.0255	19.8407	19.9107	20.0133	20.1427	20.2161	20.1595	8	10	+	AILFLPMSAK;KYTSWYVALK;KYTSWYVALKR;LESNNYNTYR;LQLQAEER;NGGFFLR;YTSWYVALK;YTSWYVALKR	A0A0A0MQV6;P09038;P09038-1;P09038-2;P09038-3
Q96HS1	PGAM5_HUMAN	PGAM5	-1.3468	0.582596	0.764202	0.18487	2.67094	0.0808239	1.96407	7.39931	0	2.14894	7.8796	0	18.6066	18.7245	18.6514	18.4605	20.5461	20.5305	20.5539	20.6686	20.7174	20.7527	20.7694	20.7992	20	28	+	AGGDAEPRPAEPPAWAGGAR;AIETTDIISR;ALQFPPEGWLR;EPLSLINVR;EQAELTGLR;HSQYHVDGSLEK;HSQYHVDGSLEKDR;IVHSSMTR;LASLGLK;LSLNNGSITHLVIR;LSLNNGSITHLVIRPNGR;NVESGEEELASK;PAEPPAWAGGAR;PGPGVWDPNWDR;PGPGVWDPNWDRR;REPLSLINVR;RNVESGEEELASK;TLGDTGFMPPDK;TLTPLGR;VSTDLLR	F5GXG4;Q96HS1;Q96HS1-2
P51991	ROA3_HUMAN	HNRNPA3	-1.30878	0.530638	0.778139	0.184674	2.01948	0.087741	1.37249	4.09731	0.000398512	1.55716	4.43953	0.0003904	14.7795	15.4409	15.2259	14.8277	16.3753	16.5482	16.3865	16.4539	16.5891	16.5708	16.7006	16.6422	5	8	+	EDSVKPGAHLTVK;GEEGHDPKEPEQLR;IETIEVMEDR;RGEEGHDPKEPEQLR;SSGSPYGGGYGSGGGSGGYGSR	A0A7I2V2R3;A0A7I2V402;A0A7I2V4G0;A0A7I2V4J6;A0A7I2V5D8;H7C1J8;P51991;P51991-2
Q15061	WDR43_HUMAN	WDR43	-1.05105	0.451187	0.599866	0.183804	0.744785	0.137189	1.85715	1.63694	0.000791674	2.04095	1.79663	0.000782995	13.7876	10.8254	10.7877	10.9736	13.7219	13.5465	13.2961	13.2382	13.751	13.6589	13.574	13.554	6	6	+	LILLITQVTASEK;LLNVWQVR;LWVLETK;MLLSAGR;TPVMNSEAK;VWETANNR	C9IZK7;C9JEE7;Q15061
O94761	RECQ4_HUMAN	RECQL4	-1.33974	0.575398	0.764343	0.182955	0.95008	0.123326	1.85442	6.15511	0	2.03738	7.08769	6.63793e-05	11.269	11.1865	11.0216	11.2025	12.8442	12.9625	13.0549	13.2356	13.1741	13.3643	13.1647	13.1259	7	7	+	ASTPKPPGTGPVPSFAEK;GTLQAGPALGR;ILSGISTLLVLPTGAGK;LGSLDPGWLQR;QGSVPDYGQR;VGSPQPSSSGGEK;VSDEPPQLPEPQPR	A0A087X072;O94761;V9GYB6
A0A1B0GVL4;P78312;P78312-2;P78312-4;P78312-5	A0A1B0GVL4_HUMAN;F193A_HUMAN	FAM193A	-1.33521	0.610548	0.724665	0.181959	0.600285	0.152551	3.10249	5.46231	0	3.28445	5.48454	0	10.3908	10.7893	11.3342	10.9531	14.2102	13.789	13.9758	13.9022	14.4556	14.1798	14.019	13.9508	10	11	+	AGPAAALR;AVTGENNFTDTMR;FIEEQLTNK;LALSMAPK;LSINWSNFSLK;RPPSVGDVFHGISK;RVEDLLQFINSSETKPVSSTR;SNPTPMEPTSPGEHQQNSK;TATTTPGFVDTR;VVDLMSITEQK	A0A1B0GVL4;D6RFZ4;E7EUR8;P78312;P78312-2;P78312-3;P78312-4;P78312-5;P78312-6
P09936	UCHL1_HUMAN	UCHL1	-1.34988	0.639274	0.710603	0.181907	2.35186	0.0856745	5.0728	7.27567	0	5.2547	7.37934	0	15.9839	15.8621	15.5026	15.2363	20.6702	20.762	20.6602	20.7836	20.945	20.8762	20.9445	20.838	9	12	+	KQIEELKGQEVSPK;LGFEDGSVLK;LGVAGQWR;MPFPVNHGASSEDTLLK;MQLKPMEINPEMLNK;PMEINPEMLNK;QFLSETEK;QIEELKGQEVSPK;QTIGNSCGTIGLIHAVANNQDK	D6R956;D6R974;D6RE83;D6RF53;P09936
P36404	ARL2_HUMAN	ARL2	-1.328	0.55673	0.771265	0.181566	3.43053	0.0766229	1.59508	4.87472	0.000214486	1.77665	5.17894	8.65497e-05	14.6604	14.3366	14.0247	14.1612	15.8758	15.8992	15.837	15.9513	16.0734	16.0624	16.0955	16.0582	7	7	+	ELQSLLVEER;EVLELDSIR;GLLTILK;LAGATLLIFANK;LLMLGLDNAGK;LNIWDVGGQK;QDLPGALSSNAIR	P36404;P36404-2;V9GYD0
P14868	SYDC_HUMAN	DARS1	-1.35264	0.629082	0.723553	0.181317	3.88699	0.0747946	3.80351	10.7096	0	3.98483	10.9858	0	16.9836	16.8366	16.9287	16.9187	20.6719	20.7505	20.7314	20.7279	20.9007	20.8986	20.9338	20.8739	32	42	+	ADEVVWVR;ALHHGIDLEK;ATVNQDTR;AYIDSFR;EIMDAAEDYAK;ESIVDVEGVVR;FAANINK;FAANINKESIVDVEGVVR;FGAPPHAGGGIGLER;FLEPTLR;FQTEIQTVNK;GEEILSGAQR;GFVEIQTPK;IGSCTQQDVELHVQK;IHDPQLLTER;IISAASEGGANVFTVSYFK;IYVISLAEPR;LLGHLVK;LPLQLDDAVRPEAEGEEEGR;LQSGICHLFR;NNAYLAQSPQLYK;PFYTMPDPR;QCFLVLR;QQQFNVQALVAVGDHASK;QSNSYDMFMR;QTSMFPR;TSTSQAVFR;VFSIGPVFR;VRDLTIQK;VTMLFLGLHNVR;YGISSMIQSQEKPDR;YPLAVRPFYTMPDPR	C9J7S3;C9JLC1;C9JQM9;H7BZ35;P14868;P14868-2
Q9NRL2;Q9NRL2-2	BAZ1A_HUMAN	BAZ1A	-1.24667	0.582182	0.66449	0.181228	0.675221	0.145361	4.02684	2.88956	0	4.20806	2.98221	0	10.7425	10.7469	14.0368	10.9274	15.3951	15.7936	15.6526	15.7196	15.5752	15.8131	15.8537	16.0439	9	9	+	APLDASDSGR;DAIDPLLFK;ELHESAIVK;FHFSDKPQPDSKPTYSR;IHISQEDNVANK;INSAPPTETK;IYQGTLGAIK;LGLHVTPSNVDQVSTPPAAK;LSSSFSSR	Q9NRL2;Q9NRL2-2
P14635	CCNB1_HUMAN	CCNB1	-1.33767	0.60732	0.730356	0.1809	0.477522	0.173316	2.85973	6.22524	0	3.04063	5.83795	0	10.9441	11.0576	10.5406	10.9073	13.94	13.5432	13.5834	13.8218	13.6501	14.0978	14.1986	13.6655	5	5	+	ISTLPQLNSALVQDLAK;NVVMVNQGLTK;PLPLHFLR;TALGDIGNK;VPTAPAATSK	D6RHI0;E9PC90;H0YA62;H0YMP3;H1UBN3;O95067;P14635;P14635-2
Q15021	CND1_HUMAN	NCAPD2	-1.03109	0.462116	0.568976	0.180536	2.74867	0.0823877	2.52273	1.58212	0.000336032	2.70326	1.6832	0.000379978	15.748	15.3677	11.2796	15.1878	16.9313	16.9095	16.9578	16.8754	17.1492	17.1495	17.0498	17.0476	23	24	+	AFQAAFR;DKQTESLVEK;EAITHLLGVALTR;EAVLNAYR;EDTLQFLIK;ELEIGQAGSQR;FQAVVALAVGR;GNAIYNLLPDIISR;IYQLLAK;KITEAIGIISK;LLENPTINHQK;LLFTMLEK;LRDPAQQVR;LSDADLAGPLQK;MLPLIWSK;QLLSYITK;QLYLNPK;SGGVNQYVVQEVLSIK;SIDPGLKEDTLQFLIK;SNLMVATGDLAIR;SPLPIVR;TAGLVMTHLILK;VLQLFTR	E7EN77;F5GZK7;F5H431;Q15021
Q8N3C0	ASCC3_HUMAN	ASCC3	-1.33693	0.54891	0.78802	0.180434	1.91218	0.0941973	1.42306	6.0476	0.000293362	1.6035	6.26557	0.000114667	13.7792	13.6046	13.6711	13.4396	15.0422	15.1338	15.0366	14.9741	15.3408	15.2123	15.168	15.1873	42	43	+	ADLIVTTPEK;AGHQVMVFVHAR;AGRPQFDDQGK;AHLLLQAHLSR;ALAAEMTDYFSR;ALFEIALR;ANPLAYGISHK;AVILVHDIK;AVILVHDIKK;AVYIAPLK;AYQIDPTLR;ELTGDMQLSK;EQALLNAR;FLNSSNDHR;FRPVPLGQTFLGIK;GPVLESIVAR;GPVLEVIVSR;GTQIYAAK;IVGLSTALANAR;IVYVAPMK;KSVGDVALSQIVR;LSHYLTLLTQR;MILPEGIQR;QHFQQGVIK;QIVGTDNGR;QVESTQSMIR;RLEPLGIIVK;SHSPAKPVLIFVSSR;SIEPLTYGR;SVGDVALSQIVR;TAMSLIER;TASHYYIK;TEGDIFAIVSK;TGYFSSTDLGR;TISLDYKK;TNFISSHTEKP…	E5RFZ0;Q8N3C0;Q8N3C0-4
Q96JM2-3	ZN462_HUMAN	ZNF462	-1.29893	0.608276	0.690659	0.180013	1.75043	0.0977348	4.16739	3.715	0	4.3474	3.81918	0	10.9869	13.4054	11.1322	11.1072	15.8156	15.9241	15.8561	15.7055	15.9854	16.0968	15.9875	15.9517	54	62	+	AADFAQDIDINPGAVYK;AEDRELMR;AFSQGSEWER;ANADVIR;ATVTSIMR;DASGALVGR;DFIILGNGPR;DTSEPQKEPNFR;EILNSAPK;EIMENSVK;EIPNTTVSNFR;FEGQPSSLPLENETDSHPSSSNTVK;FSDHGAALNTEK;FSPMSYPQMK;FSPMSYPQMKPK;GGGLPATFNK;GIVSHYMK;GSALSQLSFEVGAPMSPK;GSMGNSIMRPNSSASK;GVEGPQGSPRPPAPIQQLNR;GVLIHYQK;HGMALNDTK;HIENIHLSGK;HVQYGNVPAVSAAVK;IDEIASNLQSK;KGIVSHYMK;KHVQYGNVPAVSAAVK;KSQTSILGLSSK;LWAGPDPSPPSLTMPAEAK;NFELVGR;NLLIEHTR;NMATS…	H0Y6H9;H3BLX4;Q96JM2;Q96JM2-2;Q96JM2-3
O60493	SNX3_HUMAN	SNX3	-1.23268	0.49552	0.73716	0.177714	1.40806	0.107389	1.27101	2.72856	0.0012226	1.44872	2.9924	0.00086372	14.1055	14.4545	14.1903	13.1954	15.3619	15.2599	15.1619	15.2459	15.4928	15.5497	15.3899	15.3081	5	6	+	FTTYEIR;KQGLEQFINK;TNLPIFK;VAGHPLAQNER;VVVPPLPGK	A0A087X0R6;O60493;O60493-2;O60493-3;O60493-4;Q9UMY4;Q9UMY4-1
O95630	STABP_HUMAN	STAMBP	-1.35007	0.619649	0.730425	0.177505	1.41071	0.107328	3.15625	8.27131	0	3.33376	8.10669	0	10.934	11.1811	10.963	10.9117	14.1718	14.0455	14.2342	14.1632	14.3115	14.472	14.3352	14.2061	5	6	+	AVTITDLR;IVQEFGK;NEFTITHVLIPK;SGVEIIR;SLKPGALSNSESIPTIDGLR	A0A804HHU9;A0A804HHV2;A0A804HI64;A0A804HIF8;A0A804HII8;A0A804HIJ2;A0A804HIV0;A0A804HJ64;A0A804HJC8;A0A804HJD9;A0A804HJE8;A0A804HJS0;A0A804HKA6;A0A804HKL2;A0A804HL27;A0A804HL38;C9JEK5;C9JK83;F5H5B9;O95630;O95630-2
Q9NR30	DDX21_HUMAN	DDX21	-1.34776	0.59212	0.755642	0.177312	3.71932	0.0793573	2.10349	7.47374	0	2.2808	7.68525	0	16.9802	17.1768	16.9261	16.8837	19.0559	19.1311	19.1029	19.0908	19.2449	19.2468	19.3013	19.2969	34	42	+	AAVIGDVIR;AEPSEVDMNSPK;APQVLVLAPTR;DFSDITKK;DLIAQAR;DVESYIHR;EAQELSQNSAIK;EEYQLVQVEQK;EGAFSNFPISEETIK;EGYGGFR;ELANQVSK;EQLGEEIDSK;GAVEALAAALAHISGATSVDQR;GRAPQVLVLAPTR;GVTFLFPIQAK;IGVPSATEIIK;KAEPSEVDMNSPK;KEAQELSQNSAIK;KKAEPSEVDMNSPK;KKEEPSQNDISPK;LHGELQDR;LLDSVPPTAISHFK;LRSDAGLESDTAMK;NGIDILVGTPGR;NGSFGVLVATNVAAR;QDAQSLHGDIPQK;RWQLSVATEQPELEGPR;SDAGLESDTAMK;STYEQVDLIGK;STYEQVDLIGKK;TAITVEHLAIK;T…	A0A8I5KND9;A0A8I5KNN2;A0A8I5KNP3;A0A8I5KYZ4;Q9BQ39;Q9NR30;Q9NR30-2
P18669	PGAM1_HUMAN	PGAM1	-1.27908	0.51175	0.76733	0.175324	0.952209	0.129937	1.22848	3.40815	0.00096725	1.40381	3.83759	0.000735019	13.8477	14.6871	14.0346	14.1531	15.5532	15.2748	15.2696	15.5388	15.7342	15.5155	15.5624	15.5257	5	7	+	ALPFWNEEIVPQIK;AMEAVAAQGK;HGESAWNLENR;HYGGLTGLNK;VLIAAHGNSLR	P15259;P18669;Q8N0Y7
Q96DX7	TRI44_HUMAN	TRIM44	-1.35013	0.630379	0.719752	0.17532	0.724293	0.145599	3.88512	8.67908	0	4.06044	8.11365	0	10.7759	10.9292	10.8886	10.8561	14.7025	14.8122	14.5753	14.9003	14.8115	14.7142	15.1097	15.0561	4	4	+	AAMIELVER;EQLDTSNESAEPK;MFIQQEFK;MFIQQEFKK	Q96DX7
Q8WYA0	IFT81_HUMAN	IFT81	-1.34235	0.591972	0.75038	0.174646	1.1467	0.120729	2.13261	6.69933	0	2.30725	6.29119	0	10.8748	11.0789	10.9414	10.6595	13.0312	12.9644	13.087	13.0024	13.0163	13.3364	13.1268	13.3041	8	8	+	AEFGLLQR;AYISSDQQEK;HQIIAELK;ISGFSTAEIR;MLSLLGILK;QAAADAKPESLMK;QQASIISR;SALASVIK	F8W1J4;H0YHE2;H0YIR4;Q8WYA0;Q8WYA0-3;Q8WYA0-4
Q99615	DNJC7_HUMAN	DNAJC7	-1.26103	0.56989	0.691136	0.173784	0.902206	0.134787	2.62427	3.06933	0	2.79805	3.19819	6.45702e-05	12.6035	10.8078	10.9186	12.4741	14.325	14.1665	14.3821	14.4275	14.4994	14.5039	14.6906	14.3023	16	16	+	AATLMMLGR;ALMHHPDR;AVQFFVQALR;EALGDAQQSVR;EQGNAYYAK;EVGEAFTILSDPK;FKEVGEAFTILSDPK;HSGASAEVQKEEEKK;IAETDFEKR;LDDSFVR;MDSTNADALYVR;NANAVMEYEK;NAQAQQEFK;NAQLELK;NASYYGNR;YPEAQSVASDILR	A0A6I8PIK4;A0A6I8PLE7;A0A6I8PR89;A0A6I8PR93;A0A6I8PRZ0;A0A6I8PS32;A0A6I8PU73;A0A6I8PU89;A0A6I8PUC2;A0A6I8PUD4;K7EIH8;K7EJE9;K7EJL5;K7EJV7;K7EK03;K7ELJ8;K7EN19;K7EPP7;K7ER44;K7ESP1;Q99615;Q99615-2
Q9Y2X3	NOP58_HUMAN	NOP58	-1.28833	0.532631	0.755696	0.173645	0.833792	0.139179	1.41753	3.62907	0.000395933	1.59117	3.93062	0.000380401	13.92	13.245	13.9006	13.2486	14.9936	14.8592	15.2114	14.9199	15.2719	14.9737	15.1613	15.2718	6	10	+	EAHEPLAVADAK;HAASTVQILGAEK;LIAHAGSLLNLAK;SQMDGLIPGVEPR;TQLYEYLQNR;YGLIYHASLVGQTSPK	H7BZ72;Q9Y2X3
P08240	SRPRA_HUMAN	SRPRA	-1.34408	0.620194	0.723883	0.171544	1.83671	0.103839	3.24971	6.08943	0	3.42125	6.26367	0	11.4047	11.1165	10.7002	10.7095	14.1471	14.3485	14.2233	14.2108	14.3639	14.3668	14.4017	14.4835	15	15	+	AGAVEQLR;ALADHSMAQTPR;AVVAALMK;EGSDGPLATSKPVPAEK;GGNNSFTHEALTLK;GTLGGMFGMLK;ILTLTYVDK;KEGSDGPLATSKPVPAEK;LIDGIVLTK;MQDNAPLMTALAK;NQGFDVVLVDTAGR;QALQESLVQILQPQR;SGLPVGPENGVELSK;TMVQLFEK;VMGTFSTVTSTVK	P08240;P08240-2
Q13895	BYST_HUMAN	BYSL	-1.06091	0.467648	0.593262	0.17072	1.27204	0.120045	2.07745	1.68167	0.000433874	2.24817	1.8063	0.000524408	13.7956	13.6999	10.974	10.9643	14.2808	14.4675	14.5566	14.4386	14.5933	14.4945	14.6522	14.6864	10	11	+	EAIIVGSIITK;EALLELLR;ELQSAVPR;FYNLVLLPR;HAPLADQILAGNAVR;IFASNLK;LQPHPQLSPEIR;TLADIIMEK;VRDDVAEYKR;YKADLATDQK	F8WBL2;H7BY94;Q13895
Q15181	IPYR_HUMAN	PPA1	-0.964953	0.435189	0.529764	0.169507	0.963337	0.135252	2.50946	1.38946	0.00047758	2.67897	1.47516	0.0006192	15.3675	10.9047	10.7791	14.5328	15.2025	15.5164	15.5025	15.4005	15.5202	15.4532	15.6416	15.685	5	6	+	AAPFSLEYR;DKDFAIDIIK;DPLNPIK;MEIATKDPLNPIK;YVANLFPYK	Q15181;Q5SQT6
P07814	SYEP_HUMAN	EPRS1	-1.35248	0.629601	0.722876	0.167929	2.81453	0.0947729	3.56846	9.90622	0	3.73639	10.7705	0	18.0523	18.0235	17.9212	17.9321	21.5475	21.6283	21.545	21.4821	21.7125	21.7326	21.7252	21.7043	80	114	+	AALLNQHYQVNFK;AIQGGTSHHLGQNFSK;APKEDVDAAVK;AYVDDTPAEQMK;DNYSPGWK;DPSKNQGGGLSSSGAGEGQGPK;DQDLEPGAPSMGAK;EDVDAAVK;EKTGQEYKPGNPPAEIGQNISSNSSASILESK;EKTHVADFAPEVAWVTR;EVIPVNVPEAQEEMK;EVIPVNVPEAQEEMKEVAK;EYIPGQPPLSQSSDSSPTR;FDDTNPEK;FNHWELK;FPPEASGYLHIGHAK;FVELPGAEMGK;GDIIQLQR;GMTVEGLK;GNAAWQEQLK;HPQPFLR;IDMSSNNGCMR;IDMSSNNGCMRDPTLYR;IISLDAK;INEAVECLLSLK;IWAFNKK;KAPKEDVDAAVK;KDPSKNQGGGLSSSGAGEGQGPK;KE…	A0A0U1RQT0;A0A0U1RR66;A0A1B0GVU9;B4DDN1;P07814;P47897;P47897-2;V9GYZ6;V9GZ76
P51809;P51809-3	VAMP7_HUMAN	VAMP7	-1.33288	0.591508	0.741376	0.165982	2.50177	0.100124	2.1313	5.09124	0	2.29728	5.24483	7.24706e-05	14.5457	14.8035	14.5837	14.0022	16.5752	16.6359	16.6304	16.6188	16.7092	16.8086	16.8555	16.7512	7	7	+	AFNFLNEIK;AILFAVVAR;FQTTYGSR;LELLIDK;NIDLVAQR;TENLVDSSVTFK;VMETQAQVDELK	E5RH06;P51809;P51809-2;P51809-3
Q96PE3;Q96PE3-2;Q96PE3-3;Q96PE3-4	INP4A_HUMAN	INPP4A	-1.33271	0.582673	0.750037	0.165854	0.621909	0.165988	1.89811	5.5923	0	2.06396	5.82631	6.09901e-05	10.7191	11.076	10.8467	11.0584	12.7194	12.7885	13.0878	12.6968	12.8358	13.2405	12.8982	12.9815	7	7	+	ASPTSTEEEQVMLR;EIIAQINTLK;FLGQNVHAR;KLEFVPTNLHIQR;SDQRPPVTR;TQVSYYAER;VPLPGPLFDALPR	B8ZZB2;Q96PE3;Q96PE3-2;Q96PE3-3;Q96PE3-4
Q9NVR7	TBCC1_HUMAN	TBCCD1	-1.34854	0.641008	0.707528	0.165133	0.526911	0.180317	4.93897	7.3615	0	5.1041	7.1189	0	11.4087	11.3258	11.0201	10.7938	16.1664	16.1593	15.8323	16.1463	15.9422	16.5272	16.2632	16.2322	5	5	+	FSLHYLR;LVVMSQVYK;QQLDSLVPPAAGSK;SSDTLAGAHVK;TSLIGEEWPSPRNK	C9J4M0;C9JUE9;Q9NVR7;Q9NVR7-2
C9J165;P47897	C9J165_HUMAN;SYQ_HUMAN	QARS1	-1.3522	0.636369	0.715831	0.164643	4.3271	0.0875141	4.12022	8.84638	0	4.28487	8.98134	0	16.925	16.9445	16.6169	16.7906	20.903	20.9719	20.9393	20.9437	21.0983	21.1252	21.1001	21.0929	48	73	+	AINFNFGYAK;AMAVLESLR;ANNGICFLR;ARLEETDRR;ATGILLYGLASR;DRPMEESLLLFEAMR;DVLNDTAPR;EAATQAQQTLGSTIDK;EEPEPGFKR;FDDTNPEKEEAK;FHKPGENYK;FPPEPNGILHIGHAK;FSEGEATLR;GFHQVPFAPIVFIER;GHNTLPSPWR;GKFSEGEATLR;HRPQLLVER;HTGYVIELQHVVK;IHTEPQLSAALEYVR;ILQLVATGAVR;ILQLVATGAVRDWDDPR;KIHTEPQLSAALEYVR;KILQLVATGAVR;LAWGQPVGLR;LEADLEK;LEADLEKK;LFTLTALR;LGYFSVDPDSHQGK;LNLHYAVVSK;LSFLVSYIASK;LSLEFHEIR;LVMEDGK;LVMEDGKMDPV…	A0A0U1RQC3;A0A0U1RQE9;A0A0U1RQJ6;A0A0U1RQL2;A0A0U1RQM8;A0A0U1RQQ5;A0A0U1RQT0;A0A0U1RQU2;A0A0U1RQX5;A0A0U1RQX9;A0A0U1RR66;A0A0U1RR79;A0A0U1RRC8;A0A0U1RRI9;A0A0U1RRJ7;A0A1B0GTT3;A0A1B0GVU9;B4DDN1;C9J165;F2Z2V6;H7C0R3;P47897;P47897-2
P17706;P17706-2;P17706-3;P17706-4	PTN2_HUMAN	PTPN2	-1.34865	0.623365	0.725281	0.161307	0.902997	0.146654	3.12118	7.02838	0	3.28249	8.31949	0	10.8237	11.1655	11.0327	10.9038	14.34	14.0147	14.1347	13.921	14.2572	14.2562	14.2742	14.2681	4	4	+	DVSPYDHSR;FSYMAIIEGAK;MGLIQTPDQLR;WQPLYLEIR	A0A2R8YD79;D3DUJ3;K7EIE9;K7EQG9;K7ER87;P17706;P17706-2;P17706-3;P17706-4
P19525	E2AK2_HUMAN	EIF2AK2	-1.34361	0.543481	0.800129	0.16126	2.98805	0.100636	1.18572	8.77039	0.000436627	1.34698	8.07691	0.000413989	15.5047	15.539	15.5795	15.6015	16.7549	16.7553	16.7288	16.7286	16.886	16.8687	16.877	16.9808	13	19	+	DGIISDIFDKK;DLKPSNIFLVDTK;EIELIGSGGFGQVFK;EYSIGTGSTK;FDLPDMK;GTLEQWIEK;GVDYIHSK;IGDFGLVTSLK;KPEDRPNTSEILR;LAVEILNK;LAYLQILSEETSVK;YQELPNSGPPHDR;YQELPNSGPPHDRR	A0A7P0TAL9;A0A7P0TBA9;A0A7P0Z4M0;P19525;P19525-2
Q9BQ52;Q9BQ52-4	RNZ2_HUMAN	ELAC2	-1.20584	0.52226	0.683581	0.160508	0.589968	0.176043	1.71939	2.50762	0.000360273	1.8799	2.67722	0.000381676	12.9587	11.0492	12.3059	12.505	14.1652	13.8953	13.7728	13.8631	14.3607	13.9912	14.0638	13.9227	7	7	+	ADAPVALVVHMAPASVLVDSR;GNFLVLK;IFSGPLK;LDNIFLTR;PLHPLLVVAPNQLK;VGVAFDHMK;VPLFSPNFSEK	E7ES68;G5E9D5;H7C2I4;J3QL08;J3QLK4;J3QRS2;Q9BQ52;Q9BQ52-2;Q9BQ52-3;Q9BQ52-4;V9GYS7;V9GYU5;V9GZ72
Q86YV9	HPS6_HUMAN	HPS6	-1.34522	0.622647	0.722572	0.159085	0.789214	0.157496	3.13293	6.36703	0	3.29201	6.78651	0	10.8693	11.1055	10.8418	10.4942	13.7143	14.041	14.1037	13.9836	14.2321	14.166	13.9938	14.087	10	10	+	ALDAGLALGPSSPLLR;AVLQAVGQLVQK;ELVAGDSAVR;GAQLTPEELR;GLPGLLSPR;LGLSYSK;LLLAEFAQHR;LLSDLSAFGGAAR;TLEPSGEASTSLGR;VVAVAALR	Q86YV9
O95721	SNP29_HUMAN	SNAP29	-1.31602	0.578703	0.737316	0.157634	0.436696	0.205136	1.88302	5.03157	0	2.04065	4.52678	5.15913e-05	11.0559	10.55	10.6605	11.1171	12.6067	12.8502	12.8225	12.636	12.8528	13.3121	12.6372	12.744	5	5	+	GAGSAMSTDAYPK;SKPVETPPEQNGTLTSQPNNR;SLALMYESEK;VGVASSEELAR;YQASHPNLR	C9JAF7;O95721
P22314;P22314-2	UBA1_HUMAN	UBA1	-1.33713	0.537131	0.800004	0.156657	3.71312	0.100514	1.11696	5.98767	0.000863054	1.27361	6.4459	0.000691412	14.6778	14.6609	14.589	14.8697	15.7634	15.8138	15.8492	15.8388	15.9716	15.9769	15.9645	15.9788	19	23	+	AAVATFLQSVQVPEFTPK;AENYDIPSADR;ALPAVQQNNLDEDLIR;ALPAVQQNNLDEDLIRK;ATLPSPDKLPGFK;ERLDQPMTEIVSR;GGIVSQVK;GLGVEIAK;KPLLESGTLGTK;LAGTQPLEVLEAVQR;LDQPMTEIVSR;LKSDTAAAAVR;LQTSSVLVSGLR;LVVADTR;NIILGGVK;QFLFRPWDVTK;QLYVLGHEAMK;QPAENVNQYLTDPK;YDGQVAVFGSDLQEK	P22314;P22314-2;Q5JRR6;Q5JRR9;Q5JRS0;Q5JRS1;Q5JRS2;Q5JRS3
Q9H1I8	ASCC2_HUMAN	ASCC2	-1.34667	0.631452	0.715221	0.156403	0.743779	0.164532	3.69329	6.55018	0	3.8497	6.95128	0	10.5168	10.9777	11.1849	10.8234	14.8372	14.4466	14.4799	14.5123	14.8054	14.8131	14.6696	14.6135	7	7	+	HDSSTAVAGSPR;LAPTLSQLDR;LLGDLWQR;PALPLDQLQITHKDPK;RPFTIPQVLR;SVFLTFLR;TSPALHPEQK	B1AH59;F2Z2W4;Q9H1I8;Q9H1I8-2;Q9H1I8-3
Q9C086	IN80B_HUMAN	INO80B	-1.34707	0.638946	0.708121	0.150675	0.444836	0.212187	4.32587	6.80571	0	4.47654	7.09923	0	10.7273	11.163	11.0638	10.606	15.18	15.411	15.3748	14.8977	15.3983	15.5684	15.1058	15.3938	5	5	+	AAAPAPMVR;HHQEEDAGPTQPSPAKPQLK;LGGPEGPGSPLLAT;LGGQVLGTK;SVPTFTVIPEGPR	B8ZZ93;B8ZZH7;C9JKY0;F8WCL7;H7C171;J3KQ70;Q9C086
Q9Y224	RTRAF_HUMAN	RTRAF	-1.34678	0.58907	0.757713	0.150483	1.32011	0.14237	1.72739	7.41761	0	1.87787	8.90752	5.96899e-05	14.7666	14.7827	14.8376	14.8309	16.6272	16.4685	16.4153	16.6164	16.6523	16.6148	16.7222	16.74	11	17	+	AGVMALANLLQIQR;EGLPVALDK;HDDYLVMLK;INEAIVAVQAIIADPK;LEYGDNAEK;LLHIEELR;LTQDAVAK;NAEPLINLDVNNPDFK;NFIVWLEDQK;NIHSSDWPK;YKDLVPDNSK	G3V4C6;G3V4E7;H0YJB9;Q9Y224
Q6P996;Q6P996-4;Q6P996-5	PDXD1_HUMAN	PDXDC1	-1.25188	0.57846	0.673415	0.148144	0.633108	0.18583	2.85559	2.96251	0	3.00374	3.05368	6.9526e-05	10.7054	10.8206	13.0054	10.8425	14.1448	14.0868	14.2069	14.3578	14.3352	14.2047	14.6198	14.2291	10	10	+	AQGAGVTLPPTPSGSR;AVPVPNMTPSGVGR;FFQELPGSDPVFK;FSPLMTAAVLGTR;GIQEAQVELQK;HDDPALTLVAGLTSNKPTDK;IADPTLAEMGK;LIKDDIER;LLENMTEVVR;LPLLLVANAGTAAVGHTDK	A0A0J9YXH6;H3BM88;H3BND4;H3BNL6;H3BPV5;J3KNK7;Q6P474;Q6P996;Q6P996-2;Q6P996-3;Q6P996-4;Q6P996-5;Q6XYB5;Q86XE2
Q9UDY8;Q9UDY8-2	MALT1_HUMAN	MALT1	-1.33472	0.598411	0.736304	0.146879	0.508336	0.20455	2.0591	5.52144	0	2.20598	6.05234	7.31591e-05	11.2374	10.7932	10.9896	11.0125	13.0756	13.2807	13.1345	12.7783	13.2435	12.9793	13.3196	13.3143	4	4	+	AVLAGQFVK;GTPEETGSYLVSK;ITVNPESK;VALLIGNMNYR	A0A3B3IS32;A0A3B3IS82;K7EP42;Q9UDY8;Q9UDY8-2
Q9H9H4	VP37B_HUMAN	VPS37B	-1.05623	0.467753	0.588474	0.146533	0.308651	0.250545	1.84983	1.70519	0.000652614	1.99636	1.80022	0.00079545	10.7395	10.6973	13.5181	10.7605	12.9703	13.3903	13.2776	13.4764	13.6016	13.4166	13.7206	12.9619	4	4	+	LPELAPTAPLPYPAPEASGPPAVAPR;LQEMVLK;MEETQNVQLNK;SLAEGNLLYQPQLDTLK	F5H1F6;F5H4M0;Q9H9H4
Q9UPQ9;Q9UPQ9-1	TNR6B_HUMAN	TNRC6B	-1.17137	0.501389	0.669985	0.146426	0.134753	0.384965	1.4528	2.43296	0.000789046	1.59922	4.03464	0.000386425	10.7975	10.9263	10.791	10.9807	11.3729	12.2762	13.1159	12.5416	11.9504	12.4875	12.857	12.5974	6	6	+	EEQLMEDKK;EQAQIHNTDGPK;KGALETDNSNSSAQVSTVGQTSR;MDLSVGSLSDK;MENAGVNFVVSGR;QQQEQQLAR	H0Y720;Q9UPQ9;Q9UPQ9-1;Q9UPQ9-2
Q9Y484;Q9Y484-2;Q9Y484-3	WIPI4_HUMAN	WDR45	-1.09156	0.475625	0.615929	0.145775	0.775884	0.175928	1.6283	1.8143	0.000928423	1.77407	1.93973	0.000898462	11.1821	10.753	13.242	10.9336	13.165	13.2011	13.0639	13.194	13.1715	13.4124	13.1355	13.4878	4	4	+	IYVYSFPDNPR;LFDTQSK;QLLVFPGHK;SNLLALVGGGSSPK	A0A0U1RQG6;A0A0U1RQJ7;A0A0U1RQM7;A0A0U1RQR1;A0A0U1RQS7;A0A0U1RR06;A0A0U1RR42;A0A0U1RRJ9;A6NM71;C9J0A8;C9J471;C9J5L0;C9J7Q8;C9JBX7;C9JE01;C9JUS5;C9JVT3;C9JYH8;G8JLI5;H0Y329;H7C4N7;Q9Y484;Q9Y484-2;Q9Y484-3
Q8NC51	PAIRB_HUMAN	SERBP1	-1.30436	0.58086	0.723503	0.144897	2.34963	0.128959	1.91501	3.84988	7.07483e-05	2.05991	4.04341	4.90446e-05	17.106	17.6556	17.2529	18.2328	19.4035	19.5454	19.4461	19.5123	19.6259	19.6051	19.6173	19.6387	27	40	+	AKVEFNIR;DELTESPK;EAGGGGVGGPGAK;EETQPPVALK;EETQPPVALKK;EMTLDEWK;FEKPLEEK;GEGGEFSVDR;GEGGEFSVDRPIIDR;GGSGSHNWGTVK;GGSGSHNWGTVKDELTESPK;KEETQPPVALK;KEETQPPVALKK;KGFVLHK;KNPLPPSVGVVDK;KNPLPPSVGVVDKK;KPANDITSQLEINFGDLGR;KPNEGADGQWK;KPNEGADGQWKK;NPLPPSVGVVDK;NPLPPSVGVVDKK;PGHLQEGFGCVVTNR;RFEKPLEEK;RPDQQLQGEGK;SAAQAAAQTNSNAAGK;SSFSHYSGLK;SSFSHYSGLKHEDK	Q8NC51;Q8NC51-2;Q8NC51-3;Q8NC51-4
Q99836;Q99836-5;Q99836-6	MYD88_HUMAN	MYD88	-1.34405	0.596034	0.748018	0.144769	1.0361	0.160727	1.848	7.26831	0	1.99277	6.55027	6.01563e-05	10.9588	11.0152	10.8463	11.1293	12.8039	12.8434	12.8984	12.7959	13.0376	12.9059	13.1421	12.8351	5	5	+	EFPSILR;FALSLSPGAHQK;LLELLTK;LSLFLNVR;QLETQADPTGR	A0A0A0MSI9;A0A3B3ITY3;A0A3F2YP85;A0A494C0J8;A0A8V8TP38;Q99836;Q99836-2;Q99836-3;Q99836-4;Q99836-5;Q99836-6
Q9NZJ0	DTL_HUMAN	DTL	-1.28792	0.57346	0.714462	0.144438	0.238841	0.28932	1.90674	3.71053	0.000140053	2.05118	4.4748	5.16779e-05	10.8506	10.6375	11.2859	10.5265	12.7461	12.2131	13.2386	12.7297	13.1542	12.9646	12.5482	12.8382	5	5	+	LVTAAGDQTAK;PGLVTVTSSQSTPAK;QVNQISGAHNTSDK;SFLYPGSSTR;TPSSSPPITPPASETK	F5GZ90;Q9NZJ0;Q9NZJ0-2
A2RTX5;A2RTX5-2	SYTC2_HUMAN	TARS3	-1.34332	0.602123	0.741198	0.143567	0.726548	0.182895	2.00827	6.99143	0	2.15184	6.67161	7.35084e-05	10.9076	11.0826	11.0458	10.8749	12.8295	13.0924	12.9771	13.045	13.1111	12.9732	13.3444	13.0895	12	12	+	AAEALAAEAVASR;DHQLLLAIYGK;FADFGVLHR;FNLTYVSK;GDTSNIITVR;IDNAVNVR;IHGEILVTSAIDK;IYGISFPDNK;MIAILSENYGGK;MNPGDGAFYGPK;VADGQTVQGEVWK;VNTATTTVYR	A2RTX5;A2RTX5-2;B7ZLP8;H0YKB9
Q96BY7	ATG2B_HUMAN	ATG2B	-1.33115	0.602703	0.728446	0.14328	0.421691	0.225126	2.20357	5.78906	0	2.34685	5.21441	0	11.1422	11.0362	10.8434	11.4044	13.132	13.3348	13.3244	13.4492	13.0841	13.6879	13.4195	13.622	8	8	+	DNYFSLPVNK;EFLIAVGLK;FAETIETVLR;FTSEVPIR;GPVLPEADQQMLR;GVTGAVGEVLR;NLPEIAPSDPVQIGR;VTFIDTVLR	Q96BY7
Q9UJK0	TSR3_HUMAN	TSR3	-1.3128	0.611026	0.701775	0.142615	0.733399	0.183679	3.02333	4.11266	0	3.16595	4.2544	0	12.37	10.9764	10.951	10.9704	14.3836	14.5349	14.1719	14.2708	14.5692	14.4124	14.5829	14.367	5	5	+	EFGNPNRPVASTR;FGGLVLSPVGK;GFLDLNR;LLPYLVAANPVNYGR;QYASPADR	Q9UJK0
P18754;P18754-2	RCC1_HUMAN	RCC1	-1.15064	0.528153	0.622491	0.140505	0.357141	0.244409	2.50036	2.15097	0.00019601	2.64087	2.20777	8.13187e-05	10.7315	13.8516	11.1717	10.9588	14.1555	14.2801	14.1037	14.1758	14.5184	14.5027	13.8258	14.4302	5	5	+	SMVPVQVQLDVPVVK;VFLWGSFR;VPELFANR;VVLSVSSGGQHTVLLVK;VVQVSAGDSHTAALTDDGR	C9J3R0;C9JMJ4;C9JQZ4;C9JRH2;C9JW69;P18754;P18754-2
Q13057;Q13057-2	COASY_HUMAN	COASY	-1.34913	0.618222	0.730909	0.140053	0.964634	0.171111	2.44513	8.5288	0	2.58518	7.69951	0	10.9238	10.7591	10.7961	10.8743	13.2831	13.3838	13.223	13.2439	13.5015	13.457	13.5047	13.2307	4	4	+	AWALLQK;DGLSEAAAQSR;LASILTSAAR;SGLLVLTTPLASLAPR	K7EN91;K7EP09;K7EPT0;K7ES73;K7ESK6;Q13057;Q13057-2
Q9BYN0	SRXN1_HUMAN	SRXN1	-1.28294	0.567207	0.71573	0.137277	0.216879	0.309694	1.71006	4.19452	0.000223902	1.84734	4.04274	8.08743e-05	10.601	11.0406	10.9299	11.1166	13.0086	12.2989	12.4439	12.7768	12.8874	13.1806	12.7651	12.2443	4	4	+	GAPEGPGPSGGAQGGSIHSGR;IAAVHNVPLSVLIR;LVQSTLSDLR;YAAYQQLQR	Q9BYN0
Q15555;Q15555-3;Q15555-4;Q15555-5	MARE2_HUMAN	MAPRE2	-1.34789	0.632512	0.715376	0.136267	0.584291	0.209439	3.2567	7.25586	0	3.39297	7.23527	0	11.1323	10.796	11.1717	11.0774	14.4777	14.2898	14.1198	14.3168	14.5219	14.2378	14.6096	14.38	4	5	+	LALEGVEK;LLQASFK;PGSTPSRPSSAK;SDKDLETQVIQLNEQVHSLK	K7EL66;K7ERD8;M0QX52;Q15555;Q15555-2;Q15555-3;Q15555-4;Q15555-5
Q9BT78	CSN4_HUMAN	COPS4	-1.1404	0.506544	0.633857	0.135049	0.710472	0.196612	1.74703	2.05742	0.000474624	1.88208	2.173	0.000621063	11.0865	11.135	10.5435	13.0008	13.2785	13.1158	13.153	13.2066	13.398	13.5157	13.1204	13.2599	7	8	+	AIQLSGAEQLEALK;ATTADGSSILDR;AVIEHNLLSASK;IASQMITEGR;NAAQVLVGIPLETGQK;QDLAQLMNSSGSHK;VISFEEQVASIR	D6RAX7;D6RD63;D6REK7;D6RFN0;Q9BT78;Q9BT78-2
Q9Y5X2	SNX8_HUMAN	SNX8	-1.11401	0.499948	0.614063	0.134438	0.738856	0.194759	1.90139	1.92234	0.000415328	2.03583	2.02625	0.000521721	13.7248	14.0163	13.445	11.2421	14.9358	15.021	15.0756	15.0013	14.9852	15.0456	15.3669	15.1738	10	11	+	AFVNSQIQGHK;AIDNAADLLIFGK;DTVQVELIPEKK;FVNLVAR;HPLFSEDVVLK;HVEYEVSSQR;IVEQENAIQTMELR;LFLSFSGSDVQNK;QMMSATAQNR;VWNDLRPK	C9IYC5;C9J014;C9J271;C9J8E6;C9JCB9;Q9Y5X2
O43379;O43379-4	WDR62_HUMAN	WDR62	-1.328	0.602925	0.725076	0.13437	1.06467	0.175426	2.12407	4.76019	0	2.25844	4.96097	6.65227e-05	13.1056	13.7796	13.1422	12.9238	15.421	15.4085	15.416	15.2021	15.497	15.5992	15.4177	15.4711	22	29	+	AGTGYASPDR;DRLIHVLNVEK;GHPSFLPQQK;GSENGTPMDVK;GSQGDEGSLLK;KSLSALAFSPDGK;LIHVLNVEK;LPSVMAGVPAR;LSISTQFLSSLQK;LSTASEETVQNR;MFGHSEIITSMK;NIFSNTLLK;NYNLEQTLDDHSSSITAIK;PSLPAPESPGLPAHPSNPQLPEAR;QQHIFNTAR;SAQQGSDGLHFVR;SLSALAFSPDGK;VGNILHR;VLVSSGQVDTGQQQAR;VMQVSPDGQHLASGDR;VTSTVPLVGR;YIVTGENGHRPAVR	A0A2R8YD43;A0A7P0T846;A0A7P0T8C3;A0A7P0T8C4;A0A7P0T8R7;A0A7P0T8U8;A0A7P0T8V3;A0A7P0T8Z9;A0A7P0T972;A0A7P0T975;A0A7P0T9D9;A0A7P0T9F6;A0A7P0T9G3;A0A7P0T9T4;A0A7P0T9T7;A0A7P0TA81;A0A7P0TA99;A0A7P0TAH3;A0A7P0TAK3;A0A7P0TB98;A0A7P0TBE7;A0A7P0Z436;H7C3R4;O43379;O43379-2;O43379-3;O43379-4
P50851;P50851-2	LRBA_HUMAN	LRBA	-1.25587	0.591637	0.664233	0.134255	1.88358	0.151041	3.41664	2.99131	0	3.55089	3.07435	0	13.4597	10.9788	10.8897	10.6529	14.8896	14.9152	14.9663	14.8766	15.1251	15.0006	15.0756	14.9834	32	32	+	AAFFAER;AFLSDMIK;AMALSYDQR;AQQDVIMVLK;ATPSVSVSK;DINVSVGSQQPDTK;DLSKPIGALNPK;EAVEAQIR;ENLANIFR;GSAMQVSPLMFTDK;HGAWGNSAVSR;ILAYTEGLHGK;IPEFNWSQMHQR;IQNPQILK;LDVSNVATDTER;LLLYDGK;LLQDMDINR;LSSAIAFTYNPR;NAGLAFIELVNEGR;NPLGSTHPEATLK;QHEQPGQGIAPDAVNGQR;SAAAIALPPIAK;SFGQTPSQLLIEPHPPR;SMSSGGILR;SPVDIVTGGISPVR;TSEEFVHINR;VANEAEFILSR;VAVMFNFPDPATVK;VGVGTSFGLPQTR;VIATLLR;WLFTEIR;YGPDAFFNFPGK	A0A0D9SF28;A0A3B3IS13;A0A3B3ISK3;A0A3B3IU76;A0A494BZW2;A0A494C0R9;A0A494C1L5;A0A8I5KRX1;A0A8I5KS18;A0A8I5KSX3;A0A8I5KTV6;A0A8I5KWL1;A0A8I5KX92;A0A8I5KXL4;A0A8I5KXY8;A0A8I5QJB2;A0A8I5QKR1;A0A8V8TKR0;A0A8V8TL26;A0A8V8TLZ6;A0A8V8TM79;E9PEM5;H0Y9N9;P50851;P50851-2;Q5T321;Q8NFP9;Q8NFP9-3
P61006	RAB8A_HUMAN	RAB8A	-1.33197	0.620899	0.711072	0.133619	0.268009	0.287074	2.89378	5.80615	0	3.0274	5.26899	0	11.1277	10.8916	10.5871	11.2166	13.9874	13.5557	13.8482	14.0069	13.51	14.3663	14.0005	14.0559	5	5	+	ANINVENAFFTLAR;KLEGNSPQGSNQGVK;LALDYGIK;LEGNSPQGSNQGVK;TYDYLFK	H0YL94;H0YLJ8;H0YMN7;H0YNE9;P61006;P61006-2;Q92930
Q8IW35	CEP97_HUMAN	CEP97	-1.34115	0.58308	0.758065	0.132205	3.58907	0.137223	1.4538	5.95748	0.00029856	1.58601	6.19613	0.000111834	15.8842	15.6654	15.5545	15.5228	17.1297	17.0943	17.0804	17.1377	17.2203	17.2695	17.2464	17.2347	18	19	+	AEWLYSQGK;ETISQATSEK;FLWNQVR;FVQEEAFR;LIQLSVANNR;LPMILTQR;LSSWHTDVPPISSTLVPSK;MAPAYLPR;NNFPASVHTTR;QLMNQSQNEELSPLVPVETR;SEINTEVNEK;SLAILSLAENEIR;SLQVWQQTVDQR;SSTEGSESSIMGNSIDTVR;TLLLHGNIITSLR;TNFDTETR;VDAALPPGEGSVVNWSGQGLQK;VLDGYVISQK	E9PG22;F8WF91;H7C4Y5;Q8IW35;Q8IW35-2
P09972	ALDOC_HUMAN	ALDOC	-1.29451	0.577983	0.716531	0.131565	0.225207	0.311919	1.77811	4.82184	7.13306e-05	1.90967	4.01228	8.50575e-05	10.869	11.0914	11.1778	10.6699	12.7127	12.4766	12.7174	13.0137	12.6159	13.2839	13.135	12.4118	4	4	+	ALQASALNAWR;GVVPLAGTDGETTTQGLDGLSER;LSQIGVENTEENRR;TPSALAILENANVLAR	A8MVZ9;C9J8F3;J3KSV6;J3QKK1;J3QKP5;K7EKH5;P09972
Q14694;Q14694-2;Q14694-3	UBP10_HUMAN	USP10	-1.34596	0.571134	0.774821	0.129943	2.63352	0.147722	1.22301	7.4863	0.000397034	1.35296	8.17366	0.000417181	15.147	15.2679	15.1403	15.2228	16.3922	16.4283	16.4777	16.3719	16.5713	16.5485	16.5178	16.5523	18	19	+	DIRPGAAFEPTYIYR;EGLVPVSEDPVAIK;ELLSPGVK;ESVQGYTTK;FIPLYSK;IAELLENVTLIHKPVSLQPR;ITPDGITK;KRPPGYYSYLK;LPPVLVLHLK;LTISNGPK;NIEYPVDLEISK;SVVYQQSSK;SWASLFHDSKPSSSSPVAYVETK;TAYLLYYR;TKQEVEISR;TVQDALESLVAR;VINQYQVVKPTAER;YSPPAISPLVSEK	H3BNA1;H3BNS8;H3BQC6;H3BQP1;H3BVF1;J3KT19;Q14694;Q14694-2;Q14694-3
P34932	HSP74_HUMAN	HSPA4	-1.34878	0.637226	0.711556	0.129324	2.05739	0.156998	3.4554	6.94016	0	3.58472	7.04715	0	13.9006	14.2117	13.9534	13.569	17.4195	17.3956	17.317	17.3241	17.5595	17.4671	17.4768	17.4702	25	33	+	AFSDPFVEAEK;AGGIETIANEYSDR;DKLSGEYEK;EDIYAVEIVGGATR;EFSITDVVPYPISLR;ELSTTLNADEAVTR;ETAESVLK;FQESEERPK;FVSEDDRNSFTLK;KEDIYAVEIVGGATR;KLPEMDID;LFEELGK;LKETAESVLK;LKKEDIYAVEIVGGATR;LMNETTAVALAYGIYK;NAVEEYVYEMR;NFTTEQVTAMLLSK;NLGQPIK;QDLPALEEKPR;QIQQYMK;QSLTMDPVVK;SNLAYDIVQLPTGLTGIK;STNEAMEWMNNK;VEPPKEEQK;VLATAFDTTLGGR	D6RJ96;E9PDE8;O95757;P34932;P34932-2
O15144	ARPC2_HUMAN	ARPC2	-1.25867	0.593989	0.664683	0.128324	1.54756	0.168288	3.36297	3.02868	0	3.49129	3.10964	0	12.9345	12.3834	14.0501	10.9856	15.9651	15.9417	16.011	15.8877	16.0879	16.0982	16.1538	15.9789	10	13	+	ASHTAPQVLFSHR;DNTINLIHTFR;DSIVHQAGMLK;DSIVHQAGMLKR;DYLHYHIK;ELQAHGADELLKR;IIEETLALK;MILLEVNNR;VFMQEFK;VMVSISLK	C9JTV5;G5E9J0;G5E9S7;H7C3F9;O15144
Q6L8Q7;Q6L8Q7-2	PDE12_HUMAN	PDE12	-1.35022	0.636526	0.713695	0.12766	0.86937	0.196688	3.28665	7.85517	0	3.41431	7.80908	0	11.1359	11.2045	10.9682	10.8711	14.4736	14.2922	14.2729	14.2876	14.4072	14.6213	14.4463	14.3622	5	5	+	LSLSFALADGSHK;LVLYPSAQEK;NPPAFTELQLPR;SSVLQVSVLQSTK;VYTPSNADIGLR	F6T1Q0;Q6L8Q7;Q6L8Q7-2
O14657	TOR1B_HUMAN	TOR1B	-1.32034	0.604885	0.71545	0.127431	0.426983	0.246003	2.21891	4.58994	0	2.34634	4.6737	6.92135e-05	11.5103	10.6104	11.1941	10.8294	13.4945	13.2686	13.0878	13.169	13.3109	13.2363	13.3063	13.6762	5	5	+	DLEPVLSVGVFNNK;GSAIDEDIVTR;LYQDQLQK;TALDFWR;VAEEMTFFPR	O14657
P06744;P06744-2	G6PI_HUMAN	GPI	-1.33512	0.56905	0.766075	0.126483	1.66734	0.168627	1.22241	5.43624	0.000493228	1.34889	5.8171	0.000498347	14.8133	15.0385	15.1943	15.0128	16.1969	16.1684	16.3237	16.2595	16.3542	16.305	16.3962	16.399	13	15	+	AVLHVALR;EWFLQAAK;HFVALSTNTTK;INYTEGR;LFDANKDR;MLVDLAK;NLVTEDVMR;SNTPILVDGK;SNTPILVDGKDVMPEVNK;TFTTQETITNAETAK;TLAQLNPESSLFIIASK;VFEGNRPTNSIVFTK;VWYVSNIDGTHIAK	A0A0J9YX90;A0A0J9YXH9;A0A0J9YXM3;A0A0J9YXP8;A0A0J9YYH3;A0A0J9YYI8;A0A2R8Y6C7;A0A2R8YF08;A0A2U3TZU2;K7EIL4;K7ELR7;K7ENA0;K7EP41;K7EPY4;K7EQ48;K7ERC6;K7ERK8;P06744;P06744-2
O60504;O60504-2	VINEX_HUMAN	SORBS3	-1.34475	0.626902	0.717853	0.124823	0.491666	0.238794	2.70593	6.97585	0	2.83075	6.4588	0	10.9637	11.1661	10.7777	11.1093	13.5607	13.7254	13.7149	13.8396	13.901	14.0486	13.5679	13.8225	5	5	+	DFVYPSSTR;GDIVYIHK;GPSHPLDLGTSSPNTSQIHWTPYR;PQTQNLGTPGPALSHSR;QGIFPASYVQVSR	E5RIA0;E5RJP2;H0YAZ3;H0YB51;O60504;O60504-2
P61962	DCAF7_HUMAN	DCAF7	-1.09506	0.49008	0.604976	0.124592	0.73551	0.213092	1.7189	1.8246	0.000742905	1.84349	1.94986	0.000786504	13.3289	10.87	11.0599	12.6601	13.5708	13.7221	13.8982	13.6034	13.7498	13.9148	13.7763	13.8519	6	7	+	DMFASVGADGSVR;LALGSFVEEYNNK;LMWIPDTK;NTFDHPYPTTK;TQLIAHDKEVYDIAFSR;VNLVSGHVK	A0A087WWI6;A0A8I5KQ63;A0A8I5KRG1;A0A8I5KT41;A0A8I5KTU5;A0A8I5KX45;A0A8I5KXF0;A0A8I5QKQ1;P61962;P61962-2
Q9BT73	PSMG3_HUMAN	PSMG3	-1.33434	0.600191	0.734147	0.124033	0.397351	0.256138	1.79122	5.70683	3.80386e-05	1.91525	6.36087	5.46099e-05	10.8691	10.9678	10.8642	11.0086	12.7392	12.6868	12.9843	12.4643	12.9042	12.6888	13.0579	12.7197	4	4	+	AVLLAVAVK;MGTLVSLEPSSVASDVSKPVLTTK;NLVAFVSQEAGNR;VLLGQDEPLIHVFAK	Q9BT73
Q6P1M3	L2GL2_HUMAN	LLGL2	-1.33222	0.629089	0.703135	0.123731	0.695363	0.217664	3.27735	4.94848	0	3.40108	5.10479	0	11.8027	11.0118	10.7358	10.6097	14.4363	14.1813	14.1944	14.4573	14.4347	14.3664	14.4006	14.5626	15	15	+	AERPGLQNMELAPVQR;ALLSDER;DLFQFNK;EIQSTLEGDR;HPAGPPGEAQEGSAK;ILWLTTR;KRHPAGPPGEAQEGSAK;LTALEGSR;LVAFGTSHGFGLFDHQQR;QGLPFTIFQGGMPR;QNAHFSTMEWPIDGGTSLTPAPPQR;SAEDSFTGFVR;TISSDAVLQR;TLYFADTYLK;VSVAHFGSR	J3KRE1;J3QL58;J3QLD8;J3QLV4;J3QRV5;J3QRZ8;J3QSA6;Q6P1M3;Q6P1M3-2;Q6P1M3-3
O75534;O75534-2;O75534-3;O75534-4	CSDE1_HUMAN	CSDE1	-1.34012	0.590731	0.749386	0.123307	1.48202	0.180503	1.50067	6.03329	0.000210069	1.62398	5.94875	0.000115591	15.1761	15.4793	15.3209	15.1088	16.7417	16.7726	16.798	16.7755	16.9173	16.9135	16.9769	16.7732	18	23	+	AVAAPRPDR;DGFGFIK;EAFGFIER;ELPFGDKDTK;EMGVIAAMR;FNISTDRR;GEVYPFGIVGMANK;GPDNSMGFGAER;GTVSFHSHSDHR;IKQEILPEER;IKVDFVIPK;INFVIDNNK;LLGYVATLK;LTIAFQAK;NITLDDASAPR;NQNDPLPGR;VDFVIPK;VTLLEGDHVR	A0A8I5KNL1;A0A8I5KPC0;A0A8I5KPJ6;A0A8I5KPQ8;A0A8I5KS07;A0A8I5KTQ3;A0A8I5KV85;A0A8I5KW29;A0A8I5KW72;A0A8I5KWW0;A0A8I5KXH5;A0A8I5KXL1;A0A8I5KYL4;A0A8I5KYL8;A0A8I5QJA6;A0A8I5QKX0;E9PJK7;E9PLT0;E9PNG3;O75534;O75534-2;O75534-3;O75534-4
Q9UBS4	DJB11_HUMAN	DNAJB11	-1.07134	0.495416	0.575926	0.122841	0.657334	0.22274	2.39052	1.74389	0.000314344	2.51336	1.82023	0.000384685	11.0698	11.3687	10.8296	14.6113	14.2769	14.2714	14.4316	14.4616	14.3781	14.527	14.3532	14.6745	5	5	+	EQLTEEAR;GEGLPNFDNNNIK;KGEGLPNFDNNNIK;TLEVEIEPGVR;TTQLGPGR	H7C2Y5;Q9UBS4
Q9NP72	RAB18_HUMAN	RAB18	-1.33883	0.590122	0.748707	0.121055	1.46042	0.185256	1.47245	5.77993	0.000232962	1.5935	5.86842	0.000159379	15.0339	15.3675	15.0716	15.3331	16.7009	16.6013	16.6841	16.7096	16.8781	16.8345	16.7191	16.7483	8	9	+	GAQGVILVYDVTR;HSMLFIEASAK;IIQTPGLWESENQNK;ILIIGESGVGK;KHSMLFIEASAK;LAIWDTAGQER;NDIVNMLVGNK;TLTPSYYR	A0A087X163;A0A804HIB9;A0A804HIM2;A0A804HIY1;A0A804HJ83;A0A804HJJ8;A0A804HK95;A0A804HKH8;A0A804HKK5;A0A804HKV1;A0A804HL33;A0A804HL88;A0A804HLG5;A0A8C8NLQ3;B7Z4P9;H0Y6T8;Q5W0J0;Q9NP72;Q9NP72-2;Q9NP72-3
Q9BXS5;Q9BXS5-2	AP1M1_HUMAN	AP1M1	-1.19248	0.549995	0.642484	0.120129	0.659307	0.226037	2.26319	2.3785	0.000223086	2.38332	2.4987	8.0985e-05	13.6319	13.1507	12.7759	10.9728	14.79	14.7808	14.8752	15.138	14.9995	14.9483	15.0617	15.0551	11	11	+	AHFGLPSVEAEDKEGKPPISVK;FEIPYFTTSGIQVR;HNNLYLVATSK;ILQEYITQEGHK;LETGAPRPPATVTNAVSWR;SEIVGSIK;SGYQALPWVR;STANNVEIHIPVPNDADSPK;VFLSGMPELR;VLFDNTGR;YITQNGDYQLR	A0A087WZX7;E7ENJ6;K7EJJ1;K7EJL1;K7EK69;K7EL08;K7EMG5;K7ENA7;K7EPJ8;K7EPR4;K7EQ90;K7EQX3;K7ER75;K7ERH5;Q9BXS5;Q9BXS5-2;Q9Y6Q5;Q9Y6Q5-2
Q5VIR6	VPS53_HUMAN	VPS53	-1.16597	0.53568	0.630286	0.117511	0.487903	0.249773	2.11364	2.22422	0.000294002	2.23115	2.30186	0.000285439	10.8385	10.6749	10.7484	13.1207	13.3879	13.551	13.4876	13.4106	13.3404	13.8302	13.6292	13.5074	10	10	+	AIQQLFGK;FANSFIPK;LLLFAIQR;MVLLDLPSISSQVVR;QNVPIIR;SEQSSMLELLR;TTNFEGFLAK;TTTSSGGLTISSLLK;VDVSLIER;YMGIPQIR	A0A7P0T7U9;A0A7P0T805;A0A7P0T874;A0A7P0T8A5;A0A7P0T8D0;A0A7P0T8P7;A0A7P0T8V1;A0A7P0T8V2;A0A7P0T9B2;A0A7P0T9V8;A0A7P0T9X9;A0A7P0T9Z7;A0A7P0TA53;A0A7P0TA79;A0A7P0TA82;A0A7P0TAE0;A0A7P0TAF8;A0A7P0TAK4;A0A7P0TB16;A0A7P0TB80;A0A7P0TBJ8;A0A7P0TBK3;A0A7P0Z400;A0A7P0Z461;A0A7P0Z4K0;A0A7P0Z4Q7;E7EVT8;F6VX93;I3L0S6;I3L184;I3L4P9;Q5VIR6;Q5VIR6-1;Q5VIR6-2;Q5VIR6-3
Q05209	PTN12_HUMAN	PTPN12	-1.34744	0.634098	0.713338	0.11649	0.518185	0.248934	2.91304	7.66124	0	3.02953	6.77927	0	11.0377	10.8478	11.2283	11.0912	13.8943	13.954	13.9509	14.0578	13.7999	14.1694	14.1086	14.2452	7	7	+	AIAQLFEK;KVPLQEGPK;NLSFEIK;SFDGNTLLNR;TLLLEFQNESR;TNISTASATVSAATSTESISTR;TPESFVLASEHNTPVR	C9J1X8;F8WB51;H0YC15;H3BM04;Q05209;Q05209-2;Q05209-3
Q96PZ2	F111A_HUMAN	FAM111A	-1.33824	0.623897	0.714339	0.115819	0.645222	0.23579	2.51268	5.47591	0	2.6285	5.68342	0	11.2088	10.9266	11.2397	10.5561	13.5342	13.603	13.2936	13.5512	13.4871	13.6729	13.7152	13.5702	9	9	+	EQIVAQYPSLK;FYIHAIGIGK;GSLVAMHAAGFAYTYQNETR;IEHYFSPVSK;KAESPEYVHMYTQR;KNPEDQTMPQNR;MVPSAAASQNPESEK;MVPSAAASQNPESEKR;TIYVTLK	A0A6Q8PF34;A0A6Q8PHI8;A0A804HLI8;E9PNQ0;E9PR18;Q96PZ2
P51812	KS6A3_HUMAN	RPS6KA3	-1.31889	0.563252	0.755641	0.114166	0.870443	0.222858	1.11688	4.5192	0.00119032	1.23105	4.86354	0.000919248	14.0279	14.2487	13.9255	13.7723	14.9642	15.1494	15.2059	15.1225	15.2972	15.2886	15.1286	15.1842	16	16	+	ADPSQFELLK;ATNMEFAVK;EASAVLFTITK;EIAITHHVK;GAMAATYSALNR;GGDLFTR;LGMPQFLSPEAQSLLR;LTAALVLR;LTDFGLSK;MLHVDPHQR;NQSPVLEPVGR;NSIQFTDGYEVK;PLAQLADPWQK;QDAPHLVK;TVEYLHAQGVVHR;VLGQGSFGK	A0A2R8Y603;A0A2R8Y7S9;A0A2R8YGB7;A0A669KBJ4;A0A8I5KST9;A0A8V8TLL8;A0A8V8TMM3;A0A8V8TMW0;B1AXG1;B1AXG2;B4DG22;B7Z3B5;B7ZB17;D6R910;D6RA62;D6RE03;D6RHW7;E9PAN7;E9PGT3;E9PMM7;F2Z2J1;O15021;O15021-2;O15021-3;O15021-6;O60307;P51812;Q15349;Q15349-2;Q15349-3;Q15418;Q15418-2;Q15418-3;Q15418-4;Q5SVM7;Q6P0Q8;Q6P0Q8-2;Q96GX5;Q96GX5-2;Q96GX5-3;Q9UK32;Q9UK32-2;Q9Y2H9;V9GXZ1
O00139;O00139-1;O00139-2;O00139-4;O00139-5	KIF2A_HUMAN	KIF2A	-1.34808	0.624091	0.72399	0.11397	2.0061	0.18847	2.24995	6.94745	0	2.36392	7.02404	0	14.7767	14.3764	14.6483	14.6753	16.8627	16.844	16.9211	16.8488	16.9387	16.9415	17.0323	17.02	25	28	+	AALQEEEQASK;ARPSQFPEQSSSAQQNAR;AVFQESIR;DLDVITIPSK;DLDVITIPSKDVVMVHEPK;DSFIGENSR;DVFLMLK;DVVMVHEPK;EFGPPSR;FSLIDLAGNER;FTARPLVETIFER;GIYALAAR;IDILTELR;IDILTELRDK;KEFGPPSR;LEGAEINK;LQQQELR;NKPHTPFR;PLVETIFER;QQVQVVGLQER;SHAVFQIILR;THTMGGDFSGK;VFDLLNR;VFDLLNRK;YLENQTFR	A0A6Q8PFA6;A0A6Q8PG37;A0A6Q8PGG1;A0A6Q8PGH7;A0A6Q8PH57;D6R9M0;H0Y5Z9;H0Y8H2;O00139;O00139-1;O00139-2;O00139-4;O00139-5;Q99661;Q99661-2
Q9NYF8;Q9NYF8-2;Q9NYF8-3	BCLF1_HUMAN	BCLAF1	-1.34043	0.598663	0.741762	0.1133	2.29787	0.185616	1.5353	5.71476	0.00021524	1.6486	5.97707	8.10959e-05	16.7779	16.4911	16.3571	16.4198	18.0181	18.0453	18.0059	18.1177	18.1663	18.1548	18.1409	18.1783	17	23	+	ETGYVVERPSTTK;ETQSPEQVK;EYSGFAGVSR;EYSGFAGVSRPR;IDISPSTLR;KAEGEPQEESPLK;LKDLFDYSPPLHK;LKETGYVVERPSTTK;LLASTLVHSVK;MAPVPLDDSNRPASLTK;MIASDSHRPEVK;SAAMTLNER;SIFDHIK;SSFYPDGGDQETAK;STSESFIQHIVSLVHHVK;TIAPQNAPR;YSPSQNSPIHHIPSR	A0A1W2PQ43;E9PJA7;E9PK09;E9PK91;E9PKI6;E9PQN2;H0YF00;H0YF14;H0YF63;Q9NYF8;Q9NYF8-2;Q9NYF8-3;Q9NYF8-4
Q5JU85;Q5JU85-3	IQEC2_HUMAN	IQSEC2	-1.32243	0.592983	0.72945	0.113004	0.352062	0.289725	1.5861	5.28327	0.000220939	1.69911	4.95173	0.000115436	11.1145	10.9235	10.8126	11.1993	12.8121	12.4684	12.6179	12.4959	12.3908	12.8671	12.8802	12.7084	7	7	+	DLLVGIYQR;GIQYLIER;ILVTYSFR;KQEEEEIK;LLSAVPGGER;TNDDHVSQVQAVER;VLIIFNAPSLQDR	A0A1W2PPE7;A0A1W2PPU7;A0A1W2PQ34;A0A1W2PQS2;A0A1W2PR18;A0A1W2PR28;A0A1W2PRJ5;A0A6Q8PFR7;Q5JU85;Q5JU85-3
Q6PJG2	MDEAS_HUMAN	MIDEAS	-1.34927	0.633328	0.71594	0.109455	0.985023	0.225699	2.62677	7.39495	0	2.73623	7.41312	0	11.1451	10.8742	10.9533	10.7809	13.6698	13.4963	13.5551	13.5394	13.6572	13.7917	13.5821	13.6675	9	10	+	AGGPQLDR;AREDSGMVPLIIPVSVPVR;AVELASLQNAK;DFFLVQK;EDSGMVPLIIPVSVPVR;FQAEIPLMR;LEGEPSVR;SHESNAPGSAGGQASEKPR;TSAAMLSQQVASVK	A0A1C7CYX1;H7C1L3;Q6PJG2
P62263	RS14_HUMAN	RPS14	-1.33706	0.618386	0.718672	0.10928	0.839499	0.234412	2.13081	5.34457	0	2.24009	5.57266	7.19626e-05	18.5744	18.6089	18.1505	18.8441	20.5327	20.7142	20.6593	20.7951	20.7031	20.7574	20.8138	20.8641	9	16	+	ADRDESSPYAAMLAAQDVAQR;CKELGITALHIK;DESSPYAAMLAAQDVAQR;ELGITALHIK;IEDVTPIPSDSTR;IEDVTPIPSDSTRR;TKTPGPGAQSALR;TPGPGAQSALR;VKADRDESSPYAAMLAAQDVAQR	A0A2R8Y811;E5RH77;P62263
P56192	SYMC_HUMAN	MARS1	-1.35292	0.645773	0.707151	0.108982	1.37829	0.214064	3.5489	9.66723	0	3.65788	10.6663	0	16.7558	16.6501	16.7131	16.6283	20.2149	20.3139	20.2764	20.1377	20.3772	20.3431	20.3615	20.297	33	49	+	AAETVLK;ADKNEVAAEVAK;AGMFVSK;ALTHIDHSLSR;GEDVLGSVR;GFVLQDTVEQLR;GLESLPPLRPQQNPVLPVAGER;HGNQYIQVNEPWK;HGNQYIQVNEPWKR;ITQDIFQQLLK;ITQDIFQQLLKR;KGEDVLGSVR;KQLAVAEGKPPEAPK;LEEWLGR;LENDQIESLR;LINAVELK;NEVAAEVAK;NNSELLNNLGNFINR;NPEQVDLYQFMAK;PAVVETVTTAK;PAVVETVTTAKPQQIQALMDEVTK;PQQIQALMDEVTK;QLAVAEGKPPEAPK;QPQPSPAEGR;QQGVLALR;QQGVLALRPYLQK;RALTHIDHSLSR;RGFVLQDTVEQLR;RLEEWLGR;SCPVVQSSQHLFLDLPK;TLPGSDWTP…	F5H2V6;H0YHL6;H0YHV5;H0YI27;H0YI94;H0YIC2;H0YIP0;P56192;P56192-2
Q658Y4	F91A1_HUMAN	FAM91A1	-0.975838	0.455853	0.519984	0.108209	1.8131	0.204988	2.41571	1.43078	0.000477156	2.52392	1.48876	0.000739335	14.9479	10.8087	14.6479	11.057	15.2894	15.2226	15.345	15.2672	15.3707	15.3487	15.4412	15.3965	10	10	+	DGVLSEWSGR;ESLQNLLHSSR;GQVINLDQLHSSWK;LYIYHVTGQGPPSLLLSK;MLLSWDGGESR;NTILFLR;QVVLYSIR;SHAVTMFEVGK;SPSSLLIANLHLQ;YFDHALTLR	E7ER68;G3V120;H0YBR6;H0YC80;Q658Y4
Q9H8H0	NOL11_HUMAN	NOL11	-1.33525	0.614671	0.720579	0.107093	0.328427	0.307349	1.97173	5.77937	0	2.07882	5.96407	6.31148e-05	10.8488	11.1238	10.846	10.8607	12.8317	13.089	12.6401	13.0055	12.7717	13.1856	13.1303	12.907	7	7	+	ATLSAEVYR;FQTLQTSK;GLEALLADPQQK;ILSVQGTEPLVLFK;QLLSTIMK;VSDQKPLGSWSVK;YTLLLGQDENSVIK	J3QLQ6;J3QR28;Q9H8H0;Q9H8H0-2
Q10471	GALT2_HUMAN	GALNT2	-1.34705	0.643761	0.703286	0.105297	0.352396	0.305485	3.52166	7.18741	0	3.62695	6.75209	0	10.8724	10.8271	10.8694	11.2743	14.576	14.619	14.3774	14.3576	14.7111	14.8149	14.3223	14.5029	5	5	+	APGSLIK;NFYYAAVPSAR;NVPYGNIQSR;QGNPVAPIK;TVVSVLK	Q10471;Q10471-2
P85037	FOXK1_HUMAN	FOXK1	-1.03929	0.479551	0.559735	0.104859	0.744307	0.248852	1.98623	1.62335	0.000551807	2.09109	1.70014	0.000794697	14.041	14.4688	14.5935	11.2094	15.5664	15.6039	15.659	15.4284	15.6188	15.7901	15.7004	15.568	16	17	+	EEAPASPLRPLYPQISPLK;EFEFLMR;EGSPIPHDPEFGSK;FPSTAIK;GWQNSIR;HLQLSFQEPHFYLR;HNLSLNR;IDPASEAK;IQFTSLYHK;LASVPEYR;LVEQAFR;NGVFVDGAFQR;QLTLSGIYAHITK;QPSVTIGR;QSPGPALAR;SAPASPTHPGLMSPR	E9PM37;E9PPI7;P58012;P85037;P85037-2;Q01167;Q01167-2;U3KQ26
Q9NXH9;Q9NXH9-2	TRM1_HUMAN	TRMT1	-1.3463	0.644394	0.701905	0.103899	0.237427	0.350584	3.5964	6.37825	0	3.7003	9.61146	0	11.0184	10.8854	10.9317	10.9216	14.1361	14.7531	14.3713	14.8824	14.634	14.7559	14.6205	14.548	4	4	+	FALEVPGLR;LSETSPAFR;SVVANDASTR;VLEAVSANPGR	K7EQQ8;Q9NXH9;Q9NXH9-2
Q9Y263	PLAP_HUMAN	PLAA	-1.30594	0.585121	0.720817	0.103382	0.233518	0.354791	1.44073	4.35939	0.000309586	1.54411	5.1432	0.000307692	10.9156	11.0852	10.9754	10.8072	12.2329	12.128	12.7825	12.403	12.7033	12.1948	12.5328	12.529	6	6	+	EAVTFDQANPTQILGK;IGDVVGSSGANQQTSGK;TGDLGDINAEQLPGR;TMNIYFPK;VEAYQWSVSEGR;YSSVSEPAK	E5RIM3;H0YBW4;H0YC16;Q9Y263
Q9NUQ6;Q9NUQ6-2;Q9NUQ6-3;Q9NUQ6-4	SPS2L_HUMAN	SPATS2L	-1.30279	0.586265	0.716524	0.102508	1.98568	0.216961	1.4866	3.81619	0.000305274	1.5891	3.97657	0.000382103	14.1759	14.8744	14.0641	14.0257	15.8289	15.7584	15.7362	15.763	15.8826	15.8185	15.9086	15.8868	18	23	+	AVQAFVDGSAIQVLK;DSSSTDSANEKPALIPR;EWNMTGK;FNPQYHNNR;GVTGPNIEK;ISILEEPSK;KISILEEPSK;KYDEELGK;MVSSLPSTADPSHQTMPANK;NQEASLGMK;QHAADTSEARPFR;RFNPQYHNNR;SNTPAAHLEIKPDELAK;SQGSGNEAEPLGK;TPEAPAHSEKPR;VKEEAMEILTAR;VMIKEEVDSSVK;VMIKEEVDSSVKK	B8ZZZ7;C9IZC3;C9J8M7;C9JGM8;C9JKE4;C9JW67;F2Z2S1;F8VT91;F8VZ02;F8W6C2;H7C2G5;Q9NUQ6;Q9NUQ6-2;Q9NUQ6-3;Q9NUQ6-4
Q9BYJ9	YTHD1_HUMAN	YTHDF1	-1.03967	0.481218	0.558454	0.101846	0.483541	0.285928	2.00552	1.62457	0.00050928	2.10737	1.70647	0.000800763	12.9674	14.693	10.9747	13.9076	15.398	15.1145	15.0642	14.9881	15.3304	15.2113	15.1713	15.2592	7	8	+	APGMNSLEQGMVGLK;FDVQWIFVK;LENNDNKPVTNSR;NAAFGQSGGAGSDSNSPGNVQPNSAPSVESHPVLEK;RQEEEEVVRK;SGPVMGGGLPPPPIK;SPVDYGTSAGVWSQDK	A0A024R7W5;A0A087WY31;A0A087X0Q1;Q7Z739;Q9BYJ9;Q9BYJ9-2
Q9HCD6;Q9HCD6-2	TANC2_HUMAN	TANC2	-1.34757	0.647507	0.700063	0.101573	0.255926	0.346826	3.85578	7.65948	0	3.95735	7.02685	0	11.1129	10.9362	10.814	10.8554	14.8888	14.9126	14.8269	14.5133	15.1326	15.0372	14.5268	14.8514	11	11	+	GAVPLFSTVR;GVLEPLENLHK;IHSSSEIQNNISLNGK;LGFLLGEK;LLILGGANINYR;NTSVVVTLLK;QIASDSPHASPK;SSSQLGSPDVSHLIR;TLSQGSYLYLK;YQSSQGDIGVSQSR;YSQTPQIGR	A0A8I5KXR5;J3KRP9;J3KTM5;J3QQY7;Q9HCD6;Q9HCD6-2;Q9HCD6-3;Q9HCD6-4
Q7Z7A3	CTU1_HUMAN	CTU1	-1.34207	0.632421	0.709649	0.100525	0.462076	0.292141	2.57013	6.16506	0	2.67066	5.95337	0	10.6607	11.0502	10.8011	11.2266	13.6051	13.4974	13.5401	13.3766	13.5652	13.5879	13.8392	13.429	4	4	+	DAALAAVR;DSTVLAHVLR;LLPPGAVVAVGASGGK;PSAVLDLVHSAER	Q7Z7A3
Q68CZ2	TENS3_HUMAN	TNS3	-1.34127	0.600469	0.740805	0.0986814	1.06934	0.247561	1.3654	5.92276	0.000314023	1.46408	6.33455	0.000368581	15.8807	15.5602	15.6819	15.7645	17.1705	17.1017	17.1018	16.9748	17.236	17.2019	17.1165	17.1893	30	30	+	AGDLANELVR;AGVDYAPNLPPFPSPADVK;ALSITLVQEPPPVSTVVHFK;ASEAASPLPDSPGDK;ASEAASPLPDSPGDKLVIVK;EQAIAMLK;FYDDKVSALMQPSQK;GAYGLAMK;GVGSGPHPPDTQQPSPSK;HPPFSPPEPPLSSPASQHK;HVVPAQVHVNGDAALK;KPSVSAQMQAYGQSSYSTQTWVR;LPDTGEGPSR;LQFHTGAVQGYGLVFGK;LSLGQYDNDAGGQLPFSK;LYQAMQPVYTSGIYNVGPENPSR;PMVSLLGSGR;PMVSLLGSGRPTGSPLSAEFSGTR;PTGSPLSAEFSGTR;QGSSAEQPLGGR;QQQMVVAHQYSFAPDGEAR;QWVESSPK;VATPPPSVLQLNK;VATPPPSVLQLNKK;VE…	A0A2R8Y4T1;A0A494C067;C9JHU5;E9PCX8;E9PF55;E9PGF5;F8VV64;H0Y4U1;Q63HR2;Q63HR2-2;Q63HR2-4;Q63HR2-5;Q63HR2-6;Q68CZ2;Q68CZ2-2;Q68CZ2-3;Q68CZ2-4;Q9HBL0;Q9HBL0-1
P36871	PGM1_HUMAN	PGM1	-1.34078	0.631667	0.70911	0.0970826	0.359691	0.319278	2.47267	5.9848	0	2.56975	6.05908	0	10.7222	10.9291	11.2153	11.161	13.5768	13.5221	13.239	13.5803	13.6264	13.6701	13.3285	13.6816	7	7	+	FFGNLMDASK;IAAANGIGR;LSGTGSAGATIR;QEATLVVGGDGR;SIFDFSALK;SMPTSGALDR;TQAYQDQKPGTSGLR	A0A3B3ITK7;P36871;P36871-2;P36871-3
P46934;P46934-2;P46934-4	NEDD4_HUMAN	NEDD4	-1.32378	0.59756	0.726222	0.0966332	1.1522	0.24898	1.44305	4.54025	0.000313061	1.53968	4.76099	0.000394913	14.3704	14.8235	14.3947	14.1605	15.9303	15.8626	15.7802	15.9481	15.9563	16.0315	15.9899	15.93	36	39	+	ATVLEDSYR;AVLMMDSEK;AVLMMDSEKR;DFVLHPR;DILGASDPYVR;DIRPLHR;GFLSTAVNGLR;GGPSQLLIK;GLDYGGVAR;HAPNGRPFFIDHNTK;IFYINHNIK;ISTSNVVQMK;IVLSNNTPR;KDILGASDPYVR;KQNDIPNKFEMK;LENVAITGPAVPYSR;LERPYTFK;LLDGFFIR;LLDGFFIRPFYK;LLQFVTGTSR;LTIFGNSAVSQPASSSNHSSR;NGGSEIVVTNK;PFFIDHNTK;QNDIPNKFEMK;QTALAPLIK;RATVLEDSYR;RPTPQDNLTDAENGNIQLQAQR;SSVPSSENVNKK;SYYVDHNSR;TTTWEDPR;TYYVNHESR;VAGMAVYHGK;VIAGIGLAK;VTLYDPMNGVLTSV…	A0A1B0GVY1;A0A3B3IUC1;A0A6Q8PFI7;A0A6Q8PG51;A0A6Q8PG81;A0A6Q8PGP5;A0A6Q8PHJ5;A0A7P0Z498;H0Y8H4;H0Y8X6;H0Y9L1;H0YA37;K7EKL1;K7ERN1;P46934;P46934-2;P46934-3;P46934-4;Q96PU5;Q96PU5-2;Q96PU5-3;Q96PU5-4;Q96PU5-5;Q96PU5-6;Q96PU5-7;Q96PU5-9
Q5VW36	FOCAD_HUMAN	FOCAD	-1.19863	0.538887	0.65974	0.0958345	0.633477	0.283306	1.37781	2.44479	0.000990174	1.47365	2.55517	0.00100387	12.3021	10.7649	11.0417	11.0581	12.5947	12.6443	12.6842	12.7549	12.8206	12.8222	12.5747	12.8438	7	7	+	IIQLLGTTPR;LGELELQLK;LLPAWIR;NIQSIYTIR;SEAIQTSHFQGR;SYSGENTASAIAR;TVAGIPNFILK	Q5VW36;S4R3N8
Q13045;Q13045-2	FLII_HUMAN	FLII	-1.35339	0.65581	0.697575	0.0956693	0.934861	0.261511	4.60235	10.1537	0	4.69802	12.8708	0	15.4704	15.4595	15.5192	15.4814	20.0054	20.2257	20.0893	20.0195	20.1526	20.2042	20.2032	20.1626	39	53	+	ACSAIHAVNLR;ADLTALFLPR;AVQGAQQPSLYQIR;ENPNLVMPPKPADR;FESLFPGK;FVFLLDR;GAQATLSSTTK;GGYFPENVK;GLDIYVWR;GMSDVAQEK;GNEQHAFTR;GTSLDPR;GVDLSGNDFK;GYFAVTEK;HVPEDFWPPQPK;KAVQGAQQPSLYQIR;KFESLFPGK;KGNEQHAFTR;KLYLNSNK;LAGASPATVAAAAAAGSGPK;LAGASPATVAAAAAAGSGPKDPMAR;LAGASPATVAAAAAGSGPK;LAGASPATVAAAAAGSGPKDPMAR;LDFDGLPSGIGK;LEHLSVSHNNLTTLHGELSSLPSLR;LEPVPLK;LESLPPQMR;LLQSLLDTR;LVHLQTLVLNGNPLLHAQLR;LYLNSNK;LYL…	A0A1W2PNT9;A0A1W2PP30;A0A1W2PPD5;A0A1W2PQI6;A0A1W2PR04;A0A1W2PS03;A0A1W2PSB1;J3KS39;J3KS54;J3KT47;J3QLR6;J3QQQ2;J3QQU5;K7EP27;K7EP37;K7EQZ7;Q13045;Q13045-2;Q13045-3
Q9H3Q1	BORG4_HUMAN	CDC42EP4	-1.07171	0.47729	0.59442	0.0953681	0.075048	0.565585	1.26121	3.18727	0.000929167	1.35658	1.96824	0.00216036	10.635	11.1144	11.0135	11.25	12.3633	12.014	12.7286	11.9519	12.8155	12.7503	11.1022	12.7713	4	4	+	AGDAFGDTSFLNSK;DSALFVK;NAMSLPQLNEK;QLVSSSVHSK	J3KRZ9;J3QQS6;J3QR93;Q9H3Q1;Q9H3Q1-2
P22830;P22830-2	HEMH_HUMAN	FECH	-1.34703	0.638896	0.708138	0.0952585	0.41752	0.31208	2.73212	7.16269	0	2.82738	6.86145	0	10.9665	10.6378	10.6991	10.8943	13.6661	13.4833	13.5808	13.3961	13.7422	13.7927	13.4636	13.5087	6	6	+	AESLNGNPLFSK;DLMTLPIQNK;GDPYPQEVSATVQK;LAPFIAK;LLDELSPNTAPHK;YYNQVGR	A0A499FJN5;K7EJX5;K7ELX4;P22830;P22830-2
O00299	CLIC1_HUMAN	CLIC1	-1.32182	0.610907	0.710909	0.0933266	0.563337	0.295655	1.80372	4.46357	7.00809e-05	1.89705	4.70096	4.76043e-05	13.4445	13.3018	14.0983	13.6215	15.4323	15.2723	15.5946	15.3818	15.5557	15.46	15.6009	15.4378	5	6	+	GFTIPEAFR;GVTFNVTTVDTK;LAALNPESNTAGLDIFAK;NSNPALNDNLEK;YLSNAYAR	O00299
O94985;O94985-2	CSTN1_HUMAN	CLSTN1	-1.34705	0.645157	0.701897	0.0922561	0.487731	0.308131	3.23919	6.56406	0	3.33145	6.84514	0	11.04	10.8009	11.092	10.54	13.9196	14.066	14.2093	14.2348	14.3288	14.1243	14.2014	14.1441	5	5	+	ATEDVLVK;GNLAGLTLR;IHGQNVPFDAVVVDK;IPDGVVSVSPK;ISLSGVHHFAR	A0A3B3ITY6;O94985;O94985-2;Q5SR54
P62820	RAB1A_HUMAN	RAB1A	-1.33986	0.611167	0.728687	0.0915818	0.838575	0.280038	1.5204	5.71397	0.000211034	1.61199	5.9846	0.000113907	16.6654	16.5538	16.9477	16.7935	18.2031	18.3119	18.1715	18.3555	18.4389	18.2817	18.3578	18.3299	12	14	+	EFADSLGIPFLETSAK;IQSTPVK;KVVDYTTAK;LLLIGDSGVGK;LQIWDTAGQER;MGPGATAGGAEK;NATNVEQSFMTMAAEIK;QWLQEIDR;TIELDGK;TITSSYYR;VVDYTTAK;YASENVNK	A0A2R8YDI9;A0A2R8YFB8;A0A3B3ITT1;A8MSP2;A8MTC6;A8MZI4;B7Z3L0;C9JFM7;E7END7;E9PI18;E9PJQ5;E9PLD0;E9PMJ1;E9PNB9;E9PRF7;E9PS06;F5H157;G3V196;H0YDK7;H0YL94;H0YLJ8;H0YMN7;H0YNE9;M0R0X1;M0R257;O95716;P20336;P20337;P20338;P51153;P59190;P59190-2;P61006;P61006-2;P61018;P61018-2;P61026;P61106;P62820;P62820-2;P62820-3;Q15286;Q15286-2;Q15771;Q15771-2;Q6IQ22;Q6PIK3;Q86YS6;Q86YS6-2;Q92928;Q92930;Q96AX2;Q96AX2-…
Q9BYG5	PAR6B_HUMAN	PARD6B	-1.09268	0.517121	0.575563	0.0914907	0.425737	0.319044	2.52014	1.83941	0.000297572	2.61163	1.90032	0.000284412	13.5493	11.0345	14.3555	10.8903	14.9831	15.0555	14.7661	15.1055	14.9665	15.2203	14.9824	15.107	4	4	+	AVSTANPLLR;NLIITVRPANQR;SLDQVTDMMIANSR;VPGIFISR	Q9BYG4;Q9BYG5;Q9BYG5-2;Q9NPB6;Q9NPB6-2;R4GMM2
Q9H773	DCTP1_HUMAN	DCTPP1	-1.32662	0.623267	0.703356	0.0908852	0.537093	0.306097	2.21275	4.72396	0	2.30363	4.78643	6.73961e-05	14.768	13.8636	14.0525	14.0576	16.3618	16.341	16.3449	16.5452	16.5002	16.4387	16.6523	16.3651	9	9	+	FSFSPEPTLEDIR;FSFSPEPTLEDIRR;GDTGGEDTAAPGR;LHAEFAAER;RLHAEFAAER;RYPAHLAR;TDGEPGPQGWSPR;VDLPLAVLSK;YPAHLAR	H3BPN2;H3BSA6;Q9H773
O14733;O14733-3;O14733-4	MP2K7_HUMAN	MAP2K7	-1.35051	0.635094	0.715418	0.0905001	0.811685	0.284802	2.23717	7.91656	0	2.32767	8.42556	0	11.1415	11.0363	10.9539	11.079	13.318	13.4046	13.2121	13.2247	13.4643	13.3727	13.3052	13.3792	7	7	+	DVKPSNILLDER;HMLGLPSTLFTPR;LLEHSFIK;MQGPIPER;MTVAIVK;QTGYLTIGGQR;TSGVLSQPHLPFFR	O14733;O14733-2;O14733-3;O14733-4
Q9UL15;Q9UL15-2	BAG5_HUMAN	BAG5	-1.34592	0.645734	0.70019	0.0880342	0.218128	0.398889	3.21976	6.50071	0	3.3078	8.19364	0	10.6644	10.8209	10.7646	10.7939	14.1972	13.5542	14.0949	14.0764	13.9771	14.0467	14.2777	13.9734	6	8	+	ELEQNANHPHR;EVVEDINK;LAQNILSYLDLK;NELLQAQNPSELYLSSK;QPSLPLSEDAHPSVAK;SVEQQVIGFSGLSDDKNYK	Q9UL15;Q9UL15-2
Q7L3T8	SYPM_HUMAN	PARS2	-1.15659	0.538	0.618587	0.0879865	0.440168	0.326362	1.85019	2.1502	0.000354406	1.93817	2.25301	0.000478654	13.1078	11.1305	11.0162	10.8079	13.2349	13.3841	13.5887	13.2554	13.4012	13.5636	13.4203	13.43	5	5	+	FGYPFVIIAGK;LGLPFVK;QLPFLLYQVTR;VFQPQNLR;VIDQEMQAIGGQK	Q7L3T8
Q5T4S7;Q5T4S7-2;Q5T4S7-3;Q5T4S7-4	UBR4_HUMAN	UBR4	-1.35005	0.630893	0.719158	0.0863352	1.19405	0.280569	1.93762	7.53144	0	2.02395	8.02272	6.96833e-05	15.5786	15.5861	15.4452	15.3883	17.4438	17.4726	17.4936	17.3387	17.5381	17.5308	17.5495	17.4756	91	106	+	AAPPPPPPPPPLESSPR;AEHASSLLELASTTK;ALATNPALR;ALGTLGMTTNEK;APSYIEIFGR;AQQALSELHTVEK;ASYDAWK;ATTPLYHGFK;AVSNINTLLDK;AYLLQNFNEEGTTEKPSK;DLHTLDSHVR;DNPEATQQMNDLIIGK;EKDPLAALR;ELASPVSPELR;ELFDYNLR;EPTYQLNIHDIK;ESAFQSEPR;FAMEQSFSADTGGGGR;FLSRPALPFILR;FVPLILAR;GITQNALDYMK;GLAIQHPGTQVLIGTDSIPNLHK;GNILASR;GREEWESAALQNANTK;GVLPYVGNLITK;HFSSDAVPHPR;HILVSQGLIR;HLILLIK;HLLTVLLK;HLYLTEK;HTLLSLVR;IIPYLSFGEVEK;II…	A0A0A0MSW0;Q5T4S7;Q5T4S7-2;Q5T4S7-3;Q5T4S7-4;Q5T4S7-5;Q5T4S7-6;Q5TBN9;X6R960;X6RE05
Q8NI77	KI18A_HUMAN	KIF18A	-1.14428	0.528277	0.616001	0.084738	0.264611	0.384966	1.61562	2.10708	0.000633616	1.70036	2.19674	0.000813793	11.3646	10.7408	10.965	12.8533	13.1685	13.0392	12.8773	13.3013	13.0529	13.4544	13.1725	13.0453	11	12	+	AFTNENDQAK;GVVVHGLTLHQPK;HILVFDPK;LTSSTSNSSLTADVNSGFAK;MSLIDLAGSER;QTEAVLNALLPTLR;SLLALGNVINALADSK;SNVLNVNNHITQYVK;TASINQNVR;TQHPTDMNATSSR;VVVWADQTAEQPK	A0A494BYR6;Q86Y91;Q86Y91-6;Q8NI77
Q9H3S7	PTN23_HUMAN	PTPN23	-1.28677	0.619415	0.667354	0.0803702	0.709607	0.320512	3.19576	3.47987	0	3.27613	3.53	0	12.888	10.9297	10.7887	11.0305	14.5892	14.6329	14.6602	14.5377	14.6716	14.8241	14.6053	14.6404	17	17	+	AALPTPALSPEDK;ALENPDTASLLGR;AMNLHVGNLR;ASFTNSELHR;AVLQNLK;EAGDFHFQPAVK;FTMDVIGGK;GAPLVKPLPVNPTDPAVTGPDIFAK;GQPDTVQDALR;HNFLQAHNGQGLR;HVEQVLQR;ISAQVVDYYK;LLSGPLDQVR;QLQQELEAFR;VAALLER;VLSLQFR;VYLEQNLAAQDR	C9JD91;Q9H3S7;R4GMM7
Q9Y4P3	TBL2_HUMAN	TBL2	-1.23272	0.571867	0.660854	0.0803599	0.366601	0.367708	1.62963	2.73435	0.000356112	1.70999	2.89063	0.000482715	11.2149	11.2389	10.9943	12.5046	13.0391	13.2917	13.2288	12.9116	13.0953	13.1925	13.2672	13.2377	5	5	+	AMVEEMQGHLK;APVIDIGIANTGK;GHSAAVHSFAFSNDSR;LFHNTPGHR;LQQQLTQAQETLK	E9PF19;Q9Y4P3
O95757	HS74L_HUMAN	HSPA4L	-1.34744	0.644533	0.702912	0.0791533	0.781256	0.320263	2.70084	6.58052	0	2.77999	6.76864	0	11.1403	10.7321	11.2402	11.1401	13.8269	13.7072	13.8483	13.6736	13.8593	13.7881	13.8198	13.9053	9	9	+	AEVPEDKPK;AVMEQANLQR;EDISSIEIVGGATR;FITPEDLSK;LGTVYEK;LKETSENALK;LSLTQDPVVK;SGGIETIANEYSDR;VLATTFDPYLGGR	D6RJ96;E9PDE8;O95757
Q07864	DPOE1_HUMAN	POLE	-1.15985	0.557798	0.602056	0.0784848	0.13236	0.492848	3.04599	2.22173	0	3.12447	2.25114	5.06579e-05	10.9197	14.3811	10.8697	11.2456	14.7025	15.0685	15.1837	14.6454	14.7759	15.4882	14.6873	14.9627	8	8	+	AAVHGLSMQQEIGFQK;AIPLAIFQAEPTVR;ALFGIFIPSQR;ASVFVLDTVR;EVSSFLSK;GNAFPVEITR;IITIPAALQQVK;SLAQFSYLEPGSIR	A0A5F9ZHD6;A0A8V8TQW1;F5H1D6;F5H7E4;Q07864
O00214-2	LEG8_HUMAN	LGALS8	-1.27557	0.610849	0.664721	0.0782707	0.557127	0.344371	2.74077	3.27724	0	2.81904	3.35741	7.01595e-05	12.6082	11.1336	13.026	11.3827	14.6952	14.7719	14.9514	14.6952	14.8386	14.8528	14.9272	14.8081	10	11	+	ADVAFHFNPR;DIALHLNPR;DKFQVAVNGK;HTLLYGHR;IDTLGIYGK;LNTPMGPGR;SFNVDLLAGK;SGTPQLPSNR;SKDIALHLNPR;VAVNGVHSLEYK	B1ANM0;E9PJ77;E9PN19;E9PRN3;F6V2D4;H7BXD8;O00214;O00214-2;Q5T3P9
P07737	PROF1_HUMAN	PFN1	-1.34983	0.634307	0.715518	0.076427	1.03211	0.319252	1.86726	7.46091	0	1.94369	7.7487	6.1477e-05	15.9719	16.1987	16.109	16.0138	17.9311	17.9781	17.9963	17.857	18.0075	18.049	17.9578	18.054	7	9	+	DSPSVWAAVPGK;EGVHGGLINK;EGVHGGLINKK;SSFYVNGLTLGGQK;STGGAPTFNVTVTK;TFVNITPAEVGVLVGK;TLVLLMGK	I3L3D5;K7EJ44;P07737
Q9H0G5	NSRP1_HUMAN	NSRP1	-1.28824	0.591323	0.696913	0.0751538	0.186119	0.453653	1.33777	3.6264	0.00049021	1.41293	4.35809	0.000596973	11.2651	10.8485	11.3767	10.8765	12.535	12.4405	12.7042	12.0383	12.3228	12.4693	12.6491	12.5774	4	4	+	EVGVQSSER;GFSNEVSSK;NQEKPSNSESSLGAK;QYGLILPK	A0A024QZ33;J3KT62;J3QLV5;J3QRI6;Q9H0G5
Q2NKX8	ERC6L_HUMAN	ERCC6L	-1.26855	0.600216	0.668332	0.0747688	0.330272	0.396293	2.05131	3.2315	0.000141176	2.12608	3.2524	8.64234e-05	10.8912	10.9411	12.1709	12.1061	13.5748	13.6716	13.565	13.5032	13.6933	13.4634	13.8834	13.5735	11	11	+	FFSSQIPSSVNK;GTGSADSIATLPK;IDGTVTHLLER;KFVSLDHIK;KNDLIIWIR;LRDEGHQTLVFSQSR;LVPLQEEIYR;MASVVIDDLPK;MEYENPITR;SPLAELGVLK;VNVTTLQDGK	B5MDQ0;Q2NKX8
Q9Y3A2	UTP11_HUMAN	UTP11	-1.34332	0.646999	0.69632	0.0747342	0.281039	0.410789	3.01584	6.04991	0	3.09057	6.25503	0	10.7121	11.0871	11.0337	11.4025	14.0593	14.0401	14.3091	13.8902	14.1556	14.2652	14.2206	13.9564	8	8	+	EEVTPEQLK;ETVNSPAIYK;GVTNQTGLK;HVFFFDTK;LFVIAQK;LKSELHLLDFQGK;LQDGVHIIK;SELHLLDFQGK	Q9Y3A2;Q9Y3A2-2
O43324	MCA3_HUMAN	EEF1E1	-1.35141	0.657839	0.693571	0.0691433	0.548359	0.381589	3.88798	7.81944	0	3.95712	8.1063	0	15.2287	15.5916	15.6052	15.3299	19.3459	19.255	19.2402	19.4662	19.4599	19.3807	19.4122	19.331	7	10	+	AIVQQWLEYR;EYLLGSTAEEK;FIVDLTVQEK;NDIHTLLK;QANKEYLLGSTAEEK;QHLSSVVFIK;QIPVLQTNNGPSLTGLTTIAAHLVK	C9J1V9;D6RBD7;D6RCQ0;H0YAH9;H0YAL7;O43324;O43324-2
Q9H9P8;Q9H9P8-2	L2HDH_HUMAN	L2HGDH	-1.34469	0.643483	0.701213	0.0683911	0.269079	0.436426	2.35534	6.25946	0	2.42373	7.0048	0	11.0474	11.1604	10.8054	10.9254	13.5185	13.1264	13.2514	13.4637	13.4411	13.2813	13.3867	13.5245	4	4	+	GDYLLLKPEK;GNIYPVPDSR;LQALYEK;SIDGMQYPIVIK	C9JVN9;G3V272;G3V5S1;Q9H9P8;Q9H9P8-2
P32121;P32121-2;P32121-3;P32121-4;P32121-5	ARRB2_HUMAN	ARRB2	-1.2201	0.572216	0.647886	0.0681412	0.181129	0.480483	1.61399	2.63864	0.0004	1.68213	2.83524	0.000497833	12.2906	11.0553	11.101	10.7269	12.7293	12.7322	12.8782	13.2901	12.858	12.8987	13.1448	13.0009	4	4	+	EVLGILVSYR;LKHEDTNLASSTIVK;VQFAPEKPGPQPSAETTR;VYTITPLLSDNR	I3L412;K7EL17;K7ENA6;P32121;P32121-2;P32121-3;P32121-4;P32121-5;Q68DZ5
P07900;P07900-2	HS90A_HUMAN	HSP90AA1	-1.35247	0.649305	0.703167	0.0665736	1.31446	0.354957	2.47421	8.97705	0	2.54078	8.87307	0	16.1089	16.1798	16.2761	16.2805	18.6466	18.7106	18.7078	18.6771	18.7791	18.7558	18.7858	18.6878	20	29	+	ALLFVPR;APFDLFENR;DNSTMGYMAAK;DQVANSAFVER;ELHINLIPNK;ELHINLIPNKQDR;ELISNSSDALDK;ELISNSSDALDKIR;FYEQFSK;HIYYITGETK;HLEINPDHSIIETLR;HSQFIGYPITLFVEK;KHLEINPDHSIIETLR;KLSELLR;LGIHEDSQNR;LGIHEDSQNRK;RAPFDLFENR;RAPFDLFENRK;TDTGEPMGR;TLVSVTK	G3V2J8;P07900;P07900-2;Q14568;Q58FG0;Q58FG1
Q9NTJ3	SMC4_HUMAN	SMC4	-1.34495	0.62436	0.720584	0.0665169	0.608722	0.388004	1.36132	6.7549	0.000321593	1.42784	6.51671	0.000390847	14.7926	15.0103	14.9771	14.8803	16.2157	16.3249	16.3254	16.2397	16.337	16.4463	16.2355	16.3528	35	42	+	AKEALIAASETLK;AMQIQEQK;DNTSVYHISGK;DTLVADNLDQATR;EALIAASETLK;EKELMGFSK;ELEANVLATAPDK;EVMDSLK;FTASIQR;FTQLDLEDVQVR;HNTAVSQLTK;IAEMETQK;IFNLSGGEK;KKEELYLQR;KMTEIQTPENTPR;LHNTIVEINNHK;LLEENVSAFK;LMITHIVNQNFK;LPQTEQELK;LTQEETNFK;MTEIQTPENTPR;NLLQELK;NTNAAEESLPEIQK;QAFYFALR;QAYEDLRK;QNIGVATFIGLDK;RVEILNEHR;SHGIDLDHNR;SLVHDLFQK;SNILSNEMK;SNNIINETTTR;VAELDKITYER;VEILNEHR;VIQENEHALQK;VLDAIIQEK	C9IYK2;C9J578;C9J9E4;C9JJ64;C9JR83;C9JVD8;C9JWF0;E9PD53;Q9NTJ3;Q9NTJ3-2
Q13501	SQSTM_HUMAN	SQSTM1	-1.35188	0.665563	0.686314	0.0663891	0.257026	0.449714	6.45455	8.25603	0	6.52093	8.25207	0	18.6121	18.2688	18.589	18.0624	24.8142	24.7024	24.7895	25.0443	24.8997	24.6971	25.0608	24.9584	19	33	+	AGEARPGPTAESASGPSEDPSVNFLK;AYLLGKEDAAR;DHRPPCAQEAPR;EAALYPHLPPEADPR;GHTKLAFPSPFGHLSEGFSHSR;IALESEGR;LAFPSPFGHLSEGFSHSR;LLQTKNYDIGAALDTIQYSK;LTPVSPESSSTEEK;MASLTVK;NMVHPNVICDGCNGPVVGTR;NYDIGAALDTIQYSK;PGGFQAHYR;PGGNVEGATQSLAEQMR;PGPTAESASGPSEDPSVNFLK;RDHRPPCAQEAPR;SRLTPVSPESSSTEEK;VAALFPALR;VAALFPALRPGGFQAHYR	C9J6J8;C9JRJ8;D6RBF1;E3W990;E7EMC7;E9PFW8;Q13501;Q13501-2
P41252	SYIC_HUMAN	IARS1	-1.35316	0.658261	0.694902	0.0643158	0.881927	0.381945	3.53068	9.5526	0	3.59499	10.0608	0	17.6029	17.5689	17.538	17.4259	21.0483	21.1277	21.1016	20.9808	21.1479	21.1374	21.1526	21.0778	49	73	+	AEPDHMVLGK;APLKPYPVSPSDK;AVMTSIK;AVPSWFVR;DTLSIHYLMLPR;DVLLPWYNAYR;EELIDKK;EIVVIHQDPEALK;EIVVIHQDPEALKDIK;ENGAFTVLVDNYVK;ESVDHLTIPSR;FKEEGVR;FKEEGVRDVLK;FLIQNVLR;FPGAYLK;FVDILTNWYVR;GDNRLDLLK;GSELEITLTR;KNYPDPVSIIQK;KTESAVSQMQSVIELGR;KTIPIKYPLK;KVTLSTDK;KYRPLFDYFLK;LESDYEILER;LFLNETQTQEITEDIPVK;LLILMEAR;LQKEEEIEFLYNENTVR;LRAEPDHMVLGK;LYLINSPVVR;LYTVVPR;NVIVNGLVLASDGQK;NYPDPVSIIQK;PLFDYFLK;QLSSEEL…	A0A0A0MSX9;A0A804HHW9;A0A804HIG2;A0A804HIV9;A0A804HJ36;A0A804HJN6;A0A804HK69;A0A804HKU1;A0A804HKW6;A0A804HL54;J3KR24;P41252
Q9UNQ2	DIM1_HUMAN	DIMT1	-1.3254	0.623958	0.701439	0.0641754	0.758044	0.388707	1.6146	4.64154	0.000213986	1.67877	4.66279	0.000158559	13.4693	14.0157	13.8746	14.1957	15.5248	15.4804	15.49	15.5184	15.64	15.4883	15.5082	15.6339	12	12	+	AALRPTDVVLEVGPGTGNMTVK;IQQILTSTGFSDK;LLHGFNAEGIHFS;LQVLVGDVLK;LSINTQLLAR;LVAELHK;LVAELHKR;NPLIINSIIDK;SAGGLMFNTGIGQHILK;SSAVQQLLEK;TLSAAFK;VQGTPVASK	A0A0C4DGB1;A0A494C0G7;A0A7P0T8X7;A0A7P0T967;A0A7P0T9J1;A0A7P0T9Y7;A0A7P0Z4I0;B4DRY2;D6RCL3;Q9UNQ2
P07437	TBB5_HUMAN	TUBB	-1.34903	0.639131	0.709903	0.0624561	0.738226	0.398547	1.75455	6.98091	0	1.817	7.63426	5.31952e-05	18.8873	18.9205	18.7321	18.7094	20.6449	20.6037	20.4554	20.5635	20.6299	20.6416	20.6391	20.6068	23	31	+	AILVDLEPGTMDSVR;ALTVPELTQQVFDAK;EIVHIQAGQCGNQIGAK;EVDEQMLNVQNK;FPGQLNADLR;FPGQLNADLRK;GHYTEGAELVDSVLDVVR;IMNTFSVVPSPK;IREEYPDR;ISEQFTAMFR;ISEQFTAMFRR;ISVYYNEATGGK;KLAVNMVPFPR;LAVNMVPFPR;LHFFMPGFAPLTSR;MAVTFIGNSTAIQELFK;NMMAACDPR;NSSYFVEWIPNNVK;PDNFVFGQSGAGNNWAK;RISEQFTAMFR;SGPFGQIFR;SGPFGQIFRPDNFVFGQSGAGNNWAK;YLTVAAVFR	A0A075B736;A0A0B4J269;A6NNZ2;G3V2A3;G3V2N6;G3V2R8;G3V3J6;G3V3R4;G3V3W7;G3V4U2;G3V5W4;K7ESM5;M0QX14;M0QY37;M0QY85;M0QYM7;M0QZL7;M0R042;M0R0X0;M0R1I1;M0R278;M0R2D3;P04350;P07437;P68371;Q13509;Q13509-2;Q13885;Q3ZCM7;Q5JP53;Q5SQY0;Q5ST81;Q9BUF5;Q9BVA1;Q9H4B7
Q9Y2L1	RRP44_HUMAN	DIS3	-1.19285	0.564964	0.627884	0.0617917	0.330816	0.447575	1.72629	2.40234	0.000377121	1.78808	2.48297	0.000520654	10.9952	10.7607	11.1799	12.6926	13.1647	13.0522	13.3037	13.0129	13.0664	13.2349	13.2028	13.2765	10	10	+	ASLTYAEAQLR;AVHEDIVAVELLPK;GALTLSSPEVR;IIFSEHLPLSK;IIVAIDGWPR;MPWSITEK;NAIVVLIPK;NVIVLQTVLQEVR;SGTYLQGTFR;YADVIVHR	F2Z2C0;G3V1J5;Q9Y2L1;Q9Y2L1-2
P49754;P49754-2	VPS41_HUMAN	VPS41	-1.14118	0.546647	0.594531	0.0597701	0.247866	0.480238	2.10678	2.09072	0.000320585	2.16655	2.12847	0.000378714	13.4529	10.8963	10.8074	11.0584	13.7911	13.6386	13.6139	13.5986	13.949	13.7633	13.5603	13.6086	7	7	+	AISPYLPR;FDVSPVK;IFDIISK;ILVADSLSLLK;LSNGVTEILQK;SAVLHEGEGNIR;VYLLDVQGNITQK	C9J2U9;C9J3F8;C9JU58;C9JZ11;H7BXH3;H7BZX6;P49754;P49754-2;P49754-3
Q9Y625	GPC6_HUMAN	GPC6	-1.35355	0.66733	0.686218	0.0575957	0.587883	0.43373	6.16214	10.3342	0	6.21974	10.4012	0	10.6446	10.6572	10.6356	10.8675	16.8845	16.7832	16.8431	16.9427	16.8745	16.8753	17.0086	16.9254	5	5	+	QQIMALR;SAPENFNTR;SLNDMFVR;TFVQGLTVGR;YTDQLKPFGDVPR	A0A087WT82;Q9Y625
P48723	HSP13_HUMAN	HSPA13	-1.3482	0.656	0.692197	0.0574787	0.655342	0.428948	3.18256	6.75955	0	3.24004	6.70746	0	11.0769	10.7542	11.1888	10.6275	14.0601	14.1047	14.0881	14.1248	14.1941	14.1904	14.1905	14.0325	7	7	+	ILVPIQQVLK;LGGQDFNQR;LLQYLYK;QGGMFLTR;QIYQTYGFVPSR;TEIDEVVLVGGSTR;VINEPTAAAMAYGLHK	P48723
Q8WV24	PHLA1_HUMAN	PHLDA1	-1.32971	0.648479	0.681236	0.0559237	0.264761	0.492792	3.37719	4.80783	0	3.43311	4.88006	0	10.8299	11.9662	10.867	10.6923	14.5926	14.5751	14.3087	14.3878	14.5436	14.3725	14.5663	14.6054	4	4	+	ELHFSNMK;QAILAVK;RSDGLLQLWK;SDGLLQLWK	Q8WV24;R4GND3
O15498	YKT6_HUMAN	YKT6	-1.33853	0.647464	0.691067	0.0557625	0.149183	0.547684	2.53985	5.51121	0	2.59561	6.28114	0	11.1117	11.3776	11.492	10.9954	14.0993	13.4741	13.7431	13.8196	13.7626	14.0211	13.7614	13.814	6	6	+	AAYDVSSFSFFQR;IILHNTMESLLER;SEVLGTQSK;VAFTLLEK;VLDEFSK;VQAELDETK	A0A7I2V3A1;A0A7I2V3S2;A0A7I2V3V7;A0A7I2V4L6;A0A7I2V530;H7C3K7;O15498;O15498-2
Q8IXI1	MIRO2_HUMAN	RHOT2	-1.3284	0.639965	0.688438	0.0529346	0.653658	0.454801	2.14953	4.7294	0	2.20246	4.78295	6.07495e-05	14.7113	15.0561	15.3273	14.4238	16.9555	17.0662	17.0578	17.0373	17.0115	17.1555	17.086	17.0755	7	8	+	AVLHPTAPLYDPEAK;HETTWTILR;ILLLGEAQVGK;NISELFYYAQK;SAFLQAFLGR;VPIILVGNK;WIPLVNGGTTQGPR	A0A8V8TM48;H3BMP9;H3BST5;H3BUX4;H3BVI5;H7BXZ6;I3L2C6;Q8IXI1;Q8IXI1-2;Q8IXI2;Q8IXI2-2;Q8IXI2-3;Q8IXI2-4;Q8IXI2-5;Q8IXI2-6;Q8IXI2-7
Q9UN37	VPS4A_HUMAN	VPS4A	-1.05548	0.516301	0.539181	0.0523667	0.352121	0.491542	3.59742	1.70582	0.000141555	3.64979	1.72644	8.40909e-05	10.6831	10.4036	15.7873	14.6523	16.4684	16.452	16.4887	16.5069	16.4122	16.6593	16.6187	16.4352	8	8	+	AKNYEEALR;DSLMQPVRK;IYIPLPEEAAR;KTEGYSGADISIIVR;LHLGSTPHNLTDANIHELAR;NLFELAR;SLATTRPTVNADDLLK;WNDVAGLEGAK	I3L4J1;Q9UN37
Q96KQ7-2	EHMT2_HUMAN	EHMT2	-1.352	0.666271	0.685727	0.0518088	0.591584	0.466124	5.37446	8.04581	0	5.42627	8.16935	0	10.6048	11.1674	10.6723	10.6655	16.1798	16.2495	16.1002	16.0783	16.217	16.2139	16.1648	16.2193	22	25	+	ALVIQESER;DSPWVKPSR;GDGVTPPAGTAAPAPPPLSQDVPGR;GVSNDTSSLETER;HSAEAIALEQSR;IAFFSSR;KDSPWVKPSR;KLNSGGGLSEELGSAR;LLQEFNK;LLSMPGAQGAAAAGSEPPPATTSPEGQPK;LNSGGGLSEELGSAR;MSDDVHSLGK;PGNGQPPVPEK;QLYLSVK;RPPEIQHFR;SEETLPK;SGEVTLTK;SPPSVQSLAMR;TPLMEAVVNNHLEVAR;VFMLHQDLR;VHGSLGDTPR;YYGNISR	A0A0G2JIR1;A0A0G2JIS2;A0A0G2JK64;A0A0G2JRN8;A0A0G2JRR0;A2ABF8;A2ABF9;H0Y4K5;Q96KQ7;Q96KQ7-2;Q96KQ7-3
Q32MZ4-3;Q32MZ4-4	LRRF1_HUMAN	LRRFIP1	-1.3521	0.665612	0.686489	0.0514102	0.639269	0.465336	4.96846	8.13977	0	5.01987	8.23408	0	15.196	15.3214	15.1486	14.7768	20.0624	20.0399	20.0366	20.1778	20.0802	20.1285	20.1422	20.1715	47	60	+	AGGEELDEGVAK;AGGEELDEGVAKDNAK;ALDSNSLENDDLSAPGR;AMVSNAQLDNEK;ASEVEVKNEIVANVGK;ASEVEVKNEIVANVGKR;ASPVVEERPEK;DFTEKGSRNMPGLSAATLASLGGTSSR;DSLAEVEEK;EELNALK;EFTNQEAAEPK;EIKDSLAEVEEK;EILHNTEK;EKHAHSILQFQFAEVK;ELNELKDQIQDVEGK;ELTYQNTDLSEIK;ELTYQNTDLSEIKEEEQVK;EPGHFNPESR;EVEERPEKDFTEK;EVPAHSTEVGR;GSGDTSISIDTEASIR;HAHSILQFQFAEVK;IDGATQSSPAEPK;KALDSNSLENDDLSAPGR;KALDSNSLENDDLSAPGREPGHFNPESR;KAMVSNAQLDNEK…	A0A8V8TLX7;C9JSU1;C9JTC6;Q32MZ4;Q32MZ4-2;Q32MZ4-3;Q32MZ4-4;Q9Y608;Q9Y608-2;Q9Y608-4;Q9Y608-5
Q8N1G2	CMTR1_HUMAN	CMTR1	-1.2984	0.633031	0.665366	0.0507128	0.524294	0.480283	3.02916	3.7174	0	3.07987	3.76401	0	11.0805	11.0534	12.6754	10.8524	14.4626	14.4299	14.5379	14.348	14.5212	14.4575	14.5409	14.4618	19	19	+	ADSLVEGTSSR;ANPYEMIR;DIVEASSQK;DTLLSVEIVHELKGEGK;EDVLSFIQMHR;FLIGLGK;GLGLTLR;GVFFLNR;HFVPMGLYIVR;IHAFVQDTTLSEPR;IRPVFDYR;LWGIPDQAR;MANMDFVFDR;NFVLDNTDR;NTDSDVNLVVPLEVIK;SQIYTWDGR;TVNEPWTMGFSK;VGIDDVR;YSMYNSVSQK	H0Y4T0;H0YCQ1;Q5T7F5;Q8N1G2
Q9Y697;Q9Y697-2	NFS1_HUMAN	NFS1	-1.042	0.503934	0.538062	0.050318	0.10548	0.60878	2.27931	1.66445	0.000357143	2.32963	1.69801	0.000568763	11.1475	14.3925	10.9591	10.5649	14.3005	13.7201	14.1706	13.9901	14.3623	14.247	13.8851	13.8882	7	7	+	GVGAIYIR;IDLMSISGHK;KVYFHTDAAQAVGK;QQVASLIGADPR;SLEAEGFQVTYLPVQK;SLPDVVMNGDPK;VRVEALQSGGGQER	A2A2M1;F2Z2E7;F8WB23;F8WER8;Q8WV90;Q9Y697;Q9Y697-2;Q9Y697-3
O43824	GTPB6_HUMAN	GTPBP6	-1.20516	0.583379	0.621785	0.0499847	0.139955	0.579993	2.32775	2.50675	0.000138039	2.37773	2.59124	8.3263e-05	13.4484	11.3485	11.1727	11.2238	14.0952	14.3431	13.7866	14.2796	14.1671	14.2362	14.2685	14.0326	6	6	+	AELDAAVLK;ALTGDAAIQPR;GEPLLPAGTQR;LAGAQLSWLYK;LQVALAEMPLHR;VIISNSAYGK	O43824
Q12797	ASPH_HUMAN	ASPH	-1.33568	0.625362	0.710318	0.04983	0.80467	0.466638	1.15023	5.22535	0.000784488	1.20006	5.35048	0.00096221	17.3459	17.3426	17.0342	17.0723	18.2955	18.4019	18.331	18.3675	18.3402	18.4352	18.4149	18.4049	20	27	+	AELDAAEK;ETGYTELVK;GDWSQFTLWQQGR;GHFASVWQR;GKIEEAVNAFK;GLFLPEDENLR;GSLLTLQR;IAESIPYLK;IEEAVNAFK;KVYEEVLSVTPNDGFAK;LIRDEGLAVMDK;LLNKFDK;MHLGLVIPK;NDLGVGYLLIGDNDNAK;QQFLGHMR;SLYNVNGLK;SSGNSSSSGSGSGSTSAGSSSPGAR;VHYGFILK;VYEEVLSVTPNDGFAK;WYELGHK	A0A087WUJ2;A0A087WW51;E5RG56;E5RHJ2;E5RHK2;Q12797;Q12797-10;Q12797-11;Q12797-2;Q12797-6;Q12797-7
P48507	GSH0_HUMAN	GCLM	-1.2605	0.599265	0.661238	0.0470488	0.136132	0.596014	1.4119	3.13894	0.000492794	1.45895	3.33296	0.000781485	14.6231	14.7476	13.7947	14.7533	16.04	15.9703	15.5689	15.9872	16.0854	15.7917	16.0385	15.839	6	6	+	GYILQAK;INPDEREEMK;LFIVESNSSSSTR;QFDIQLLTHNDPK;TLHLQTGNLLNWGR;TLNEWSSQINPDLVR	P48507;P48507-2
Q15042;Q15042-3;Q15042-4	RB3GP_HUMAN	RAB3GAP1	-1.30659	0.627907	0.678679	0.0463176	0.0998108	0.629831	1.76479	4.19008	0.000135211	1.81111	4.49509	8.31461e-05	11.3288	11.0737	10.5953	10.9698	12.9163	12.5509	13.053	12.5066	12.7586	12.9401	12.5281	12.9853	4	4	+	LGTSAEGAHLR;LTEPASVPIHK;TDFEMVHLR;TSASDVTNIYPGDAGK	A0A8I5KRH8;A0A8J9AUI2;Q15042;Q15042-3;Q15042-4
Q9Y2T2	AP3M1_HUMAN	AP3M1	-1.32956	0.631625	0.697938	0.0459175	0.228464	0.555398	1.35799	4.87557	0.000360624	1.40391	5.37285	0.000485288	14.0198	13.8936	13.7057	13.5999	15.2048	15.1214	14.9901	15.3347	15.1549	15.1429	15.2941	15.2429	9	10	+	ELIKPPTILR;FDITIGPK;GLVNLQSGAPKPEENPSLNIQFK;IQQLAISGLK;LDMYGEK;TIEGITVTVHMPK;VLSFIPPDGNFR;VLTWDVGK;VSSQNLVAIPVYVK	E5RJ52;E7ER80;H0YBA0;H0YBM0;P53677;P53677-2;Q9Y2T2
P08238	HS90B_HUMAN	HSP90AB1	-1.35238	0.65573	0.696652	0.0456891	1.38028	0.481948	2.24209	8.59038	0	2.28778	8.52575	0	17.4336	17.4757	17.4941	17.2926	19.6591	19.6837	19.6495	19.6721	19.6844	19.6837	19.737	19.7419	31	44	+	ADHGEPIGR;ADLINNLGTIAK;ALLFIPR;APFDLFENK;APFDLFENKK;DNSTMGYMMAK;EKYIDQEELNK;ELISNASDALDK;ELISNASDALDKIR;EQVANSAFVER;FYEAFSK;GVVDSEDLPLNISR;HFSVEGQLEFR;HLEINPDHPIVETLR;HSQFIGYPITLYLEK;IDIIPNPQER;IRYESLTDPSK;KHLEINPDHPIVETLR;LGIHEDSTNR;LGIHEDSTNRR;RAPFDLFENK;RAPFDLFENKK;SIYYITGESK;SLTNDWEDHLAVK;SLVSVTK;TKPIWTR;TLTLVDTGIGMTK;YESLTDPSK;YESLTDPSKLDSGK;YHTSQSGDEMTSLSEYVSR;YIDQEELNK	A0A087WT78;A0A7P0T823;A0A7P0T885;A0A7P0T8R3;A0A7P0T917;A0A7P0TAE1;A0A7P0TAT8;A0A7P0TAY2;A0A7P0TBC2;A0A7P0Z405;F8W026;G3V2J8;H0YIV0;P07900;P07900-2;P08238;P14625;Q14568;Q58FF6;Q58FF7;Q58FF8;Q58FG0;Q58FG1
Q96JC1;Q96JC1-2	VPS39_HUMAN	VPS39	-1.33421	0.648324	0.685885	0.0441506	0.0853551	0.657206	2.33038	6.97098	0	2.37453	5.34107	0	10.9444	11.0151	10.9743	11.1117	13.3699	13.1032	13.4652	13.4287	13.5544	13.7061	13.3542	12.9288	5	5	+	AHLALIDYLTQK;ALNLLPANTQINDIR;ALQVLVDQSK;ELFPTGK;NLLHAEFLR	Q96JC1;Q96JC1-2
P43487;P43487-2	RANG_HUMAN	RANBP1	-1.35359	0.670332	0.683263	0.0441341	0.437772	0.531299	6.90794	10.3176	0	6.95207	10.4433	0	10.9385	10.8355	11.1134	10.8454	17.7922	17.83	17.7989	17.9434	17.9171	17.8709	17.8125	17.9406	4	4	+	FASENDLPEWK;FLNAENAQK;LEALSVK;VAEKLEALSVK	A0A8Q3SIW0;C9JDM3;C9JGV6;C9JIC6;C9JJ34;C9JXG8;F6WQW2;P43487;P43487-2;Q5T0Z6;Q9C010;Q9C010-2
Q00839	HNRPU_HUMAN	HNRNPU	-1.3473	0.644441	0.702859	0.043767	0.916107	0.508103	1.49221	6.52041	0.00021324	1.53598	6.7112	0.000156743	18.9031	18.9001	18.6317	18.7661	20.2272	20.3273	20.3048	20.3105	20.3302	20.3449	20.3125	20.3572	23	35	+	AEGGGGGGRPGAPAAGDGK;AEGGGGGGRPGAPAAGDGKTEQK;DIDIHEVR;DLPEHAVLK;FIEIAAR;GGGGGGSGGIGYPYPR;GYFEYIEENK;GYFEYIEENKYSR;KAEGGGGGGRPGAPAAGDGK;LKVSELKEELK;LLEQYKEESK;LLEQYKEESKK;LNTLLQR;MCLFAGFQR;MMVAGFK;MMVAGFKK;NFILDQTNVSAAAQR;NGQDLGVAFK;SSGPTSLFAVTVAPPGAR;VSELKEELK;VSELKEELKK;VTEKIPVR;YNILGTNTIMDK	A0A087WZF3;A0A1W2PP22;A0A1W2PP34;A0A1W2PP35;A0A1W2PPE9;A0A1W2PPH7;A0A1W2PPL4;A0A1W2PPS1;A0A1W2PQ74;A0A1W2PQD4;A0A1W2PQL0;A0A1W2PRI6;A0A1W2PRZ7;A0A1X7SBS1;Q00839;Q00839-2;Q5RI18
Q9P031	TAP26_HUMAN	CCDC59	-1.00506	0.485013	0.520046	0.0430415	0.130051	0.61848	1.83071	1.53642	0.000966481	1.87375	1.57112	0.00109035	13.9092	11.133	11.0976	13.7045	14.3594	14.0183	14.3538	14.4357	14.2216	14.1706	14.5155	14.4317	7	7	+	AAKKQEFER;AQEEYEQIQAK;AQTSLESQFTDRYPDNLK;EGQGFAFR;GEGVSTVGYR;TVNSFTIPK;TWRPNHPQAFVGSVR	F8VNY5;Q9P031
Q9NNW5	WDR6_HUMAN	WDR6	-1.24295	0.608862	0.634088	0.0427804	0.273123	0.564071	3.14047	2.8619	0	3.18325	2.89486	7.16279e-05	10.5802	12.6352	12.9448	10.5839	14.8065	14.9296	14.8837	14.6861	14.954	14.8744	14.8743	14.7743	13	16	+	AGAGAPVVGSGSSGGGNAFTGLGPVSTLPSLHGK;AVAVWGIGTPGGPQDPQPGLTAHVVSAGGR;AVTLAGSWR;DGAYYQLFVR;DGQLQPVLR;GLLATASEDR;GMNWLAGLR;GSVLLFPSR;GSVLLFPSRPGLLK;LFLLQDSGR;QAWVITGGDDSGIR;VHSFTHEAPNQR;VVPINTPTAAVDQTLFPGK	A0A087X295;C9K020;E9PBK6;E9PDU5;Q9NNW5
O00567	NOP56_HUMAN	NOP56	-1.32657	0.635296	0.691272	0.0423384	0.591401	0.531482	1.48389	4.62831	0.000286504	1.52623	4.73614	0.000387741	14.9746	14.6176	14.6102	15.1791	16.404	16.2633	16.3411	16.3086	16.3634	16.3505	16.4196	16.353	16	19	+	AILDASR;AQLGLGHSYSR;EAMVQAEEAAAEITR;LEELTMDGAK;LHFHNLVK;LIAHAGSLTNLAK;LLLETHLPSK;LLLETHLPSKK;LREQVEER;LSFYETGEIPR;QKPQEVPQENGMEDPSISFSKPK;QSLHTYLR;VLLGVGDPK;VVSLSEYR;YGLIFHSTFIGR;YPASTVQILGAEK	A0A494C128;H0Y653;H0YDU4;O00567;Q5JXT2
O94966-5;O94966-6;O94966-7	UBP19_HUMAN	USP19	-1.33595	0.651755	0.684193	0.0417533	0.0872441	0.664359	2.55849	5.52448	0	2.60024	6.08736	0	11.252	10.7881	10.9019	10.9522	13.1829	13.8166	13.6985	13.43	13.328	13.7888	13.506	13.6723	4	4	+	FLVSVSK;GEVGAGAGPGAQAGPSAK;LAQLLEGYAR;VVVLEVQQRPQVPSVPISK	A0A0A0MR08;A0A590UK03;A0A8I5KRW4;A0A8I5KT08;A0A8I5KV50;A0A8I5KXK1;A0A8V8TN96;E7ESU0;O94966;O94966-2;O94966-3;O94966-4;O94966-5;O94966-6;O94966-7
Q13112	CAF1B_HUMAN	CHAF1B	-1.35265	0.667263	0.685391	0.0412316	0.304319	0.567347	4.59411	8.72164	0	4.63534	8.93081	0	11.175	11.0116	10.8904	10.824	15.6171	15.574	15.6486	15.4377	15.7022	15.5678	15.614	15.5583	16	17	+	AIVEFLSNLAR;DPPSITPAVK;EKPVLNMR;GSSPGPRPVEGTPASR;ISIFNEHK;LASAGVDTNVR;MFHDDSMK;MLSGIGAEGEAR;QAPAPTVIR;QAPAPTVIRDPPSITPAVK;RINLTPLK;SPLPGPSEEK;TLQPSSQNTK;TQDPSSPGTTPPQAR;VAFNVSK;VTLNTLQAWSK	Q13112
Q8WWC4	MAIP1_HUMAN	MAIP1	-1.17704	0.570301	0.606736	0.0408928	0.170093	0.605961	1.9611	2.31538	0.000320251	2.00199	2.34214	0.000416722	13.237	10.9321	12.8409	12.9024	14.375	14.3873	14.4073	14.5871	14.5584	14.5718	14.2445	14.5456	5	5	+	EFTQGVKPDWTIAR;GASVFQVK;LGNQNVETK;QLLSASYEFQR;VTSLPDNHK	H7C0V0;Q8WWC4
P35250	RFC2_HUMAN	RFC2	-1.11851	0.543633	0.574873	0.0393324	0.641785	0.550921	2.0927	1.96655	0.000308963	2.13203	1.99921	0.000481693	13.587	10.7532	13.5362	13.2201	14.8045	14.9221	14.8637	14.877	14.8804	14.941	14.8757	14.9275	7	8	+	ALLGPALK;EGNVPNIIIAGPPGTGK;IIEPIQSR;LNEIVGNEDTVSR;LTDAQILTR;TFQMAEYLK;TMEIYSK	A0A087WVY3;F8WC37;H7C5A0;H7C5G4;H7C5P1;H7C5P4;H7C5Q7;H7C5S7;P35250;P35250-2
Q8WVC0	LEO1_HUMAN	LEO1	-1.34776	0.6572	0.690565	0.0391796	0.1637	0.619617	2.35438	6.81556	0	2.39356	7.66179	0	11.093	11.072	10.8805	10.9197	13.1611	13.3081	13.3653	13.548	13.327	13.4515	13.2866	13.4742	4	5	+	APLQGDHNHLFIR;LTFRPHSTDSATHR;QGTGLQGQAVFK;VNTDLGNDLYFVK	Q8WVC0;Q8WVC0-2
Q96PZ0;Q96PZ0-2	PUS7_HUMAN	PUS7	-0.964948	0.471068	0.493881	0.0389092	0.0115162	0.896864	2.44922	1.92469	0.000232703	2.48813	1.94818	0.00033828	11.0024	10.5515	10.7254	11.1303	14.077	13.8492	10.9113	14.369	13.8054	14.6234	10.9843	13.9489	4	4	+	AITVQEIAVLK;FGTTAVPTYQVGR;NIVSAFGIIPR;TPPVFASEGK	E7EUH7;Q96PZ0;Q96PZ0-2
Q14145	KEAP1_HUMAN	KEAP1	-1.34219	0.655509	0.68668	0.0380275	0.116382	0.653257	2.43707	5.87037	0	2.47509	6.6643	0	10.7996	11.2274	11.1292	10.9793	13.1555	13.6617	13.5354	13.5312	13.4507	13.4184	13.5096	13.6571	8	8	+	FYVQALLR;IGVGVAVLNR;LADLQVPR;LLYAVGGFDGTNR;QAFGIMNELR;RIGVGVAVLNR;VVLASSSPVFK;YQDAPAAQFMAHK	K7EJ49;K7EJD8;K7EPZ3;K7EQX2;K7ESE0;Q14145
Q96K76;Q96K76-4	UBP47_HUMAN	USP47	-1.34284	0.656075	0.68676	0.0370834	0.105476	0.666157	2.41571	6.24074	0	2.4528	6.63718	0	11.074	11.1776	10.9689	10.8486	13.6903	13.198	13.397	13.4467	13.6847	13.486	13.4082	13.3013	8	8	+	AESVAAPITVR;AIETTDVTR;AIHLPAETMR;AYLNQTVTEFK;ITLAAFK;ITLNLPASTPVR;LFVLLPEQSPVSYSK;LFVLLQTSK	Q96K76;Q96K76-2;Q96K76-4
Q969S3	ZN622_HUMAN	ZNF622	-1.09912	0.539884	0.559235	0.0351956	0.0945505	0.686385	2.981	1.88931	0.000137679	3.01619	1.90951	0.000116689	11.1395	11.1987	10.8771	15.0929	15.2744	14.934	15.1686	14.8552	15.0453	15.2559	15.2241	14.8476	5	5	+	ALGWTGSTGAALMR;GLGVDSVDKDAMNAAIQQAIK;LQWFEQQAK;NVVAVGTGGR;VASMAPVTAEGFQER	Q969S3
P51153	RAB13_HUMAN	RAB13	-1.31965	0.636425	0.683222	0.0350385	0.112777	0.671537	1.46459	4.79097	0.000284388	1.49963	4.66461	0.000376626	15.0685	15.5793	15.459	15.2903	16.8942	16.9762	16.7095	16.6756	16.6744	16.9512	17.0477	16.7224	6	6	+	LQVWDTAGQER;SFENIQNWMK;SGNGNKPPSTDLK;SSMNVDEAFSSLAR;TITTAYYR;TVDIEGK	A0A087WWB9;H0YMN7;H0YNE9;M0R257;O95716;P20336;P20337;P51153;P61006;P61006-2;Q92930;Q96E17
P49411	EFTU_HUMAN	TUFM	-1.35202	0.647095	0.704922	0.034595	0.973004	0.581022	1.19597	8.86972	0.000418382	1.23057	8.47078	0.00068937	17.3863	17.2866	17.348	17.3526	18.5572	18.541	18.5393	18.5199	18.6113	18.5847	18.5675	18.5323	19	27	+	AEAGDNLGALVR;DKPHVNVGTIGHVDHGK;DLEKPFLLPVEAVYSVPGR;DPELGLK;EHLLLAR;ELAMPGEDLK;GITINAAHVEYSTAAR;GLVMVKPGSIKPHQK;GTVVTGTLER;ILAEGGGAK;LLDAVDTYIPVPAR;PFLLPVEAVYSVPGR;PHVNVGTIGHVDHGK;QIGVEHVVVYVNK;QPMILEK;TIGTGLVTNTLAMTEEEK;TTLTAAITK;TVVTGIEMFHK;VEAQVYILSK	H3BNU3;P49411
Q9Y4H2	IRS2_HUMAN	IRS2	-1.32713	0.647441	0.679689	0.0345068	0.110685	0.676411	2.1129	5.03433	0	2.14741	4.75343	5.8444e-05	11.2824	11.1668	10.5723	11.2453	13.0693	13.1327	13.2747	13.2417	13.3048	13.3658	12.9032	13.2825	9	9	+	AAAAAAAAVPSAGPAGPAPTSAAGR;ALTDLVSEGR;HGPPGPASGDGPNLNNNNNNNNHSVR;PVSVAGSPLSPGPVR;QLQPAPPLAPQGR;SQSSGSSATHPISVPGAR;TASEGDGGAAAGAAAAGAR;TDSLAATPPAAK;VALLPAGGALQHSR	Q9Y4H2
Q5VTE6	ANGE2_HUMAN	ANGEL2	-1.35309	0.669673	0.683422	0.0343156	0.852494	0.586468	5.04852	9.07475	0	5.08283	9.15553	0	10.8428	11.1505	11.2267	11.0177	16.1298	16.1388	16.052	16.1111	16.1332	16.1492	16.1334	16.1532	6	6	+	APYPYFSSR;EDVAGHPGAEVALVGGLK;LNYEGLPIGK;QTEVLVTAEK;RPVLHWSFR;TDSDLTQTQLK	Q5VTE6;Q5VTE6-2
Q9H9T3;Q9H9T3-2	ELP3_HUMAN	ELP3	-1.33891	0.647215	0.691699	0.0323613	0.33661	0.62812	1.44486	5.45108	0.000290831	1.47722	5.60094	0.000394002	14.0007	13.5466	13.7701	13.8419	15.3048	15.2833	15.1827	15.1682	15.2986	15.2842	15.2838	15.2018	16	19	+	ARYDPFLQTR;DIPMPLVSSGVEHGNLR;ELHVYGSVVPVSSR;FELGGGVSIVR;GTGLYELWK;IAVISGVGTR;ILALVPPWTR;LQGPYMVK;LVDIIAAVPPQYR;LYPTLVIR;NLHDALSGHTSNNIYEAVK;SYSPSDLVELVAR;VRPYQVELVR;VVAHMMPDLPNVGLER;YDPFLQTR;YGLSAQPR	B4DKA4;E5RHR2;E5RHY2;E5RIC0;E5RIZ7;H0YAP7;H0YC54;Q9H9T3;Q9H9T3-2;Q9H9T3-4;Q9H9T3-5
P46777	RL5_HUMAN	RPL5	-1.27637	0.618354	0.658014	0.0315304	0.422131	0.627876	1.50633	3.30924	0.000355769	1.53786	3.34293	0.000597576	16.8197	15.5996	16.3272	16.1611	17.7317	17.7307	17.7671	17.7035	17.8343	17.7874	17.7466	17.6908	9	13	+	EFNAEVHR;EFNAEVHRK;ENPVYEK;GAVDGGLSIPHSTK;GAVDGGLSIPHSTKR;HIMGQNVADYMR;NSVTPDMMEEMYKK;RFPGYDSESK;RLVIQDK	A0A2R8Y4A2;A0A2R8Y6J3;P46777;Q5T7N0;R4GNJ2
Q9C0D2;Q9C0D2-3	CE295_HUMAN	CEP295	-0.906857	0.440644	0.466213	0.0292068	0.0121457	0.898091	1.5392	1.9776	0.000969562	1.56841	1.5935	0.00201927	11.1691	11.0802	11.2042	10.9774	13.0583	13.0177	13.3308	11.1809	12.8878	13.6209	10.8033	13.3926	4	4	+	APTVESGTIASK;HEAQVELLLHR;ISQLIQPQQDNLK;LEQDHFQVAR	H0YDK0;Q9C0D2;Q9C0D2-3
Q99848	EBP2_HUMAN	EBNA1BP2	-1.35083	0.66489	0.685944	0.0280685	0.19128	0.686789	2.6872	7.71716	0	2.71527	7.82255	0	13.4463	13.1325	13.2998	13.2622	15.8919	15.9288	16.0892	15.9798	15.8875	16.0564	16.0162	16.0418	13	18	+	AHMMNAIK;AVDPEDDFQR;AVNDVNGLK;ESYDDVSSFR;GLLKPGLNVVLEGPK;GLLKPGLNVVLEGPKK;KAVNDVNGLK;KVQTEVLQK;LDVTLGPVPEIGGSEAPAPQNK;QAQAAVLAVLPR;RPTDYFAEMAK;SDLQMQK;VQTEVLQK	H7C2Q8;Q99848
O95372	LYPA2_HUMAN	LYPLA2	-1.35234	0.672086	0.680256	0.0262661	0.27106	0.687914	6.50779	8.27396	0	6.53406	8.35257	0	10.582	11.0468	11.175	10.6425	17.3144	17.4772	17.3601	17.3258	17.3605	17.4248	17.4137	17.3835	4	5	+	AFPQAANGSAK;ALIEHEMK;FGALTAEK;IPVTLNMK	O95372;Q5QPN5;Q5QPN9;Q5QPQ0;Q5QPQ1;Q5QPQ2;Q5QPQ3
P55036	PSMD4_HUMAN	PSMD4	-1.32017	0.639599	0.680569	0.0260072	0.15373	0.714376	1.24404	4.44608	0.000549914	1.27005	4.598	0.000858974	14.5166	13.9889	14.444	14.2478	15.6418	15.5152	15.4082	15.6084	15.5439	15.6812	15.5414	15.511	7	7	+	IIAFVGSPVEDNEKDLVK;LTAFVNTLNGK;MTISQQEFGR;NAMGSLASQATK;NGDFLPTR;VAHLALK;VSMEEQR	A2A3N6;A6PVX3;H0Y3Y9;H0Y561;P55036;P55036-2;Q5VWC4
O43175	SERA_HUMAN	PHGDH	-1.35343	0.669574	0.683861	0.0246882	0.226704	0.709628	3.49572	10.0534	0	3.52041	11.0261	0	15.3682	15.2968	15.3239	15.3636	18.7459	18.9278	18.8401	18.8216	18.8946	18.8413	18.8964	18.8018	13	13	+	AGTGVDNVDLEAATR;AGTGVDNVDLEAATRK;AWAGSPK;DLPLLLFR;FMGTELNGK;GGIVDEGALLR;GTIQVITQGTSLK;ILQDGGLQVVEK;MQSFGMK;QADVNLVNAK;QIPQATASMK;TLGILGLGR;VTADVINAAEK	A0A286YER3;A0A286YF22;A0A286YF34;A0A286YF78;A0A286YFA2;A0A286YFB2;A0A286YFC8;A0A286YFE1;A0A286YFF3;A0A286YFK5;A0A286YFL2;A0A286YFM8;A0A2C9F2M7;O43175
P06748;P06748-3	NPM_HUMAN	NPM1	-1.34347	0.664032	0.679439	0.0245829	0.127157	0.733952	3.20316	5.88909	0	3.22775	6.04248	0	18.5032	17.7201	18.2685	18.4137	21.3394	21.3499	21.4058	21.6231	21.461	21.3976	21.5344	21.4236	10	10	+	ADKDYHFK;GPSSVEDIK;GPSSVEDIKAK;LLSISGK;MQASIEK;MSVQPTVSLGGFEITPPVVLR;SNQNGKDSKPSSTPR;TVSLGAGAK;VDNDENEHQLSLR;VTLATLK	A0A7I2V2X9;A0A7I2V3G5;A0A7I2V3U2;A0A7I2V433;A0A7I2V4G8;A0A7I2V579;A0A7I2V5J8;A0A7I2V5S2;A0A7I2YQC0;E5RGW4;E5RI98;P06748;P06748-2;P06748-3
P61026	RAB10_HUMAN	RAB10	-1.04634	0.51756	0.528774	0.0243263	0.142979	0.730414	3.39255	1.67808	0.000134866	3.41687	1.68746	0.000113158	15.442	15.8506	10.9619	11.2357	16.788	16.7583	16.7069	16.8072	16.9683	16.7502	16.7431	16.6962	9	11	+	AFLTLAEDILR;ANINIEK;FFETSAK;FHTITTSYYR;KTPVKEPNSENVDISSGGGVTGWK;KTYDLLFK;SFENISK;TPVKEPNSENVDISSGGGVTGWK;TYDLLFK	A0A087WWB9;P51153;P61026
Q15003	CND2_HUMAN	NCAPH	-1.26019	0.622662	0.637532	0.023577	0.122688	0.743563	2.98544	3.08802	0	3.00902	3.08957	7.12963e-05	13.4326	11.1541	11.1876	11.3765	14.7287	14.7871	14.7566	14.8203	14.7107	14.9971	14.6997	14.7794	10	10	+	IEIHYAK;LLASPSSR;QKDTEPTNFK;SIDISATIPK;STLENQNWR;TIEQNINNLNVSEADRK;VAAGTLDASTK;VDAVHADVYR;VFDLQFSTDSPR;VFPMPLPR	C9J470;C9JZP1;E9PHA2;H7C415;Q15003;Q15003-2
P60903	S10AA_HUMAN	S100A10	-1.29572	0.635001	0.660721	0.0234914	0.058134	0.789343	1.76347	3.83366	0.000223358	1.78696	3.92465	0.000159173	16.0208	15.9009	15.1347	15.3908	17.4698	17.2643	17.1415	17.6253	17.1977	17.4699	17.3019	17.6254	5	8	+	DPLAVDK;EFPGFLENQK;EFPGFLENQKDPLAVDK;FAGDKGYLTK;PSQMEHAMETMMFTFHK	P60903
O14579;O14579-3	COPE_HUMAN	COPE	-1.01883	0.502507	0.516326	0.0231791	0.0883784	0.765037	2.55189	1.5852	0.000306494	2.57507	1.59719	0.000473673	14.8088	10.867	11.2466	14.576	15.4574	15.261	15.431	15.5566	15.3506	15.651	15.3351	15.4621	4	5	+	DSIVAELDR;FGVVLDEIKPSSAPELQAVR;KFGVVLDEIKPSSAPELQAVR;LDRLDLAR	M0QXB4;M0R061;O14579;O14579-2;O14579-3
Q6ZXV5;Q6ZXV5-2	TMTC3_HUMAN	TMTC3	-1.08943	0.533002	0.556425	0.022862	0.0345507	0.826062	1.58359	1.89076	0.00092768	1.60645	1.95678	0.00109315	11.8897	12.9701	11.1998	10.617	13.5531	13.5099	13.1806	12.7674	12.958	13.3886	13.595	13.1609	4	4	+	FDNPAAVSPTPTR;ILEMDPSNVQGK;ISSSSFIEPIFPTSK;SLMPQIIPGK	F8VRY4;Q6ZXV5;Q6ZXV5-2
Q92598;Q92598-2	HS105_HUMAN	HSPH1	-1.35171	0.664468	0.687242	0.0225902	0.329544	0.719328	1.99988	8.02444	0	2.02247	8.13499	6.98413e-05	14.9772	15.0869	14.9827	14.8615	16.9635	17.0435	16.9457	16.955	17.017	16.9643	16.9734	17.0434	24	30	+	AFNDPFIQK;AGGIETIANEFSDR;DISTTLNADEAVAR;EKENLSYDLVPLK;ENLSYDLVPLK;FQEAEERPK;FVVQNVSAQK;IEVPLYSLLEQTHLK;KSLDQDPVVR;LKETAENSLK;LMNDMTAVALNYGIYK;MFEELGQR;MIMQDKLEK;NHAAPFSK;NQQITHANNTVSNFK;NQQITHANNTVSNFKR;QAYVDKLEELMK;QDLPSLDEKPR;SLDQDPVVR;TPNGPNIDK;TPNGPNIDKK;VEDVSAVEIVGGATR;VLGTAFDPFLGGK;VNTHGIFTISTASMVEK	A0A0A0MSM0;D6RJ96;E9PDE8;O95757;P34932;Q5TBM3;Q92598;Q92598-2;Q92598-3;Q92598-4;R4GN69
O15056;O15056-2	SYNJ2_HUMAN	SYNJ2	-1.32634	0.653031	0.673311	0.022249	0.0480725	0.806052	2.17152	5.39432	0	2.19377	4.79936	6.03922e-05	10.8808	11.2469	10.989	10.5931	13.0411	12.963	13.3092	13.0826	12.8334	13.4095	13.324	12.9179	6	6	+	GGASEEALSAVAPR;GLEANAPAFDR;LLEFDQLQLQK;LLPGAPQQPPK;TALQVFDPLAK;TIQSNFFDGVK	A0A1W2PR85;E7ER60;H0YEV8;O15056;O15056-2;O15056-3
Q9UQ13;Q9UQ13-2	SHOC2_HUMAN	SHOC2	-1.31444	0.646066	0.668377	0.0220687	0.0406404	0.818405	1.9392	5.15332	0	1.96127	4.35689	4.80499e-05	11.0328	11.043	10.609	11.1988	12.9842	12.812	13.1074	12.7368	13.3489	13.0209	12.5501	12.8087	5	5	+	EIPSVVYR;IPFGIFSR;LDSLTTLYLR;LNSLTLAR;LVLTNNQLTTLPR	A0A8I5KUD9;A0A8I5KUQ6;A0A8I5QJS4;Q9UQ13;Q9UQ13-2;X6RI37
P54619;P54619-2;P54619-3	AAKG1_HUMAN	PRKAG1	-1.07237	0.527047	0.54532	0.0213749	0.0568055	0.801458	1.87096	1.77369	0.000510165	1.89234	1.81666	0.000862925	13.0133	13.4398	10.9702	10.8773	13.6317	14.065	14.2164	13.8713	13.9483	13.9613	13.8821	14.078	7	7	+	AFFALVTNGVR;FDVINLAAEK;LPVIDPESGNTLYILTHK;LVVFDTSLQVK;LVVVDENDVVK;TYNNLDVSVTK;VSALPVVDEK	A0A494C068;A0A494C1K7;E9PGP6;F8VPF5;F8VRY2;F8VSH3;F8VSL2;F8VVA3;F8VYY9;F8VZX1;H0YHF8;H0YIC9;P54619;P54619-2;P54619-3;Q9UGJ0;Q9UGJ0-2;Q9UGJ0-3
P68366;P68366-2	TBA4A_HUMAN	TUBA4A	-1.352	0.66539	0.686615	0.0204606	0.366286	0.738879	1.94473	8.24055	0	1.96519	8.20611	6.47059e-05	19.5598	19.4325	19.6143	19.6165	21.4608	21.5005	21.5368	21.504	21.5402	21.4879	21.5638	21.4921	17	26	+	AVFVDLEPTVIDEIR;DVNAAIAAIK;EDAANNYAR;EDMAALEK;EIIDPVLDR;FDLMYAK;GHYTIGK;IHFPLATYAPVISAEK;LDHKFDLMYAK;LSVDYGK;LSVDYGKK;NLDIERPTYTNLNR;PTYTNLNR;QLFHPEQLITGK;QLFHPEQLITGKEDAANNYAR;RNLDIERPTYTNLNR;VGINYQPPTVVPGGDLAK	A0A7P0T945;A0A7P0TA31;A6NHL2;A6NHL2-2;C9J2C0;C9JDL2;C9JDS9;C9JEV8;C9JJQ8;C9JQ00;C9K0S6;F5H5D3;F8VQQ4;F8VRZ4;F8VS66;F8VVB9;F8VWV9;F8VX09;P0DPH7;P0DPH7-2;P0DPH8;P68363;P68363-2;P68366;P68366-2;Q6PEY2;Q71U36;Q71U36-2;Q9BQE3;Q9H853;Q9NY65;Q9NY65-2;V9GZ17
P45974;P45974-2	UBP5_HUMAN	USP5	-1.34691	0.668921	0.677989	0.0195339	0.115252	0.780717	4.34228	6.44104	0	4.36181	6.43186	0	11.3688	10.9089	11.1622	11.8576	15.7623	15.6634	15.6765	15.5645	15.8128	15.5993	15.7083	15.6244	15	18	+	DGLGGLPDIVR;DRVTSAVEALLSADSASR;EEDPATGTGDPPR;ETGYPLAVK;EVQDGIAPR;FTFGLDWVPK;GHPEFSTNR;IFQNAPTDPTQDFSTQVAK;IVILPDYLEIAR;KFTFGLDWVPK;KYVDKLEK;MALPELVR;SAADSISESVPVGPK;SSENPNEVFR;VTSAVEALLSADSASR	A0A7P0TAP9;A0A7P0TB18;A0A7P0TB69;F5H571;H7C5J3;P45974;P45974-2;Q92995;Q92995-2
P51148;P51148-2	RAB5C_HUMAN	RAB5C	-1.30186	0.635363	0.666497	0.0189729	0.0959651	0.792804	1.18055	3.88111	0.000987826	1.19952	4.00817	0.00113096	16.0704	16.5498	16.587	16.0777	17.4233	17.4345	17.6753	17.474	17.5269	17.621	17.4157	17.5193	6	7	+	GVDLQENNPASR;LVLLGESAVGK;NEPQNATGAPGR;QASPNIVIALAGNK;TAMNVNEIFMAIAK;YHSLAPMYYR	F8VPW9;F8VSF8;F8VUA5;F8VVK3;F8VVZ0;F8VWU4;F8VWZ7;F8WCY6;F8WD79;K7EIP6;K7ENY4;K7ERI8;K7ERQ8;P20339;P20339-2;P51148;P51148-2;P61020;P61020-2
Q96B26	EXOS8_HUMAN	EXOSC8	-1.3266	0.650785	0.675811	0.0167122	0.0485706	0.836523	1.32048	4.77616	0.000399254	1.33719	6.51608	0.000477149	12.6048	12.5849	12.7699	12.6951	14.048	14.2397	13.701	13.948	14.0501	14.0934	13.9632	13.8968	4	5	+	AEFAAPSTDAPDK;LMDEVIK;TTTVNIGSISTADGSALVK;TVEPLEYYR	A0A8I5KNS0;A0A8I5KRG4;A0A8I5KRX4;A0A8I5KVC8;A0A8I5QJI7;H7C581;Q96B26
Q96RF0;Q96RF0-2;Q96RF0-3	SNX18_HUMAN	SNX18	-1.33629	0.660284	0.676011	0.0161865	0.040212	0.849384	2.05489	5.53437	0	2.07108	6.17886	6.39004e-05	10.8058	10.87	11.0679	10.7124	12.8857	12.7884	12.7458	13.2556	12.7318	13.1114	12.9423	12.9548	5	5	+	APEPGPAGDGGPGAPAR;FPVISVPHLPEK;GLFPASYVQVIR;SDLSLGSR;SGGEAFVLGEASGFVK	Q96RF0;Q96RF0-2;Q96RF0-3
Q8N5I2	ARRD1_HUMAN	ARRDC1	-1.05571	0.522447	0.533266	0.0150914	0.0860273	0.825023	2.20153	1.71104	0.000353391	2.21662	1.72545	0.000664945	13.609	11.0276	11.0291	14.1701	14.834	14.6589	14.593	14.556	14.6552	14.7031	14.7014	14.6426	7	7	+	DTSPVVASLLQK;GYVVGQALQLHADVENQSGK;LGAPLPFR;TGSVVLTASTDLR;TIAEVEGAGVK;VQLFEISLSHGR;VVYSPGEPLAGTVR	F2Z3I4;Q5T370;Q5T371;Q8N5I2
Q504Q3;Q504Q3-2;Q504Q3-3	PAN2_HUMAN	PAN2	-1.13198	0.557945	0.574037	0.0144789	0.0262613	0.880785	1.5205	2.1004	0.000897078	1.53498	2.14681	0.00110069	10.9435	10.8594	12.5886	10.7784	12.4213	12.825	13.1208	12.8849	12.8072	13.1702	12.6229	12.7096	5	5	+	AITPLQVHVDPAFLR;NYDFAQVLK;QIQSLENGILFLTK;VGFIGYAPNPR;YAVETPGVTIMR	F8VXK8;Q504Q3;Q504Q3-2;Q504Q3-3
Q5THJ4;Q5THJ4-2	VP13D_HUMAN	VPS13D	-1.32493	0.655891	0.669035	0.0142803	0.0244569	0.885185	2.15202	5.16761	0	2.1663	5.37427	6.43006e-05	10.8716	10.5362	10.6305	10.8171	13.1656	12.8678	12.9667	12.4634	13.1251	13.0173	12.511	12.8672	8	8	+	AAIEGQTVR;LNLLLLR;NLSFDIPTGSLR;STLGFPLIR;VPVVFTQHGVAEPR;VSQSFGLQTTSADR;YGNVGGLIR;YPGAVLSGNLPDLK	A0A2R8Y876;A0A2R8YD87;H3BLS7;Q5THJ4;Q5THJ4-2
B2RTY4;B2RTY4-2;B2RTY4-4	MYO9A_HUMAN	MYO9A	-1.34284	0.667188	0.675652	0.0112419	0.0358741	0.88594	2.6695	5.99389	0	2.68074	6.23504	0	10.8119	10.7462	11.2773	11.0605	13.4314	13.6585	13.6236	13.8603	13.7037	13.6169	13.5003	13.798	10	10	+	AAAIVIQQK;DRPVTVFFER;FSDVLVLR;GNYPGPSSPVVVR;GVYSVIDQLSR;HLLEVNSLK;INLNPDNYQVGK;LFQIYSK;TNSQLDTSIQR;VLTEQIENLQK	B2RTY4;B2RTY4-2;B2RTY4-4;B2RTY4-5;H3BMM1;H3BP49;H3BRD5;H3BU05;H3BV44
Q9NX02;Q9NX02-5	NALP2_HUMAN	NLRP2	-1.21592	0.604548	0.611369	0.0104542	0.0593309	0.879513	2.79026	2.6112	0	2.80071	2.61488	5.21151e-05	11.1287	13.0667	10.7418	13.217	14.7691	14.7747	14.8676	14.9039	14.8987	14.8833	14.8929	14.6823	10	11	+	AALLVTTRPR;DLAAVLVVSR;EVQVMAER;ILAEEPIYIR;KKPVPVLLGSLLNR;LFLDGDILR;LGVQESDLR;LLYTTLR;NISPADAHR;RKPLSLGITR	A0A0G2JLQ8;A0A0G2JLX3;A0A0G2JM25;A0A0G2JMB6;A0A0G2JMG8;A0A0G2JNC8;A0A0G2JNK1;A0A0G2JNK3;A0A0G2JP37;A0A0G2JPB6;A0A0G2JPH3;A0A0G2JPQ2;F5GYZ4;F5H5B1;J3KN39;K7EJ90;K7ELX1;K7EMK2;K7EPE6;K7ERG0;Q8WX94;Q8WX94-2;Q8WX94-3;Q9NX02;Q9NX02-2;Q9NX02-3;Q9NX02-4;Q9NX02-5
P27797	CALR_HUMAN	CALR	-1.16478	0.579832	0.584949	0.00918269	0.0482311	0.894307	3.13083	2.23669	0	3.14001	2.23768	5.05747e-05	12.9075	11.0695	14.7564	11.1374	15.5932	15.5479	15.6123	15.6407	15.4663	15.6489	15.7627	15.5529	6	7	+	FVLSSGK;FYALSASFEPFSNK;GLQTSQDAR;GQTLVVQFTVK;KVHVIFNYK;VHVIFNYK	A0A7P0T861;K7EJB9;K7EL50;P27797
P36542;P36542-2	ATPG_HUMAN	ATP5F1C	-1.34667	0.667448	0.679223	0.00917625	0.0733409	0.886153	1.56958	6.61848	0.000135733	1.57875	6.52728	0.000112713	17.0952	16.9672	16.8536	17.1298	18.5441	18.5418	18.5756	18.6627	18.6357	18.6528	18.573	18.4994	11	14	+	ADIKGPEDK;EVMLVGIGDK;GLCGAIHSSIAK;HLLIGVSSDR;IYGLGSLALYEK;KHLLIGVSSDR;LTLTFNR;MTAMDNASK;NASEMIDK;SEVATLTAAGK;THSDQFLVAFK	P36542;P36542-2
P22087	FBRL_HUMAN	FBL	-1.3328	0.659779	0.67302	0.00889921	0.0748517	0.888901	1.33921	4.97185	0.000356455	1.34811	5.14137	0.000620441	17.0115	16.9957	16.794	17.3043	18.2931	18.3033	18.4595	18.4064	18.4153	18.3582	18.361	18.3634	14	21	+	DHAVVVGVYRPPPK;DLINLAK;GKEDALVTK;IVALNAHTFLR;LAAAILGGVDQIHIK;LAAAILGGVDQIHIKPGAK;MQQENMKPQEQLTLEPYER;NGGHFVISIK;NLVPGESVYGEK;NVMVEPHR;RTNIIPVIEDAR;RVSISEGDDKIEYR;TNIIPVIEDAR;VSISEGDDKIEYR	A6NHQ2;M0QXC9;M0QXL5;M0R0P1;M0R1H0;M0R299;M0R2B0;M0R2Q4;M0R2U2;P22087
P00558	PGK1_HUMAN	PGK1	-1.32401	0.655077	0.668938	0.00887203	0.0280291	0.90608	1.26675	4.89994	0.000479286	1.27562	5.26678	0.000797719	14.7267	14.8261	15.0304	14.7578	16.0998	15.9029	16.3214	16.0838	16.2404	16.211	15.9999	15.9921	14	17	+	AAVPSIK;AGGFLMK;AHSSMVGVNLPQK;ALESPERPFLAILGGAK;ALMDEVVK;ELNYFAK;ITLPVDFVTADK;ITLPVDFVTADKFDENAK;LGDVYVNDAFGTAHR;LTLDKLDVK;SVVLMSHLGRPDGVPMPDK;VDFNVPMK;VSHVSTGGGASLELLEGK;YAEAVTR	P00558;P00558-2;P07205
Q14432	PDE3A_HUMAN	PDE3A	-1.32913	0.657472	0.671654	0.00883102	0.0475891	0.897449	1.23707	5.05823	0.00049193	1.2459	4.90615	0.000878253	12.7421	13.035	13.1225	13.1499	14.1489	14.2389	14.312	14.298	14.2455	14.1285	14.3882	14.271	6	6	+	GEEIPTQKPDQ;ILSQVSYR;ISAVQFPESADTTAK;LADINGPAK;SFTSSYAISAANHVK;TNAFLVATSAPQAVLYNDR	Q13370;Q13370-2;Q14432
Q8IYQ7	THNS1_HUMAN	THNSL1	-1.34564	0.669208	0.67643	0.00733232	0.0242136	0.920416	2.04572	7.5267	0	2.05305	6.56464	6.49789e-05	10.7381	10.8864	10.7987	10.7918	12.9694	12.7003	12.8643	12.864	12.7012	13.0635	12.9385	12.7241	6	6	+	AQIIGSQR;IVGQNSGTSMK;LAQTFSPSIDILK;NIILMGPPGAGK;SHVEQLVQNQFI;SLVGATYVER	Q8IYQ7
P55199	ELL_HUMAN	ELL	-1.25242	0.622749	0.629667	0.00699997	0.0547062	0.909088	1.89718	2.9844	0.000210792	1.90418	2.99455	0.000285783	12.7417	11.1999	12.7571	12.2717	14.1025	14.1974	14.196	14.0633	14.1736	14.0717	14.2104	14.1314	12	12	+	ATPINLASAIR;GQILQEYR;KPAPGATDAVPSR;LGVPNGR;LIAEYDQR;LQPPDFIDPLANK;LTDSALR;QDSVSLRPSIR;SGASAVSGGSGVSQR;SGASAVSGGSGVSQRPFR;TFSFYLSNIGR;YAAISSSEQR	P55199;U3KQ90;U3KQA3
Q9UN86	G3BP2_HUMAN	G3BP2	-1.33503	0.662299	0.672732	0.00684834	0.0554855	0.909815	1.31108	5.14525	0.00040377	1.31793	5.2951	0.000690049	16.4237	16.2564	15.9835	16.3388	17.5385	17.6699	17.5508	17.4875	17.5775	17.6112	17.5143	17.5711	12	14	+	AFSWASVTSK;APEYLHR;FMQTFVLAPEGSVPNK;FYVHNDMFR;GDMEQNDSDNRR;GIVGGGMMR;ILIAKPIMFR;KFMQTFVLAPEGSVPNK;NSSYVHGGVDASGKPQEAVYGQNDIHHK;QYYTLLNK;TEELKPQVEEK;VEAKPEVQSQPPR	A0A7I2V2R0;A0A7I2V382;A0A7I2V3E2;A0A7I2V3P9;A0A7I2V3R7;A0A7I2V3Z6;A0A7I2V481;A0A7I2V547;A0A7I2V647;A0A7I2YQD9;A0A7I2YQL7;A0A7I2YQS2;D6R9A4;D6RAC7;D6RB17;D6RBR0;D6RBW8;D6RGJ4;H0YAE3;Q9UN86;Q9UN86-2
Q13625;Q13625-3	ASPP2_HUMAN	TP53BP2	-1.2136	0.604124	0.609476	0.00637579	0.024658	0.926326	2.16546	2.59963	0.000195037	2.17183	2.60829	0.000157949	12.4058	12.6293	10.7713	10.829	14.006	13.754	13.7113	13.8259	13.7608	13.8969	13.9622	13.7028	11	12	+	ELVLAVSK;ENLPVSSDGNLPQQAASAPSR;IQTLPNMR;KPQTVAASSIYSMYTQQQAPGK;LKEIAENQEAK;LLPFLSNPYR;MFDVLQR;NLLGLYPR;QQQQIEAQQQLLATK;SSITEPEGPNGPNIQK;VAAVGPYIQSSTMPR	A0A3B3ISJ2;H7C5L8;Q13625;Q13625-2;Q13625-3;Q96KQ4
Q86SX3-6	TEDC1_HUMAN	TEDC1	-1.35093	0.67388	0.677046	0.00510693	0.0201577	0.940564	3.26603	7.75603	0	3.27114	8.30946	0	11.1721	10.923	10.9849	10.9276	14.2731	14.4092	14.3206	14.0689	14.3068	14.3836	14.239	14.1628	11	11	+	AGALPEAIAALSR;DGGPAQPHGPHR;GGGELDLVVR;GPEWSAAR;GPVPEQMLAQAR;LALAQLPEDGSQGSR;LEAVLAWR;PGLIWIPPPGR;QRVDPAAGAR;SELVFWR;SLPSGPSPEIFR	C9IYA4;C9J1F2;C9J317;C9J6B2;C9K0G6;F8VP51;Q86SX3;Q86SX3-2;Q86SX3-3;Q86SX3-4;Q86SX3-5;Q86SX3-6
Q6P4R8;Q6P4R8-2;Q6P4R8-3	NFRKB_HUMAN	NFRKB	-1.14174	0.569046	0.572697	0.00451636	0.0106001	0.955274	2.11652	2.13917	0.000288651	2.12104	2.10933	0.000436997	13.483	10.9436	11.0224	11.0427	13.5854	13.8187	13.8097	13.7441	13.9118	13.4588	14.0208	13.5844	18	18	+	AGQTITVATHAK;ASSASAPSSTPTGTTVVK;AVPSSFSPFVEFK;AVSTVVVTTAPSPK;DGHFNPEVVK;GNLGANLSGLGR;IQTVPASHLQQGTASGSSK;ITVPLSVISQPMK;LTQDLFGTGGNTTGK;SDLLEMAR;SDRPAYVTILSLVR;SGPALPFR;SGPSTVSEPAK;SPSPAVPLR;STVASSEAKPAATIR;VVPQTVMATVPVK;VVPTLSTTDMK;VVSHSGSAGLSQVR	E9PJG2;E9PJU3;E9PQ59;Q6P4R8;Q6P4R8-2;Q6P4R8-3
Q9Y570;Q9Y570-4	PPME1_HUMAN	PPME1	-1.26386	0.630978	0.632878	0.00410318	0.0145658	0.954372	4.09198	3.14008	0	4.09608	3.13493	0	13.9246	11.0761	11.0082	10.8756	15.794	15.8033	15.7014	15.9537	16.0357	15.8307	15.7259	15.6766	9	10	+	DLTIGQMQGK;IVALDLR;KDHPYTWR;LLLLAGVDR;LPSRPPLPGSGGSQSGAK;SLENAIEWSVK;VAEAVATFLIR;VKNPEDLSAETMAK;VSMVGQVK	Q9Y570;Q9Y570-2;Q9Y570-3;Q9Y570-4
Q9ULD2;Q9ULD2-2	MTUS1_HUMAN	MTUS1	-1.35045	0.673534	0.676914	0.0026803	0.0789401	0.960399	1.60499	7.32839	7.02703e-05	1.60767	7.28225	8.23366e-05	16.7739	16.8457	16.5923	16.7147	18.3346	18.3419	18.3258	18.3444	18.3111	18.3461	18.3341	18.3661	54	69	+	AEILINK;ARNELQTVYEAFVQQHQAEK;AVLEIKNEK;AYEASLSEIK;AYEASLSEIKK;DLGTQNHTSELILSSPPGQK;EMGQNLR;FQQENEELK;GKDLGTQNHTSELILSSPPGQK;KAEILINK;KAYEASLSEIK;KAYEASLSEIKK;KNLFTALNAVEK;KTEIISYPRPNFK;LEIEASHSEK;LITSQAVHVTTHSK;LKEFYTR;LRDTYIEEAEK;LRDTYIEEAEKYK;LSMENEELLWK;LVDNNTALVDK;MQLQEQFDNLNAAHETSK;NELQTVYEAFVQQHQAEK;NLFTALNAVEK;NSGSFPSPSISPR;PQQTSASSPSSVNSR;QINDLKSENDALNEK;QLSTEQAVLQESLEK;QQTVLSR;RSGSTSSLSY…	A0A0U1RQI2;H0YC63;Q9ULD2;Q9ULD2-2;Q9ULD2-3;Q9ULD2-4;Q9ULD2-5;Q9ULD2-6;Q9ULD2-7
Q9H6Y2	WDR55_HUMAN	WDR55	-1.34422	0.671503	0.672721	0.00185609	0.00715907	0.977003	3.06929	6.26573	0	3.07114	6.00485	0	10.6962	11.2313	11.4109	11.0988	14.2067	14.1638	14.2476	14.0964	14.3913	13.9985	14.1584	14.1737	5	7	+	AIHVLDVEQGQLER;AVAFSEDGQK;AVNILPNR;FLASSGHDQR;FWDMAQLR	G3V1J0;Q9H6Y2;Q9H6Y2-2
O94887	FARP2_HUMAN	FARP2	-1.3453	0.672089	0.673209	0.00150537	0.00403755	0.981563	2.71197	6.22215	0	2.71348	7.45216	0	11.1822	10.9172	10.919	10.8337	13.6805	13.7974	13.345	13.8769	13.7404	13.7554	13.6256	13.5845	9	9	+	DSSSSLTDPQVSYVK;HVGQTPAESDFQVLEIAR;ILEFHQK;INTFNWSK;LGAQTPVGVSTLEPGQTLLPR;LLDQPKPK;SGGDTAPALPGR;VLQTAGMR;YLFALQLK	C9JVQ5;C9JWM9;H7C3M7;H7C447;O94887;O94887-2;O94887-3
O43242	PSMD3_HUMAN	PSMD3	-1.34912	0.673624	0.6755	0.00135469	0.0087731	0.980781	1.46067	6.88797	0.000209112	1.46203	8.71419	0.000153234	16.2428	16.2149	16.1981	16.1152	17.6353	17.6833	17.5249	17.7702	17.6304	17.6555	17.6676	17.6656	21	22	+	AIQLEYSEAR;ALDLVAAK;APQHTAVGFK;AVQGFFTSNNATR;DGVIEASINHEK;EMIDIYSTR;EPQLAFHQR;EQQDLEFAK;FNQVLDQFGEK;HDADGQATLLNLLLR;ISDDLMQK;ISLADIAQK;KAPQHTAVGFK;LNHYVLYK;MISLSYSR;RLNHYVLYK;SLMPYFLLTQAVR;SVFPEQANNNEWAR;VYEFLDK;VYEFLDKLDVVR;YLYYTGR	H0YGV8;O43242;O43242-2
Q8IWA0	WDR75_HUMAN	WDR75	-1.35062	0.675004	0.675611	0.000794649	0.00338845	0.98871	2.65049	7.58963	0	2.65129	8.52955	0	11.1318	10.9612	11.0834	11.1424	13.8898	13.7956	13.5896	13.6457	13.7342	13.8209	13.7314	13.6375	8	8	+	EKPDIFQLVSVK;FTLSSSR;SEQPTLVTASK;SIFTGLMIDPR;SQFYFLTK;SQSLLTFSTK;TQGFILNTK;VEEENIR	F8WC81;F8WE20;Q8IWA0
Q9BSF4	TIM29_HUMAN	TIMM29	-1.34709	0.674066	0.673027	-0.00147319	0.00523667	0.98089	2.8642	6.44229	0	2.86272	7.17511	0	10.8981	10.85	10.6105	11.0945	13.6078	13.5411	13.9296	13.8314	13.7161	13.6745	13.7778	13.7356	5	5	+	AEAGDAVVAK;ESEAFVQR;LALSQAHSLVQAEAPR;VLDVGFVGR;VVGPQQLHSETNER	K7ENF5;Q9BSF4
P61764;P61764-2	STXB1_HUMAN	STXBP1	-1.29738	0.650768	0.646608	-0.00293231	0.00521261	0.972867	1.37296	6.47925	0.000321931	1.37003	3.77764	0.000790952	10.8208	10.8664	10.6632	10.786	12.0516	12.2732	12.1799	12.1235	12.5263	11.9122	12.3996	11.7784	4	5	+	SQLLILDR;SSASFSTTAVSAR;SVHSLISDFKDPPTAK;VLVVDQLSMR	A0A096LP52;A0A0D9SEH5;A0A0D9SEP9;A0A0D9SFQ7;A0A0D9SFW6;A0A0D9SG72;A0A1B0GTD8;A0A1B0GTP9;A0A1B0GVQ5;A0A1B0GVV9;A0A1B0GW76;A0A1B0GWF2;A0A2R8Y5D4;P61764;P61764-2
Q9HCK8	CHD8_HUMAN	CHD8	-1.11303	0.558305	0.554725	-0.00338769	0.00996198	0.963806	1.58144	1.98244	0.00088	1.57805	1.97101	0.00113288	10.8351	12.8638	10.8777	10.8432	12.963	13.1233	12.8843	12.775	12.8055	12.9743	12.788	13.1643	9	9	+	AVLQSMSGR;DGNITGIQQFSK;ITLVLQQPQSGGPQGHR;IVLQGNQLAALTQAK;LEHEVVAR;TTTITIESEGK;VLIFSQMVR;VLPGPIAPESSK;VLTGTPLRPGVSIVSGNTVLAAK	A0A0D9SEU0;A0A1B0GTU9;A0A2R8Y4P3;A0A2R8Y808;A0A2R8Y840;A0A2R8YFI9;A0A2R8YFT4;A0A8Q3WKT9;A0A8V8TRB2;H0YJA4;H0YJG4;H3BTW3;O14646;O14646-2;O14647;O14647-2;Q3L8U1;Q3L8U1-2;Q3L8U1-3;Q8TD26;Q9HCK8;Q9HCK8-2;Q9P2D1
P43378	PTN9_HUMAN	PTPN9	-1.32309	0.664842	0.658248	-0.00638652	0.0142917	0.938697	1.9253	4.56449	3.83234e-05	1.91891	5.39963	5.1419e-05	10.2957	10.8275	10.7547	10.8119	12.2664	12.8412	12.8292	12.4542	12.7265	12.5998	12.5478	12.4913	5	5	+	AIELFHSYR;DPTGASIALFTAR;FTILNVR;LKPHEEPLR;NQQSLAVSNMGAR	H3BQT6;P43378
Q13610	PWP1_HUMAN	PWP1	-1.13526	0.569553	0.565711	-0.00639343	0.0329867	0.921752	2.83731	2.06923	6.98925e-05	2.83092	2.06854	8.1768e-05	14.0125	14.0515	14.596	10.798	16.3328	16.2686	16.138	16.0678	16.1545	16.1377	16.2427	16.2469	5	7	+	ETPDKVELSK;FSGQIER;IWDILGDRPSLVHSR;LVLGSAR;NSSISGPFGSR	B4DJV5;Q13610;Q13610-2
O95347	SMC2_HUMAN	SMC2	-1.3485	0.678901	0.669597	-0.00701261	0.105261	0.903683	1.52809	6.8899	0.000194796	1.52107	6.72004	0.00015458	14.4912	14.6636	14.3751	14.4691	16.0296	16.0209	16.0489	16.012	16.0455	15.9517	16.0503	16.0358	39	45	+	ALEEELAGLK;AMNVLTEAEER;ASNLQDLVYK;ASVSITFDNSDK;ASVSITFDNSDKK;DKETGGILR;DQEALEAVK;DQEALEAVKR;DTSATTALELVAGER;EGMFNNANVLFK;ENLTELSGGQR;EVITAQDTVIK;FAYKDPEK;FVDGVSTVAR;GLVASLISVK;HLFGQPNSAYDFK;IKELDHNISK;ILTTIEDLDQKK;LKETYEALLAR;LQEELSENDKK;LYNVVVDTEVTGK;LYNVVVDTEVTGKK;NQALNIAWQK;QKEVITAQDTVIK;QQEELDALKK;QQLEAVNEAIK;QVVIGGR;SIILEGFK;SLEDALAEAQR;SQAASILTK;SQSAFDLK;SSYLEYQK;TEEADLLQTK;THFTHSQFIVVSLK;T…	A0A0C4DGE5;O95347;O95347-2;Q5T821
O95433	AHSA1_HUMAN	AHSA1	-1.3374	0.672428	0.664973	-0.00825405	0.0493904	0.899985	2.22537	5.38141	0	2.21712	5.335	6.76923e-05	15.7461	15.2498	15.7934	15.9726	17.9805	17.8938	17.8221	17.967	17.9323	17.8115	18.0229	17.8636	10	10	+	DASNWSTDK;DASNWSTDKLK;EAMGIYISTLK;ETFLTSPEELYR;GIPAPEEER;LDGEASINNR;LDGEASINNRK;LNWTGTSK;QTFGYGAR;YYFEGIK	G3V3W9;G3V438;H0YJ63;H0YJG7;H0YJU2;O95433;O95433-2
O75147;O75147-1;O75147-2;O75147-4	OBSL1_HUMAN	OBSL1	-1.33954	0.67349	0.666053	-0.00857735	0.0300199	0.905733	2.32191	5.93787	0	2.31333	5.52734	0	11.0448	10.7941	10.6573	11.2287	13.1856	13.2374	13.3659	13.2236	13.2077	13.2426	13.0459	13.482	5	5	+	GGQQLAASER;IPTAWFR;NSAGQTLSAVQLHVK;VSLTFTTSER;VVSGAEAELK	A6NN50;A8MSZ8;O75147;O75147-1;O75147-2;O75147-4
P48651	PTSS1_HUMAN	PTDSS1	-1.16319	0.585684	0.577505	-0.00903225	0.0354008	0.899554	1.93142	2.25296	0.000311472	1.92239	2.22161	0.000498862	13.2065	10.8201	12.6365	12.8693	14.3425	14.3079	14.3473	14.2605	14.297	14.4492	14.0668	14.4089	4	4	+	AVLQFTPASWTYVR;ILFIGGITAPTVR;TLSKDDVNYK;TYHWASFK	J3KNR6;P48651;P48651-2;P48651-3
Q5SWX8;Q5SWX8-3;Q5SWX8-4	ODR4_HUMAN	ODR4	-1.05086	0.530765	0.52009	-0.0124323	0.0434475	0.872096	1.8421	1.7072	0.000673737	1.82966	1.70452	0.00106422	10.9023	13.6147	10.823	10.7723	13.2557	13.2089	13.4307	13.5854	13.4228	13.2101	13.3805	13.4176	4	4	+	DAVQAVK;DYVILATR;GNTQATSHSFDVR;VLTQLLLNSDHR	Q5SWX8;Q5SWX8-2;Q5SWX8-3;Q5SWX8-4
Q3KQU3;Q3KQU3-4	MA7D1_HUMAN	MAP7D1	-1.34977	0.68401	0.66576	-0.0145087	0.164248	0.816416	1.61685	7.39936	7.15268e-05	1.60234	7.18206	8.16552e-05	14.5198	14.6887	14.5803	14.4575	16.2021	16.1867	16.1229	16.2021	16.1657	16.0904	16.2288	16.1708	27	29	+	AELGAGAPPAVVAR;ARPSSPSTSWHR;EANANGSSPEPVK;EAVQKEEPIPQEPQWSLPSK;EEPIPQEPQWSLPSK;EKHFQQQEQER;ESAAPASPAPSPAPSPTPAPPQK;ESPSAAGPEDK;GPTPPAMGPR;HVDSIINK;HVDSIINKR;KAVVQSPQVTEVL;KAVWLEK;KAVWLEKEEK;KPNAGGSPAPVR;LMTPTLSFLAR;LSASTASELSPK;MREEQLAR;PAPPQEESPSSEAK;QLPLEPESPSGQVGPR;QSLPASPR;RKPNAGGSPAPVR;SAVTLPR;SRGPTPPAMGPR;SSATLWNSPSR;SSQPSPTAVPASDSPPTK;YEAAIQR	C9JIR3;D3DPS3;E9PLH3;H0YF21;Q3KQU3;Q3KQU3-2;Q3KQU3-3;Q3KQU3-4
O60287	NPA1P_HUMAN	URB1	-1.29428	0.656172	0.638104	-0.0145712	0.0227846	0.886735	1.57299	3.99382	0.000292091	1.55842	5.00942	0.000308422	10.8757	11.0621	10.7994	11.027	12.5894	12.4394	12.0633	12.9641	12.6863	12.3241	12.2843	12.7032	7	7	+	AEAAGLIGWLK;DVLVLLHK;EVTLALLSLPETHLVTQQPTK;GVISEQGLR;ISTINILLSTLK;TLYTLVTK;YSEAITQSVLK	O60287
Q8NE71	ABCF1_HUMAN	ABCF1	-1.28012	0.650153	0.629964	-0.0164557	0.0470127	0.839627	1.57329	3.63418	0.000317927	1.55684	3.41146	0.000523868	14.9363	13.858	14.4238	14.5417	15.9046	16.1151	16.0849	15.9484	16.0301	15.7163	15.983	16.2578	15	18	+	AANAAENDFSVSQAEMSSR;ADDPYAHLSK;AVSEEQQPALK;EVLEALGEVMVSRPR;GAVIVVSHDAR;GFNLPYQDAR;IGFFNQQYAEQLR;ILAGLGFDPEMQNRPTQK;LTPTHGEMR;MEETPTEYLQR;QAMLENASDIK;QAMLENASDIKLEK;RLQGQLEQGDDTAAER;STLLLLLTGK;YGLVGPNGK	A0A0G2JIC2;A0A0G2JJB9;F5GYK6;H0YGW7;Q5STZ8;Q8NE71;Q8NE71-2
P19338	NUCL_HUMAN	NCL	-1.34791	0.681039	0.666876	-0.0165892	0.0896177	0.812469	2.37647	6.66354	0	2.35988	7.11926	0	16.1221	15.9901	15.9084	15.7305	18.2282	18.2425	18.2889	18.4973	18.3306	18.2382	18.3475	18.2742	19	20	+	ALELTGLK;ALVATPGK;ALVATPGKK;ESFDGSVR;EVFEDAAEIR;GIAYIEFK;LELQGPR;NDLAVVDVR;NSTWSGESK;QGTEIDGR;QKVEGTEPTTAFNLFVGNLNFNK;SISLYYTGEK;TGISDVFAK;VAVATPAK;VAVATPAKK;VFGNEIK;VTLDWAK;VTLDWAKPK;VTQDELK	A0A7I2V2S8;A0A7I2V2U7;A0A7I2V349;A0A7I2V3F3;A0A7I2V428;A0A7I2V506;A0A7I2V5M5;A0A7I2V699;C9JLB1;H7BY16;P19338
Q9UID3	VPS51_HUMAN	VPS51	-0.968842	0.490738	0.478104	-0.0167043	0.0620319	0.824505	1.92994	1.4521	0.000968019	1.91324	1.43372	0.00151569	11.0499	14.4576	11.0627	10.7466	13.7766	13.7203	13.7355	13.8041	13.9156	13.6441	13.5281	13.8819	12	12	+	AQAVLQQYQHLPSFR;ASLAAVHLFTAK;EVSFSNKPYFR;FISATDTIR;IDVFSPVEFNK;KLQFLFELPSR;LAGVHALLR;LAQEQGGGDNSLLVR;LGHHLQGLR;TFSVYSSSR;VSVLTGIIK;YFALVER	E9PJ36;E9PKX7;E9PMB6;E9PQN6;E9PRV0;H0YCB7;H0YEE1;Q9UID3;Q9UID3-2
A1X283	SPD2B_HUMAN	SH3PXD2B	-1.19392	0.602229	0.591691	-0.0167599	0.0621205	0.825141	2.85662	2.45223	0	2.83986	2.42871	4.928e-05	12.9613	13.5325	10.6813	10.9641	14.9246	14.9583	14.7805	14.9023	14.9414	14.6557	15.0689	14.8326	10	10	+	AAAASVPNADGLK;AKPFLSNSLGGQDDTR;EGWAPASYLK;FEGRPVPDGDAK;GAVVEVIQK;IIPFLPGK;PNFLAPLPHEVTQLR;SFLPGEGPGR;SVPVPLQEAPQQR;VTWSSGSTEAIYR	A0A1B0GUF2;A0A8I5KQW5;A1X283;G3V144;Q5TCZ1;Q5TCZ1-2;Q5TCZ1-3
Q8NCG7	DGLB_HUMAN	DAGLB	-1.35045	0.680133	0.670321	-0.0167701	0.102595	0.806297	3.47047	7.48287	0	3.4537	7.43333	0	10.9023	10.7222	11.2144	10.9696	14.4034	14.3198	14.459	14.5081	14.3385	14.3759	14.3719	14.5369	7	7	+	ALDSVVSDR;ESVVVAVR;IIHLQEEGASGR;LSVTNLEDLK;LSVTNLEDLKR;PGMVLFGR;TAATSVWETR	C9JA85;E7ET49;F8WBN0;Q8NCG7;Q8NCG7-2;Q8NCG7-3;Q8NCG7-4
O75962;O75962-4	TRIO_HUMAN	TRIO	-1.30966	0.664241	0.645417	-0.0167863	0.0266102	0.871047	1.76017	4.23584	0.000135907	1.74339	6.296	9.0937e-05	10.915	10.956	10.9039	10.8742	12.085	12.8774	12.7874	12.9401	12.826	12.4245	12.7273	12.6449	5	5	+	AMDVLPILK;GGPILTFPAR;LQLTDLLIKPVQR;NILNELFQR;SLQLDIIPASIPGSEVK	A0A1W2PRD7;A0A804HI42;A0A804HII1;A0A804HKT9;A0A804HLI0;A0A8V8TLX5;A0A8V8TNC6;C9IZQ6;E7EPJ7;E7EWP2;F5H228;H7BXZ5;O60229;O60229-2;O75962;O75962-2;O75962-4;O75962-5
O95785-3	WIZ_HUMAN	WIZ	-1.09948	0.552898	0.546586	-0.0169539	0.159524	0.794284	4.43815	1.89667	0	4.42119	1.89079	5.64103e-05	15.2906	16.8116	10.7798	11.1681	17.9244	18.0328	17.9896	17.8559	17.9627	17.9496	17.9127	17.9099	38	46	+	AADGGERPLAASPPGTVK;DSDKRPSLGLAPGGLAVVGR;EDMTPLNLSSR;ELSLTPITGAK;ELSLTPITGAKPSATGYLGSVAAK;FVGNIYTLK;GGEDTNDLQQK;GLGHPPSSPLLK;GLPDAHLGLPPGLAK;GSPIDVLHGLIR;HILEMNFSK;HLGVSDPDAK;KLPPPPGSPLGHSPTASPPPTAR;KTPLALAGSPTPK;MMGGAGPGSSLEAR;NPEDKSPQLSLSPR;PGGPPNPPGPSPK;PGKPGAGPAQVPR;PGLLSLAK;PGLLSLAKPLDAPAVNK;PLDAPAVNK;PSATGYLGSVAAK;QARPPDASAAR;QELQDLK;QNINKFER;RPSLGLAPGGLAVVGR;RQARPPDASAAR;SAGGEPGPEAGR;SLPVPG…	A0A2R8YFV2;A0A669KAV7;A0A669KBG4;A0A669KBH9;B9EGQ5;M0QXA7;O95785;O95785-2;O95785-3;O95785-4
Q96ST2;Q96ST2-2;Q96ST2-3	IWS1_HUMAN	IWS1	-1.21656	0.614425	0.602137	-0.0170479	0.0588363	0.82513	2.54024	2.63462	3.79822e-05	2.52319	2.62529	8.98331e-05	11.1501	10.8564	10.8877	13.2456	14.1969	13.9305	14.2205	13.9529	14.2572	13.9786	13.9757	14.021	6	6	+	DLEQMPQR;DYVVRPK;ILQELPSVSQETLK;LTLLPAVVMHLK;PIFGLTSNYK;WNVEMESSR	A0A1B0GW95;H7C0U1;Q96ST2;Q96ST2-2;Q96ST2-3
Q9BRX2	PELO_HUMAN	PELO	-1.30937	0.663131	0.646241	-0.0185049	0.0933787	0.796422	2.1611	4.07142	0	2.1426	4.03944	5.18519e-05	12.0459	10.9351	11.1212	11.0307	13.4965	13.4738	13.302	13.5052	13.4636	13.4984	13.2649	13.4765	9	10	+	FLQVHASSGHK;FYEQVVQAIQR;GTNIQENEYVK;HIHFDVVK;KQWDSVVLER;KVQTESSTGSVGSNR;MGAYHTIELEPNR;MLQHEPDR;VQTESSTGSVGSNR	Q9BRX2
O60832	DKC1_HUMAN	DKC1	-1.34854	0.687577	0.660965	-0.0197539	0.117541	0.777944	1.51137	6.80132	0.000222276	1.49162	10.3885	0.000112272	13.8117	13.7955	13.7894	13.7661	15.3726	15.3977	15.3118	15.1261	15.29	15.271	15.3122	15.256	12	13	+	ALETLTGALFQRPPLIAAVK;APQVVAEAAK;EVVAEVVK;EYVGIVR;HGKPTDSTPATWK;IMLPGVLR;KEVVAEVVK;LDTSQWPLLLK;LHNAIEGGTQLSR;MIEYDPERR;RVVYPLEK;TGFINLDKPSNPSSHEVVAWIR	A0A8Q3SIS9;A0A8Q3SIX2;A0A8Q3SIY6;A0A8Q3SJE8;A0A8Q3WLC8;A0A8Q3WLD1;A0A8Q3WLE4;A0A8Q3WLG7;A0A8Q3WLW8;A0A8V8TKY9;C9IYT0;H7C2Q2;O60832;O60832-2
Q13671	RIN1_HUMAN	RIN1	-1.33697	0.679214	0.657757	-0.0209336	0.060842	0.800036	1.96701	5.50671	0	1.94608	6.13445	5.57971e-05	10.7154	10.9793	11.1151	10.9286	12.93	13.1405	12.629	12.9069	13.0254	12.9338	12.7451	12.8183	11	11	+	AGPEPQELQGIR;AMLSAELGPEK;DILLLPLQLPR;EKPAQDPLYDVPNASGGQAGGPQRPGR;GPAGGPVLPQLK;LLYMALR;LPTTGYLVYR;RLEHVLEK;SLSLWEQR;TYSPSAQVK;VTQPNTFGLFLYK	E9PNR2;Q13671;Q13671-2
Q8N2K0;Q8N2K0-2	ABD12_HUMAN	ABHD12	-1.16804	0.590446	0.577597	-0.0211909	0.117194	0.766052	2.90032	2.26615	3.8209e-05	2.87913	2.25037	9.05199e-05	12.3983	14.1468	10.7871	10.8304	15.0039	14.8265	14.9459	14.9876	14.8715	14.9958	14.7906	15.0213	11	12	+	FANDENVK;GWGDSVGTPSER;KRTEPVALEHER;LIFLNFVR;LTGPAAAEPR;LYSIAAPAR;RTEPVALEHER;SHPFSVIYR;VLSSLGYHVVTFDYR;VPYFIDLK;VQFVPFHSDLGYR	A0A5F9ZGT4;A0A5F9ZGW7;A0A5F9ZGZ9;A0A5F9ZH28;A0A5F9ZH49;A0A5F9ZH71;A0A5F9ZHE8;A0A5F9ZHF0;A0A5F9ZHG5;A0A5F9ZHH2;A0A5F9ZHM3;A0A5F9ZHQ0;A0A5F9ZHQ8;I3L1V0;I3L206;I3L294;I3L380;I3L440;Q5T712;Q8N2K0;Q8N2K0-2;Q8N2K0-3
Q9NTX5;Q9NTX5-2;Q9NTX5-6	ECHD1_HUMAN	ECHDC1	-1.26229	0.639524	0.622771	-0.0212195	0.0455942	0.815629	2.40881	3.19066	0	2.38759	3.18304	5.07414e-05	12.6293	10.9008	11.0006	11.1297	13.9377	13.9135	13.4688	13.9755	13.89	13.555	14.0628	13.7029	6	6	+	EDNGIGILTLNNPSR;EMGIIPSWGGTTR;LVEIIGSR;NTFSSGSDLNAVK;QFIQGPPEVIR;TLQQFPGGSIDLQK	E9PIU8;E9PJS8;E9PLY6;E9PPG7;E9PRU6;F2Z2D6;H0Y525;H0Y5L2;H0YCS9;J3KP84;Q9NTX5;Q9NTX5-2;Q9NTX5-3;Q9NTX5-4;Q9NTX5-5;Q9NTX5-6
P17987	TCPA_HUMAN	TCP1	-1.3534	0.689742	0.663658	-0.0228505	0.557958	0.706779	1.78989	10.0843	0	1.76704	10.5646	5.36585e-05	16.7784	16.7618	16.7452	16.7157	18.5488	18.544	18.5717	18.496	18.5477	18.4985	18.5119	18.5111	18	23	+	AFHNEAQVNPER;AFHNEAQVNPERK;EQLAIAEFAR;FATEAAITILR;IHPTSVISGYR;LGVQVVITDPEK;LGVQVVITDPEKLDQIR;LLEVEHPAAK;NADELVK;QAGVFEPTIVK;SLLVIPNTLAVNAAQDSTDLVAK;SQNVMAAASIANIVK;SSLGPVGLDK;TSASIILR;WIGLDLSNGK;WIGLDLSNGKPR;YFVEAGAMAVR;YPVNSVNILK	E7EQR6;E7ERF2;F5GYL4;F5GZ03;F5GZI8;F5H136;F5H282;F5H676;F5H726;P17987
Q15645	PCH2_HUMAN	TRIP13	-1.33185	0.677369	0.654482	-0.0229616	0.199764	0.729136	2.01578	4.99199	0	1.99282	4.91272	5.2027e-05	13.6494	12.8806	13.5033	13.3289	15.3607	15.3167	15.3338	15.4141	15.3596	15.4042	15.3517	15.218	13	17	+	AGTEPSDAIR;HSNVVILTTSNITEK;IDVAFVDR;KEDINLSVR;LSLLLNDISR;NVNSNLITWNR;NVQSVSIIDTELK;QQLLTLR;QYIGPPSAAAIFK;VVLLHGPPGTGK;VVNAVLTQIDQIK;VVNAVLTQIDQIKR;YGQLIEINSHSLFSK	H0YAL2;Q15645;Q15645-2
Q96AY3	FKB10_HUMAN	FKBP10	-1.33941	0.683527	0.655887	-0.0235999	0.0741302	0.772495	1.72725	5.95362	7.40741e-05	1.70365	6.6055	8.84903e-05	11.0606	11.035	11.1274	11.1887	12.7833	12.7132	12.721	13.1033	12.6542	12.9696	12.7555	12.8471	5	5	+	AGAGDFMR;EVQMGDFVR;IIIPPFLAYGEK;MVQDGDFVR;NTLVAIVVGVGR	C9JPC3;H0Y827;K7ELI6;K7EM43;K7ESG6;Q96AY3
Q9Y6V7	DDX49_HUMAN	DDX49	-1.13425	0.581291	0.552955	-0.0248525	0.0727237	0.765592	1.50464	2.09778	0.000911344	1.47979	2.08954	0.00138866	12.7924	12.7622	11.0327	12.842	13.5781	13.9168	13.908	14.045	13.6877	13.7548	13.905	14.001	8	8	+	DAYLVHLIQR;ELAYQIAEQFR;GLDIPTVQVVINHNTPGLPK;KPHVVIATPGR;QLILEGKDPDLEAK;SSNTFSIK;TAAFVLPILQK;TPSGSHSGPVPSQGLV	M0QZC0;M0R0K1;M0R1S3;Q9Y6V7;Q9Y6V7-2
Q14241	ELOA1_HUMAN	ELOA	-1.18041	0.600837	0.579574	-0.025655	0.0415102	0.802906	2.14923	2.45734	0.000214737	2.12358	2.36181	0.000369014	13.1395	10.9451	11.2941	10.9707	13.408	13.8089	13.8596	13.8699	13.6249	14.0117	13.2248	13.9823	7	8	+	DLVAQWK;FGTGGAAVPEK;IAPMMAK;LAANPDPK;NIQFAHANKPK;SEKPAGADLAK;SLEEDQEPIVSHQKPGK	Q14241
A0A804HKE7;E7EVA0;P27816;P27816-4	A0A804HKE7_HUMAN;E7EVA0_HUMAN;MAP4_HUMAN	MAP4	-1.35096	0.687004	0.663957	-0.0268574	0.46641	0.667356	2.37499	7.57701	0	2.34813	7.59459	0	16.8192	17.0075	16.727	16.7022	19.1355	19.2354	19.2007	19.1843	19.1532	19.1614	19.1294	19.2045	66	82	+	ALPLEAEVAPVK;ASPSKPASAPASR;ATPMPSRPSTTPFIDK;AVLIPSEPVSK;DGVLTLANNVTPAK;DKALPLEAEVAPVK;DMALATK;DMAQLPETEIAPAK;DMAQLPETEIAPAKDVAPSTVK;DMEIAQTQK;DMELPTEK;DMESPTKLDVTLAK;DMGPPKENK;DMQPSMESDMALVK;DMSPLSETEMALGK;DMTLPPETNVILTK;DVAPSTVK;DVKPKPIADAK;DVPPLSETEATPVPIK;DVPPLSETEATPVPIKDMEIAQTQK;DVTPPPETEVVLIK;EAQTLDSQIQETSI;ETEMALAK;HVPGGGNVQIQNK;HVPGGGNVQIQNKK;IPLYPSEEAPK;KPMSLASGLVPAAPPK;KPTSAKPSSTTPR;KTT…	A0A804HKE7;B5MEG9;E7EVA0;F8W9U4;H0Y2V1;H7C456;H7C4C5;P27816;P27816-2;P27816-3;P27816-4;P27816-5;P27816-6
Q9HBD1;Q9HBD1-4	RC3H2_HUMAN	RC3H2	-1.121	0.570689	0.550313	-0.0268896	0.114008	0.7223	2.23256	2.00652	0.000289581	2.20567	1.99473	0.000435575	13.7497	10.9866	10.7101	11.2013	13.93	14.0188	13.6592	13.9699	13.7665	13.8848	13.9004	13.9186	6	6	+	GVASLNQSALSR;HSSTGDLLSLELQQAK;LVLLALEDGSALSR;SVQELTIVLQR;TGDPANLNR;TSIGHVVQLLYR	A6NHN2;H0Y5D9;Q5TC82;Q5TC82-2;Q9HBD1;Q9HBD1-2;Q9HBD1-3;Q9HBD1-4;Q9HBD1-5;Q9HBD1-6
P47895	AL1A3_HUMAN	ALDH1A3	-1.30557	0.666032	0.639538	-0.0271926	0.0743059	0.749923	2.02356	4.2469	0	1.99636	3.91658	8.90226e-05	11.0727	10.9985	11.8032	10.7619	13.0756	13.1954	13.2123	13.2473	13.3074	12.8355	13.3984	13.0805	10	10	+	ANSTDYGLTAAVFTK;AVEAAQVAFQR;EEIFGPVQPILK;IAFTGSTEVGK;IAKEEIFGPVQPILK;ILELIESGKK;KRPVGDPFDVK;LLHQLADLVER;RANSTDYGLTAAVFTK;TEQGPQIDQK	H0Y2X5;H0YKF9;H0YMG7;H0YNQ3;O94788;O94788-3;O94788-4;P47895
O95299	NDUAA_HUMAN	NDUFA10	-1.1742	0.59571	0.578484	-0.0275056	0.0765327	0.746151	2.82615	2.30619	7.64706e-05	2.79864	2.31051	8.9697e-05	13.9822	11.2881	10.9229	10.8159	14.4256	14.4188	14.5285	14.9408	14.4466	14.5569	14.5695	14.6307	4	4	+	ITSAYLQDIENAYKK;LQSWLYSSR;TFLPEMSEK;YSPGYNTEVGDK	A0A087WXC5;A0A7I2V2F6;A0A7I2V2I6;A0A7I2V2N6;A0A7I2V2W9;A0A7I2V2X3;A0A7I2V327;A0A7I2V3D4;A0A7I2V3H5;A0A7I2V419;A0A7I2V438;A0A7I2V458;A0A7I2V4N8;A0A7I2V594;A0A7I2V5B2;A0A7I2V5L0;A0A7I2V5U7;A0A7I2YQU0;C9J6X0;E7ESZ7;H7C1Y7;H7C2W5;H7C2X4;O95299;O95299-2;Q8N1B9
P40938;P40938-2	RFC3_HUMAN	RFC3	-1.33472	0.676669	0.658054	-0.0281656	0.152774	0.696829	3.04334	5.18841	0	3.01518	5.09235	0	10.6456	11.7258	11.0211	10.8743	14.1895	14.0484	14.0998	14.1024	14.1488	14.1412	14.1481	13.8895	8	9	+	EGLNLPSQLAHR;ELYGVGVEK;ETANAIVSQQTPQR;IEHQTITTPSK;TVAQSQQLETNSQR;VVIQEMLK;VVLLTEVDK;VVLLTEVDKLTK	A0A087X270;P40938;P40938-2
P30153	2AAA_HUMAN	PPP2R1A	-1.34404	0.694769	0.649267	-0.0286422	0.19011	0.682619	1.28336	6.32682	0.000357834	1.25472	6.70242	0.000738612	15.5201	15.3712	15.3443	15.3556	16.7209	16.7795	16.6716	16.5526	16.7445	16.6573	16.5824	16.6258	16	19	+	AISHEHSPSDLEAHFVPLVK;AVGPEITK;DKAVESLR;ELVSDANQHVK;EWAHATIIPK;HMLPTVLR;IGPILDNSTLQSEVKPILEK;LAGGDWFTSR;LSTIALALGVER;LTQDQDVDVK;MAGDPVANVR;NEDVQLR;TDLVPAFQNLMK;VLAMSGDPNYLHR;VLELDNVK;YMVADKFTELQK	B3KQV6;C9J9C1;E9PH38;E9PHZ6;E9PNM7;E9PPI5;P30153;P30154;P30154-2;P30154-3;P30154-4;P30154-5
Q3ZCQ8;Q3ZCQ8-2	TIM50_HUMAN	TIMM50	-1.12923	0.579555	0.549676	-0.0304513	0.273134	0.652191	1.74152	2.0563	0.000473786	1.71107	2.021	0.000921724	12.5034	10.9887	13.3925	13.1088	14.2706	14.2628	14.1869	14.2391	14.2257	14.2776	14.2469	14.0874	5	6	+	AQGPQQQPGSEGPSYAK;QNLFLGSLTSR;RAPDQAAEIGSR;TIALNGVEDVR;VLLDLSAFLK	M0QXC3;M0R003;M0R047;M0R0C3;M0R1Y4;M0R2D2;M0R2F8;M0R2Z3;M0R303;Q3ZCQ8;Q3ZCQ8-2;Q3ZCQ8-3
Q13613	MTMR1_HUMAN	MTMR1	-1.34283	0.686072	0.65676	-0.0308201	0.0897798	0.715659	2.13335	7.67617	0	2.10253	6.03723	6.52542e-05	11.0188	10.9798	10.9343	11.0769	13.179	13.2704	13.038	13.0558	12.9818	12.922	13.4248	13.0913	4	4	+	GSSPSHSATSVHTSV;LGIFENLNK;LIIFDAR;NVERDPHFILDVPLGVISR	E9PIH9;E9PPP8;F8W764;F8W8S8;F8WA39;H0YDX3;H7BZJ1;H7C406;Q13613;Q13613-2;Q8NEC6
Q86SQ7;Q86SQ7-4	SDCG8_HUMAN	SDCCAG8	-1.33502	0.688222	0.646802	-0.0329244	0.145227	0.665776	1.60828	5.6331	0.0001673	1.57535	5.291	0.000191882	10.6946	10.9752	10.8338	11.1237	12.4812	12.6129	12.5704	12.3959	12.3236	12.479	12.4557	12.6703	8	8	+	AQALQAQQR;EASAYEQVK;ERDDLMSALVSVR;HSQATAQQLVQLLSK;IQVVVLENEGLQQQLK;ISAINQLEEIQSQLASR;SEIAQLSQEK;SSLADTQQR	A0A0C4DG71;A0A0G2JQM2;A0A0G2JR20;A0A0G2JR50;Q86SQ7;Q86SQ7-2;Q86SQ7-3;Q86SQ7-4
Q06124-1	PTN11_HUMAN	PTPN11	-1.32762	0.693428	0.634195	-0.0334017	0.127272	0.671457	1.13967	4.84636	0.00090988	1.10627	6.66792	0.00109503	13.5219	13.3869	13.5581	13.4755	14.4418	14.7176	14.8425	14.4992	14.6434	14.6287	14.508	14.5873	10	10	+	ESAAHDYTLR;ESQSHPGDFVLSVR;GVDGSFLAR;INAAEIESR;MVFQENSR;NILPFDHTR;SGMVQTEAQYR;SNPGDFTLSVR;VGQALLQGNTER;VYENVGLMQQQK	A0A0U1RRI0;A0A1W2PPU4;A0A8I5KRZ3;A0A8I5KVS6;A0A8I5KW48;A0A8I5QJ58;A0A8I5QL30;H0YF12;Q06124;Q06124-1;Q06124-3
Q92841	DDX17_HUMAN	DDX17	-1.33859	0.701154	0.637438	-0.0345478	0.24235	0.625772	1.10597	6.27638	0.00087785	1.07142	5.4971	0.0015351	15.6811	15.694	15.5636	15.8108	16.775	16.8497	16.8086	16.74	16.633	16.7362	16.889	16.7769	19	21	+	APLPDLYPFGTMR;DMVGIAQTGSGK;DWVLNEFR;ELAQQVQQVADDYGK;ESAAPAAAPTAEAPPPSVVTRPEPQALPSPAIR;FGNPGER;GTAYTFFTPGNLK;KKWDLSELPK;KWDLSELPK;LIDFLESGK;LMQLVDHR;LTPYEVDELR;LTPYEVDELRR;NFYVEHPEVAR;QLAEDFLR;SSQSSSQQFSGIGR;TIIFVETK;VLEEANQAINPK;WDLSELPK	A0A0U1RQJ0;A0A1X7SBZ2;A0A5H1ZRQ2;Q92841;Q92841-1;Q92841-2;Q92841-3
P17858-2	PFKAL_HUMAN	PFKL	-1.11285	0.571777	0.541073	-0.0346889	0.229109	0.627677	1.90329	1.97622	0.000399627	1.8686	1.94219	0.000792446	10.7162	12.9692	13.1931	13.2964	14.5205	14.3867	14.4961	14.3848	14.5401	14.4336	14.3641	14.3115	10	11	+	AMLWLSEK;AVAFSPVTELK;AVAFSPVTELKK;FDEATQLR;GGSFENNWNIYK;GQLESIVENIR;IMEVIDAITTTAQSHQR;LLAHQKPPK;TNVLGHLQQGGAPTPFDR;VNVEHMTEK	P17858;P17858-2
P07741;P07741-2	APT_HUMAN	APRT	-1.187	0.607487	0.57951	-0.0350015	0.0994636	0.682998	2.2451	2.42874	0.000225	2.2101	2.38486	0.000191411	12.5061	13.0353	10.7209	11.0279	13.8968	13.9897	14.2541	14.1302	14.3191	14.0361	13.8574	13.9181	5	5	+	AAIGLLAR;DALEPGQR;DISPVLKDPASFR;IDYIAGLDSR;SFPDFPTPGVVFR	H3BQB1;H3BQF1;H3BQZ9;H3BSW3;P07741;P07741-2
P51843;P51843-2	NR0B1_HUMAN	NR0B1	-1.2927	0.660835	0.631862	-0.0350814	0.0838732	0.698335	2.36536	3.85295	0	2.33027	3.61672	5.37522e-05	12.0637	10.9464	10.7732	10.7867	13.6425	13.5145	13.4264	13.4479	13.5904	13.7908	13.1198	13.3901	5	5	+	APWWDTSSGALRPVALK;EALPGGR;QGSILYSLLTSSK;QGSILYSMLTSAK;QTHVAPAAPEAR	P51843;P51843-2
O43301	HS12A_HUMAN	HSPA12A	-1.32478	0.690123	0.634654	-0.035233	0.122185	0.664107	1.27984	5.82396	0.00040339	1.2446	4.69473	0.000923381	10.7325	10.8918	10.9635	10.7002	12.151	12.0978	12.1785	11.9799	11.795	12.0671	12.2551	12.1491	5	5	+	ETAPTSAYSSPAR;GAVLFGLDPAVIK;LDLTGTSGTAVPAR;SPLTYGVGVLNR;TPTTILLTPER	A0A1B0GTF3;A0A6I8PIT5;A0A6I8PIU5;A0A6I8PIW1;A0A6I8PIX2;A0A6I8PL32;A0A6I8PL68;A0A6I8PLB1;A0A6I8PRZ9;O43301;Q5JX83;Q96MM6
O00505	IMA4_HUMAN	KPNA3	-1.32837	0.691654	0.636713	-0.0361609	0.262729	0.60892	1.32954	4.96682	0.000376046	1.29338	4.79369	0.000793195	14.5641	15.0741	14.8295	14.9237	16.2672	16.1596	16.1706	16.1123	16.2507	16.0251	16.1342	16.155	7	7	+	DSQVVQVVLDGLK;EAAWAISNLTISGR;HRNEVTVELR;LLSSDRNPPIDDLIK;NEVTVELR;NPPIDDLIK;VQTAALR	A0A7I2V333;A0A7I2V340;A0A7I2YQ95;H0Y4S9;H7C4F6;O00505;O00629
P12931;P12931-2;P12931-3	SRC_HUMAN	SRC	-1.3418	0.702761	0.639035	-0.0364366	0.302803	0.601828	1.16903	6.286	0.000552759	1.13259	5.91083	0.00110354	14.6036	14.6537	14.6862	14.4552	15.7244	15.8306	15.8049	15.7148	15.6183	15.7246	15.803	15.7831	11	11	+	DAWEIPR;GPSAAFAPAAAEPK;GSLLDFLK;KLDSGGFYITSR;LDSGGFYITSR;LFGGFNSSDTVTSPQR;LLLNAENPR;TETDLSFK;VADFGLAR;VPYPGMVNR;WTAPEAALYGR	A0A8I5KYU4;H0Y3C5;H7C074;H7C3Z8;J3KPD6;J3QRU1;P06241;P06241-2;P06241-3;P07947;P07948;P07948-2;P08581;P08581-2;P08631;P08631-2;P08631-3;P08631-4;P12931;P12931-2;P12931-3;P42685;P42685-2;Q04912;Q04912-2;Q04912-7;Q9H3Y6
P60520	GBRL2_HUMAN	GABARAPL2	-1.3474	0.684343	0.663059	-0.0367393	0.400001	0.587377	3.50709	6.53327	0	3.47035	6.50729	0	14.8681	14.9105	14.2706	14.4504	18.0726	18.1636	18.0958	18.1959	18.0364	18.0816	18.1726	18.0903	8	10	+	AIFLFVDK;AKYPDRVPVIVEK;IQLPSEK;TVPQSSLTMGQLYEK;VPVIVEK;VSGSQIVDIDK;VSGSQIVDIDKR;YPDRVPVIVEK	F5GZY7;H3BQ50;H3BSM5;H6UMI1;O95166;P60520;Q9H0R8;Q9H0R8-2
Q96AX1	VP33A_HUMAN	VPS33A	-1.24889	0.63871	0.610184	-0.0377674	0.142809	0.636537	2.49913	2.97916	0	2.46137	2.948	4.97577e-05	10.6697	11.1956	10.8457	12.7693	13.8071	14.0379	13.9278	13.7039	13.6941	14.0174	13.8476	13.7667	10	11	+	DFHILFVPR;DKNFNAVGSVLSK;GSLANHTSIAELIK;IISAAFEER;LAQLLSR;NIIFFVR;NIIFFVRPR;NNYPTIR;QFVSQLPHMQAAR;VNLNVLR	A0A2R8Y5U3;A0A2R8YF87;F5H2X5;F5H6Y0;F5H7N5;H3BMM5;Q96AX1
P51617;P51617-2;P51617-3;P51617-4	IRAK1_HUMAN	IRAK1	-1.34082	0.685643	0.655174	-0.0404229	0.106774	0.650026	2.68845	5.949	0	2.64802	6.20199	0	11.3296	10.8852	11.1789	10.9128	13.9705	13.6381	13.9315	13.5202	13.8334	13.4796	13.7334	13.8521	8	8	+	AHSGAAPWQPLAAPSGASAQAAEQLQR;FAGSSPSQSSMVAR;GTLAYLPEEYIK;LDILLGTAR;LGDFGLAR;PSSIPAPAEAEAWSPR;QSFLTEVEQLSR;TASVLWPWINR	D3YTB5;F6U4U2;F8WAB6;H7C1F0;H7C224;H7C2I6;H7C3C1;P51617;P51617-2;P51617-3;P51617-4;P51955;P51955-2;P51955-3;P51955-4
O00231;O00231-2	PSD11_HUMAN	PSMD11	-1.31194	0.689242	0.622701	-0.0405622	0.26838	0.580149	1.21989	4.27013	0.000702096	1.17933	4.17193	0.0011709	14.1439	13.7211	14.1135	14.3372	15.2568	15.2026	15.3426	15.3932	15.2266	15.2451	15.3867	15.1744	17	20	+	AELRDDPIISTHLAK;ALLVEVQLLESK;DDPIISTHLAK;EASIDILHSIVK;EQSILELGSLLAK;IMLNTPEDVQALVSGK;KLSQMILDKK;LSQMILDK;LVSLYFDTK;LYDNLLEQNLIR;TGQAAELGGLLK;TYHALSNLPK;VIEPFSR;VQIEHISSLIK;VVDSLYNK;YQEALHLGSQLLR;YVRPFLNSISK	J3KSW3;J3QRY4;J3QS13;O00231;O00231-2
Q9Y221	NIP7_HUMAN	NIP7	-1.3111	0.67089	0.640206	-0.0406885	0.182014	0.603232	2.62814	4.16234	0	2.58745	4.05782	7.33333e-05	14.0126	12.7245	14.0181	13.5537	16.1459	16.1569	16.2259	16.2928	16.2197	16.1422	16.3401	15.9567	5	7	+	LAANISGDK;LHVTALDYLAPYAK;MRPLTEEETR;VWIKPGAEQSFLYGNHVLK;VYYVSEK	J3QLW7;J3QRD6;J3QRR4;Q9Y221;Q9Y221-2
Q7Z2E3;Q7Z2E3-11;Q7Z2E3-3;Q7Z2E3-7;Q7Z2E3-8;Q7Z2E3-9	APTX_HUMAN	APTX	-1.33391	0.686456	0.647454	-0.0412285	0.124696	0.630097	2.13571	5.26226	0	2.09448	5.59957	6.13546e-05	10.8778	10.8306	10.8438	11.332	12.9625	13.2623	13.3099	12.8923	13.2341	13.1015	12.9851	12.9413	4	4	+	LPHLEAVVIGR;MQVYKDEQVVVIK;QVGVNPTSIDSVVIGK;VIVDFAGSSK	A0A0A0MRW7;A0A5F9ZGW5;A0A5K1VW64;A0A5K1VW80;C9J8U3;F8WBD6;F8WBM3;Q6JV79;Q7Z2E3;Q7Z2E3-10;Q7Z2E3-11;Q7Z2E3-12;Q7Z2E3-13;Q7Z2E3-2;Q7Z2E3-3;Q7Z2E3-4;Q7Z2E3-5;Q7Z2E3-6;Q7Z2E3-7;Q7Z2E3-8;Q7Z2E3-9
Q6SJ93;Q6SJ93-2	F111B_HUMAN	FAM111B	-1.13143	0.585165	0.546269	-0.0415611	0.11566	0.635333	1.83421	2.10752	0.0004015	1.79264	2.03784	0.000787242	11.0885	10.9819	13.1842	10.9453	13.5636	13.3077	13.3768	13.2888	13.5955	13.4781	13.2161	13.0808	7	7	+	EAINLLK;LVALHTFGLFYQR;NTHPSLWPDIISK;TIDGHINLGMPLK;VLEMDISK;VSNENLDYAILK;YAINLDVQK	E9PS27;Q6SJ93;Q6SJ93-2
P61619	S61A1_HUMAN	SEC61A1	-1.33176	0.701543	0.63022	-0.042634	0.346836	0.550473	1.21543	5.28307	0.000489782	1.1728	4.96087	0.00108448	14.7787	14.742	14.4277	14.5008	15.8551	15.7665	15.8151	15.8742	15.8934	15.7023	15.7104	15.8343	6	7	+	AFSPTTVNTGR;EQQMVMR;ETSMVHELNR;GQYNTYPIK;IIEVGDTPK;TWIEVSGSSAK	A0A8V8TMZ3;A0A8V8TMZ5;A0A8V8TN19;A0A8V8TN25;A0A8V8TNG8;A6NIF9;A6NK38;B4DR61;C9JJV4;C9JXC6;F2Z2C7;F8W776;H7C069;H7C1Q9;H7C1S8;P61619;P61619-3;Q8TC24;Q9H9S3;Q9H9S3-2;Q9H9S3-3
Q12899	TRI26_HUMAN	TRIM26	-1.33491	0.678922	0.655992	-0.0436456	0.160152	0.596746	3.83319	5.14312	0	3.78954	5.21316	0	12.0723	11.0299	10.9268	10.857	14.8509	15.301	14.99	15.0768	14.8932	15.113	15.0026	15.0354	10	12	+	AQQPAAELMQDTR;EHRPHTAVLMEK;FWVGKPIAR;GEADILAALK;GEADILAALKK;ILNHLSTLR;LALVISELEGK;LEQELTEGR;LSSSGIWANTSPEAELFPALRPR;LVPFLWLK	A0A0G2JIW2;A2AE48;Q12899;Q5SPU2
Q9BT40;Q9BT40-2	INP5K_HUMAN	INPP5K	-1.23913	0.632388	0.606737	-0.044152	0.144504	0.602923	3.22133	2.85309	0	3.17718	2.84322	6.89038e-05	13.5313	11.2225	10.6189	11.0568	14.8886	14.8229	15.0504	14.5529	14.7593	14.9395	14.7232	14.7163	5	5	+	LLFPPTYK;MQGILLLVFAK;STPTGLFGYWGNK;SVVGISR;YQHLPYIQILSTK	C9JZB0;I3L0Y0;I3L2L1;K7ENF7;K7EPG6;Q9BT40;Q9BT40-2
P59780	AP3S2_HUMAN	AP3S2	-0.992225	0.512765	0.47946	-0.0449817	0.101417	0.633438	2.03265	1.53484	0.000655377	1.98767	1.50102	0.00110259	13.7209	10.6601	11.1363	14.0125	14.1152	14.6259	14.4507	14.4686	14.187	14.1598	14.4555	14.6782	4	4	+	MIQAILVFNNHGKPR;NINIGDLNIK;NINLPEIPR;SEGGLSAAPAR	A0A087WY05;A0A0A6YYH1;H0YKM3;H0YLI7;H0YLX6;H0YN38;H0YNI6;P59780;P59780-2;Q7Z6K5-2
Q9H582	ZN644_HUMAN	ZNF644	-1.33736	0.693385	0.643978	-0.0450106	0.143342	0.599957	1.85005	6.37478	0	1.80504	5.58023	4.77519e-05	11.1051	10.864	11.0317	10.8465	12.7375	12.8828	12.9507	12.6764	12.6028	12.7117	12.6913	13.0616	9	9	+	GAAVNGPVSHSSLTK;GPLSVQEDWIK;HIVNANLPR;MTVVVLQK;NNTLTLPEELSK;NQSLTLIELLK;TFGSTSQSSSFSK;TGAGMVEVTSLLK;VAADLQLSTPQK	Q9H582;Q9H582-2;Q9H582-3
Q8TAF3	WDR48_HUMAN	WDR48	-1.25768	0.652592	0.605082	-0.0455909	0.050928	0.718972	1.8331	3.6536	0.000165621	1.78751	3.72366	0.000154969	11.0373	10.7129	11.2573	10.7393	12.8382	12.508	12.3453	13.3879	12.7908	12.6818	13.2327	12.1916	4	4	+	LSASDMLQVR;NGVNALQLDPALNR;SADPPPAIWVATTK;TLISASSDTTVK	C9JC24;F8W6P2;F8W7Q3;F8W7Y5;F8W9K4;Q8TAF3;Q8TAF3-2;Q8TAF3-3;Q8TAF3-4;Q8TAF3-5
O43633	CHM2A_HUMAN	CHMP2A	-1.32981	0.692133	0.637675	-0.0458312	0.269972	0.544828	1.70167	5.08966	0.000138947	1.65584	4.82551	0.000157344	15.2739	14.9963	15.0829	15.5974	16.8862	16.9884	16.993	16.8895	16.7114	16.9451	16.9142	17.003	7	7	+	ANIQAVSLK;IMMEFER;KIIADIK;KIIADIKK;QGQMDAVR;RKTPEELLR;SNNSMAQAMK	M0QXX8;M0R1L7;M0R1T5;O43633
P11047	LAMC1_HUMAN	LAMC1	-1.26728	0.642871	0.624406	-0.0462732	0.506136	0.510018	4.78683	3.18807	0	4.74056	3.16793	0	13.951	13.3534	10.4961	14.1153	17.6764	17.7472	17.7835	17.856	17.7146	17.6858	17.7733	17.7042	29	36	+	AFDITYVR;DGFFGNPLAPNPADK;DTLQEANDILNNLK;DVDQNLMDR;EAQQALGSAAADATEAK;EVMDLLR;FHTSRPESFAIYK;GKTEQQTADQLLAR;GRDTLQEANDILNNLK;HKQEADDIVR;KQEAAIMDYNR;LHEATDYPWRPALTPFEFQK;LIEIASR;LKDYEDLR;LNEIEGTLNK;LNTFGDEVFNDPK;LSAEDLVLEGAGLR;MEAENLEQLIDQK;NLEDIRK;NTIEETGNLAEQAR;PALTPFEFQK;QDIAVISDSYFPR;SAGYLDDVTLASAR;SYYYAISDFAVGGR;TAAEEALR;TEQQTADQLLAR;VSDLENEAK;VSVPLIAQGNSYPSETTVK;YFIAPAK	P11047;Q9Y6N6
O60271-4	JIP4_HUMAN	SPAG9	-1.35374	0.687563	0.666174	-0.04633	0.767969	0.492974	4.42159	11.3454	0	4.37526	11.5842	0	16.6812	16.6221	16.5816	16.6555	21.0283	21.1144	21.0115	21.0725	20.9968	21.0382	21.0428	20.9635	52	72	+	AGPSAQEPGSQTPLK;AKDDDDSDIPTAQR;ATTPASTANSDVATIPTDTPLK;ATTPASTANSDVATIPTDTPLKEENEGFVK;CMTVVHDK;DELSDVSQGGSK;DGGSVVGASVFYK;DQISVLPNEQDLVR;DSILSIVHVK;DVAGLDTEGSK;DVLQGELEAVK;ELEEELRK;ENPAMQEK;ERPISLGIFPLPAGDGLLTPDAQK;EVENLILENTQLLETK;EYNALHQR;FFVAVPGQVISPQSSSSGTDLTGDK;FIEFEDSQEQEKK;FQELSQPR;GGETPGSEQWK;HIEVQVAQETR;IYVVQPK;KERPISLGIFPLPAGDGLLTPDAQK;KEYNALHQR;KPEPPVNLK;LFSSSSNTTK;LGFSFVR;LHQLSGSDQLEST…	A0A087WYG2;A0A669KB35;A0A8I5KWZ2;D6RHI8;E9PFH7;H0Y981;H0YBE9;H0YBS5;O60271;O60271-2;O60271-3;O60271-4;O60271-5;O60271-9;Q9UPT6;Q9UPT6-2
P49841;P49841-2	GSK3B_HUMAN	GSK3B	-1.2728	0.666186	0.606612	-0.0466709	0.283255	0.537417	1.51902	3.36215	0.000361681	1.47235	3.24912	0.000782239	12.0683	13.0121	13.1789	12.6532	14.2694	14.1706	14.2178	14.3308	14.1345	14.1753	14.1178	14.3743	6	6	+	DIKPQNLLLDPDTAVLK;IQAAASTPTNATAASDANTGDR;LLEYTPTAR;QTLPVIYVK;VIGNGSFGVVYQAK;VTTVVATPGQGPDRPQEVSYTDTK	A0A3B3ITW1;A0A7I2V2I5;A0A7I2V2K7;A0A7I2V2V4;A0A7I2V3D8;A0A7I2V3G9;A0A7I2V3J4;A0A7I2V3T3;A0A7I2V3Z5;A0A7I2V441;A0A7I2V4F3;A0A7I2V4W7;A0A7I2V4X2;A0A7I2V4X3;A0A7I2V5G5;A0A7I2V5K9;A0A7I2V5M2;A0A7I2V606;A0A7I2YQB0;A0A7I2YQK0;A0A7I2YQU1;P49841;P49841-2
Q9BVS4	RIOK2_HUMAN	RIOK2	-1.3308	0.68551	0.645288	-0.0483913	0.100552	0.622565	2.42579	5.57193	0	2.3774	5.23804	0	10.8854	11.4374	11.0508	11.1692	13.7394	13.5955	13.6714	13.2396	13.4393	13.8254	13.1764	13.6112	5	6	+	GEANIFTK;HNVSWLYLSR;LTNAGYDYLALK;NHEIVPGSLIASIASLK;VLTAVEMGMK	H0Y8R4;Q9BVS4;Q9BVS4-2
Q9Y3A4	RRP7A_HUMAN	RRP7A	-1.23649	0.636257	0.600233	-0.0485156	0.29977	0.524651	2.52217	2.83339	0	2.47366	2.79392	4.82759e-05	12.5771	12.8526	13.1338	10.822	15.0069	14.8799	14.7916	14.7958	14.8475	14.7062	14.8028	14.9236	5	7	+	DPEDRIPSPLGYAAIPIK;GPLLVSTESHPVK;IPSPLGYAAIPIK;MEHLAQLR;QQASHYLYVR	Q9NSQ0;Q9Y3A4
Q8NI60;Q8NI60-3	COQ8A_HUMAN	COQ8A	-1.3418	0.684836	0.656963	-0.048517	0.0946532	0.628357	3.52764	6.35597	0	3.47913	6.13752	0	11.1892	10.9578	10.626	10.7942	14.2596	14.5075	14.7266	14.1841	14.7767	14.2828	14.1266	14.2976	4	4	+	FLTGYEVK;IHNLIPVMLR;TLNNDLGPNWR;VALLDFGATR	Q8NI60;Q8NI60-2;Q8NI60-3;Q8NI60-4
Q15050	RRS1_HUMAN	RRS1	-1.08465	0.556171	0.528478	-0.0497429	1.0257	0.460095	2.94734	1.84415	0.000166247	2.8976	1.81617	0.000154386	10.8168	14.8407	10.9361	13.9183	15.5736	15.5826	15.5849	15.5601	15.4542	15.5461	15.5641	15.5377	10	11	+	FQPLFGDFAAEK;KFQPLFGDFAAEK;KNQLELLR;KPQLDVTR;LPEPTTR;MNSGPPGLGGK;MQLPSAAGLHPTGHQSK;TNLVWDEVSGQWR;VEEAIVAR;VSTASVGR	Q15050
A0A140TA76;K7EMZ9;Q8ND56;Q8ND56-3	A0A140TA76_HUMAN;K7EMZ9_HUMAN;LS14A_HUMAN	LSM14A	-1.29275	0.673876	0.618878	-0.0501118	0.499293	0.484742	1.79193	3.66053	0.000222816	1.74182	3.61065	0.000283732	18.5265	18.3827	18.079	19.2766	20.2755	20.4483	20.3137	20.3949	20.3496	20.3209	20.3234	20.2382	18	23	+	DFDFESANAQFNK;DGPMKFEK;EEIDREFHNK;EFADFEYR;EFADFEYRK;KSPTMEQAVQTASAHLPAPAAVGR;KTTAFGP;LNAETFGIPLRPNR;PLPSASQK;RPTWAEER;RSPVSTRPLPSASQK;SFGTEDRPTDR;SPTMEQAVQTASAHLPAPAAVGR;SPVSTRPLPSASQK;SSPQLDPLR;SSPQLDPLRK;TQLSQAEVHK;VSRPENEQLR	A0A096LP11;A0A0C4DFV2;A0A0G2JQ95;A0A140TA66;A0A140TA76;I3L4Q1;K7EMZ9;Q5TBQ0;Q5TBQ1;Q8ND56;Q8ND56-2;Q8ND56-3;Q9BX40;Q9BX40-2
O14981	BTAF1_HUMAN	BTAF1	-1.0992	0.576089	0.523112	-0.0504911	0.108031	0.605529	1.59668	2.00503	0.000787086	1.54619	1.87527	0.00150952	10.7044	10.9333	10.9919	12.8758	12.8181	13.0721	12.9912	13.0107	12.7205	13.1287	13.266	12.575	8	8	+	AAAQQLGEVVK;GAEFALTTIVK;HNLIVASYDVVR;IAAGQAVEAIVK;IANVVINQSANDSK;IPVPINAELR;LFILLDTGTTPVTR;QVLPFLLR	O14981;O14981-2
P25705	ATPA_HUMAN	ATP5F1A	-1.35223	0.708132	0.644101	-0.0507789	0.865315	0.458505	1.63394	9.76182	7.62463e-05	1.58316	8.92115	8.44508e-05	18.6432	18.6452	18.5898	18.6001	20.2511	20.2477	20.219	20.2962	20.1766	20.2249	20.1488	20.2605	26	34	+	APGIIPR;AVDSLVPIGR;EAYPGDVFYLHSR;ELIIGDR;EPMQTGIK;FENAFLSHVVSQHQALLGTIR;GIRPAINVGLSVSR;GYLDKLEPSK;HALIIYDDLSK;ILGADTSVDLEETGR;LELAQYR;LKEIVTNFLAGFEA;LTDADAMK;NVQAEEMVEFSSGLK;PAINVGLSVSR;QMSLLLR;RLTDADAMK;RSTVAQLVK;RTGAIVDVPVGEELLGR;STVAQLVK;TGAIVDVPVGEELLGR;TGTAEMSSILEER;TSIAIDTIINQK;VLSIGDGIAR;VVDALGNAIDGK;VVDALGNAIDGKGPIGSK	K7EJP1;K7EK77;K7ENJ4;K7EQH4;K7ERX7;K7ESA0;P25705;P25705-2;P25705-3
O75909;O75909-4	CCNK_HUMAN	CCNK	-1.34231	0.691492	0.650815	-0.0536735	0.172694	0.541172	2.68358	5.94102	0	2.6299	6.41951	0	10.7396	11.1834	10.9299	10.6926	13.386	13.3861	13.7493	13.7587	13.4731	13.5632	13.6469	13.3821	4	5	+	DPQQPAQQQQPAQQPK;FIFDVGTR;FYMFHSFK;KPPLAAALGEAEPPGPVDATDLPK	G3V235;G3V2Q3;G3V5E1;O75909;O75909-1;O75909-2;O75909-4
Q13823	NOG2_HUMAN	GNL2	-1.34349	0.713762	0.629722	-0.05374	0.807176	0.443175	1.31553	6.1344	0.000335039	1.26179	6.0969	0.000732881	13.9653	14.0976	14.0368	13.7968	15.3182	15.3454	15.2655	15.2294	15.2908	15.2132	15.1976	15.2421	14	16	+	GAFIQLLR;GGEPDLQTVGK;HLIFVLNK;IIKPLQYQSTVASGTVAR;IKSPEDHIGAVLER;LPMSLLHDR;MVLNDWQR;QISVGFIGYPNVGK;SPHIETYLK;SSVINTLR;VIDSSDVVVQVLDAR;VQGAGGQNMR;VWQYITLMR;YYETHNVK	H0YG10;Q13823
Q9NXW2	DJB12_HUMAN	DNAJB12	-1.11733	0.586948	0.53038	-0.0538082	0.106913	0.595752	1.62113	2.08983	0.000632542	1.56733	1.98363	0.00112905	10.7794	10.7004	10.5917	12.6012	13.0165	12.7101	12.5436	12.8871	12.6927	12.3283	13.0532	12.8678	5	5	+	AIGTAYAVLSNPEK;ALIESLNQKPQTAGDQPPPTDTTHATHR;FHPDKNHAPGATEAFK;GYTAEQVAAVK;LSEVQASLHG	J3KPS0;Q9NXW2;Q9NXW2-2;V9GYN7
O95793;O95793-2	STAU1_HUMAN	STAU1	-1.34679	0.709501	0.63729	-0.0544868	0.64049	0.447296	1.55158	6.89374	0.000167939	1.4971	6.52949	0.000227251	15.6874	15.7669	15.5485	15.5199	17.129	17.2098	17.2134	17.1767	17.0817	17.0531	17.1762	17.1999	23	27	+	ATVTAMIAR;EFVMQVK;EKEPEYTLLTER;ELLYGGTSPTAETILK;ILQNEPLPER;KEKEPEYTLLTER;KLPPLPAVER;KNAAIAVLEELK;KNAAIAVLEELKK;LAQIQQAK;LLSELDQQSTEMPR;LPPLPAVER;MQSTYNYNMR;NAAIAVLEELK;NAAIAVLEELKK;NLPVNFEVAR;NNISSGHVPHGPLTR;NNISSGHVPHGPLTRPSEQLDYLSR;PSEQLDYLSR;TKPIVKPQTSPEYGQGINPISR;VPQAQPTKPALK;VQGFQVEYK;VSVGEFVGEGEGK	E5RJN7;E7EPX0;E7EVI1;E7EVJ4;F6UDC6;O95793;O95793-2;O95793-3;Q5JW28;Q5JW30;Q9NUL3;Q9NUL3-2;Q9NUL3-3;Q9NUL3-4;Q9NUL3-6;Q9NUL3-7;Q9NUL3-8
Q9UNX4	WDR3_HUMAN	WDR3	-1.3424	0.695062	0.647335	-0.0557697	0.218655	0.509898	2.38084	6.53678	0	2.32507	5.82136	0	11.0751	11.0059	10.7607	10.6402	13.2965	13.2427	13.3132	13.1528	13.4256	13.0391	13.2796	13.0378	8	8	+	AAITTLK;GNIVFVTLR;ILILQGLK;LITGASDSELR;NLLVTSGK;SFDLIHSPHGELK;SHLFFTAGK;YVASAVFGVIGSQK	Q6PDA5;Q9UNX4
P04843	RPN1_HUMAN	RPN1	-1.34658	0.724107	0.622475	-0.055809	0.968158	0.423878	1.13707	6.98067	0.000634694	1.08126	6.63972	0.00126146	15.6778	15.4821	15.5548	15.5671	16.703	16.7201	16.6648	16.7422	16.6087	16.6508	16.6265	16.7208	17	21	+	ALTSEIALLQSR;ATSFLLALEPELEAR;DISTLNSGK;DISTLNSGKK;DTYIENEK;DVPAYSQDTFK;FPLFGGWK;HFDETVNR;IDHILDAL;LAHLGVQVK;LPVALDPGAK;NIEIDSPYEISR;QPDSGISSIR;TILPAAAQDVYYR;TVDLSSHLAK;VHYENNSPFLTITSMTR;VTAEVVLAHLGGGSTSR	B7Z4L4;F8WF32;P04843
Q8N5P1	ZC3H8_HUMAN	ZC3H8	-1.30864	0.681458	0.627179	-0.0561664	0.11389	0.579613	2.05931	4.14822	0	2.00314	4.65468	5.08251e-05	10.9739	10.5634	11.0774	11.4131	12.571	13.1958	13.2844	13.2138	12.7909	13.1401	13.0838	13.0256	4	5	+	ELQQYIQAR;EMANAAQPEESTKK;GSNALLR;QQHLSQAFINQHTVER	Q8N5P1
P35249	RFC4_HUMAN	RFC4	-1.33504	0.707455	0.627585	-0.0567119	0.88082	0.422629	1.45029	5.29195	0.000289892	1.39357	5.13457	0.000474661	14.3019	14.063	13.8103	13.9202	15.4316	15.4918	15.4672	15.5059	15.4501	15.3331	15.4437	15.4427	8	8	+	ELFGPELFR;GTSISTKPPLTK;IIEPLTSR;ISDEGIAYLVK;NFAQLTVSGSR;TSTILAAAR;VITDIAGVIPAEK;VLELNASDER	C9J8M3;C9JGY5;C9JW34;C9JXZ7;C9JZI1;F8WE44;H7C1P0;P35249;P35249-2
Q01813	PFKAP_HUMAN	PFKP	-1.34972	0.711262	0.638462	-0.0570621	0.621607	0.433556	1.61543	7.57723	7.20222e-05	1.55837	7.93762	0.000116373	15.9865	16.0682	15.9227	15.933	17.6024	17.6725	17.6004	17.4968	17.496	17.4971	17.597	17.5537	23	30	+	AIGVLTSGGDAQGMNAAVR;AMEWITAK;ELVVTQLGYDTR;FLEHLSGAGK;GGTPSAFDR;IIEVVDAIMTTAQSHQR;IKELVVTQLGYDTR;KEWSGLLEELAR;LAIKLPDDQIPK;LPDDQIPK;MLAIYDGFDGFAK;NGQIDKEAVQK;NVIFQPVAELK;NVIFQPVAELKK;NVLGHMQQGGAPSPFDR;RFQDAVR;RNVIFQPVAELK;RNVIFQPVAELKK;SFAGNLNTYK;TFVLEVMGR;VGIADGHR;VTILGHVQR;YLEEIATQMR	A0A2R8Y891;A0A7I2V3Z0;A0A7I2V5S1;A0A8V8TMY4;B1APP6;F8VZI0;H0Y3Y3;H0Y757;P08237;P08237-2;P08237-3;P17858;P17858-2;Q01813;Q01813-2;Q5VSR5;V9GY25;V9GYV7
O00159-3	MYO1C_HUMAN	MYO1C	-1.31025	0.701413	0.608833	-0.0574956	0.900143	0.417678	1.24931	4.13811	0.000634155	1.19181	4.04815	0.00117483	14.6517	14.915	15.3521	14.9519	16.1942	16.281	16.2375	16.1552	16.1619	16.2075	16.1262	16.1423	34	40	+	ASALGSDGVR;AVASEIFK;DGTIDFTPGSELLITK;DLQIYSR;DNYPQSVPR;DQAVMISGESGAGK;DVESPSWR;FDEVLIR;GAPVGGHILSYLLEK;GDVVLQSDHVIETLTK;GEELLSPLNLEQAAYAR;HLGYKPEEYK;KRPETVATQFK;KYEAFLQR;LGTDEISPR;LLQSNPVLEAFGNAK;LLSVEGSTLR;NGHLAVVAPR;NNDLLFR;NPQSYLYLVK;PQDGVAVLVR;QKGDVVLQSDHVIETLTK;QLLLTPNAVVIVEDAK;RDQAVMISGESGAGK;SISPEWK;TFTWLVGK;TLFATEDALEVR;TSFLLNLR;VLQALGSEPIQYAVPVVK;VNSININQGSITFAGGPGR;VTMESALTAR;WAAQTIR;YE…	F5H6E2;G3V342;I3L3F5;I3L3Y6;I3L501;O00159;O00159-2;O00159-3;Q9UBC5
Q16543	CDC37_HUMAN	CDC37	-1.20965	0.621695	0.587953	-0.0588989	0.40681	0.447493	3.19672	2.57928	0	3.13782	2.53992	5.82231e-05	14.1027	14.0518	13.0244	10.905	16.284	16.277	16.1148	16.195	16.1136	16.1369	16.3044	16.0802	6	6	+	DVQMLQDAISK;LKELEVAEGGK;LQAEAQQLR;SMPWNVDTLSK;SMVNTKPEK;TGDEKDVSV	K7EIU0;K7EKQ2;K7EL68;K7EQA9;Q16543
Q13111	CAF1A_HUMAN	CHAF1A	-1.35253	0.68826	0.664266	-0.0599644	0.620953	0.419005	5.10017	8.56819	0	5.0402	8.62759	0	11.1508	10.7212	10.8256	11.0509	15.9551	16.0941	16.1085	15.9914	15.9115	15.9655	15.9983	16.034	15	17	+	AKEWDEFLAK;DRPAFPVKK;EDSGSVPSTGPSQGTPISLK;EDTGDQQGLLK;EHMVLAPR;FAPFEIK;GKADDMSDDQGTSVQSK;GLLSNHTGSPR;KEQDSWSEAGGILFK;LISENSVYEK;NADIFNSDVVIVER;QHSSTSPFPTSTPLR;QHSSTSPFPTSTPLRR;SLPATPQGK;SPSTTYLHTPTPSEDAAIPSK	K7EJF1;K7EPA1;Q13111;Q13111-2;Q13111-3
Q9HAU0;Q9HAU0-2	PKHA5_HUMAN	PLEKHA5	-1.22276	0.638755	0.584003	-0.0599647	0.34666	0.452485	2.03876	2.72414	0.000219355	1.9788	2.64919	0.000369448	10.7815	12.4954	12.6675	12.4796	14.0355	14.1987	14.2034	14.1414	14.1621	14.0111	14.218	13.9481	16	17	+	GGNRPNTGPLYTEADR;GLNVIGASDQSPLQSPSNLR;GTTEIGMIGSKPFSTVK;GVISYQTLPR;IQDVMEGLSK;ITSENAPTK;IVNVSLADLR;SEVSSPIQR;SPTPESSTIASYVTLR;STTWLHPVTGEAVVTGHR;SVPAGLTLQSVSPQSLQGK;SWTYGITR;VFFINEEAK;VLIKPEIQNNQK;YKNEGPDYR;YYINHNER	A0A8V8TQ09;A0A8V8TQJ6;A0A8V8TQJ8;A0A8V8TR40;A0A8V8TRE5;A0JP02;B4DJX4;H0YG48;H0YGJ6;Q9HAU0;Q9HAU0-2;Q9HAU0-3;Q9HAU0-4;Q9HAU0-5;Q9HAU0-6;Q9HAU0-7;Q9HAU0-8
Q5JTW2;Q5JTW2-5	CEP78_HUMAN	CEP78	-1.0734	0.564163	0.509238	-0.0610783	0.424258	0.434003	1.82102	1.81723	0.000532411	1.75994	1.76048	0.00108542	13.7952	13.9499	13.7382	11.2527	15.0912	14.9824	15.0301	14.9162	14.903	14.9715	15.0732	14.8279	13	14	+	DLPLVSIK;DLTILAK;EGVLDFNADR;ERDLTILAK;GVDWAPLLSTLK;KALEDEKPEPK;KNPLIDHSMMK;NLELNGLILR;QESFEGFIAR;QNALGQMQNIQFQK;SEYQWITSPSVK;TIILGSGHK;VSELEHENAQLR	A0A2R8Y432;A0A2R8Y4C1;A0A2R8Y589;A0A2R8Y5W6;A0A2R8Y7A4;A0A2R8Y7M8;A0A2R8Y7U5;A0A2R8YCP0;A0A2R8YFB0;A0A2U3TZI9;A8MST6;Q5JTW2;Q5JTW2-2;Q5JTW2-3;Q5JTW2-5
P60842	IF4A1_HUMAN	EIF4A1	-1.33671	0.721079	0.615633	-0.0611439	1.07039	0.390793	1.19322	5.55681	0.000531952	1.13208	5.26367	0.00113001	17.1267	17.0952	17.4455	17.2533	18.432	18.426	18.4128	18.4228	18.3738	18.2788	18.4168	18.3796	23	29	+	ATQALVLAPTR;DFTVSAMHGDMDQK;DQIYDIFQK;EELTLEGIR;ELAQQIQK;ERDVIMR;FMRDPIR;GFKDQIYDIFQK;GIYAYGFEK;GIYAYGFEKPSAIQQR;GVAINMVTEEDKR;GYDVIAQAQSGTGK;KEELTLEGIR;KGVAINMVTEEDKR;KVDWLTEK;LNSNTQVVLLSATMPSDVLEVTKK;LQMEAPHIIVGTPGR;QFYINVER;RKVDWLTEK;VDWLTEK;VFDMLNR;VFDMLNRR;VLITTDLLAR	C9JUF0;E7EMV8;E7EQG2;E9PBH4;F8WE11;I3L3H2;J3KS25;J3KS93;J3KSN7;J3KSZ0;J3KT04;J3KT12;J3KTB5;J3KTN0;J3QKZ9;J3QL43;J3QL52;J3QLN6;J3QQP0;J3QR64;J3QS69;P38919;P60842;P60842-2;Q14240;Q14240-2
Q9C0C7;Q9C0C7-2;Q9C0C7-3;Q9C0C7-4;Q9C0C7-5	AMRA1_HUMAN	AMBRA1	-1.31069	0.693179	0.61751	-0.061763	0.139977	0.534087	1.63561	4.72294	0.000221472	1.57385	4.54539	0.000397672	11.1618	11.1562	10.856	10.7819	12.5715	12.6837	12.346	12.8972	12.3449	12.9108	12.4923	12.5033	8	8	+	GLLPEAGQLAER;GQPGLATHSSVNR;SSQTGTEPGAAHTSSPQPSTSR;STFLLAFSPDR;TSASSVSLLSVLR;VLAGAVIGDGQSAVASNIANTTYR;WLPEPGLGLAYGTNK;YVMVGLASR	A0A075B6T1;H0YE34;Q9C0C7;Q9C0C7-2;Q9C0C7-3;Q9C0C7-4;Q9C0C7-5;Q9C0C7-6
Q8N1G4	LRC47_HUMAN	LRRC47	-1.34282	0.7154	0.627417	-0.0636537	0.555774	0.405873	1.48909	6.40289	0.000211521	1.42543	5.97889	0.000378295	14.4359	14.4832	14.343	14.6582	15.9127	15.9574	15.9642	16.0423	15.8564	15.8332	15.8938	16.0386	14	19	+	ADLATAPPHVTVVR;APGPGLAQGLPQLHSLVLR;DGPSLLVVEQVR;DVRPYIVGAVVR;ELLLTGPGLEER;ELSPDIAHLASLK;FLTSQTK;GMDLQPGNALK;NALGPGLSPELGPLPALR;QLQLEAEEQR;QLQLEAEEQRK;SILEYLR;TAATLATHELR;VLHVSENPVPLTVR	Q8N1G4
O00148	DX39A_HUMAN	DDX39A	-1.34191	0.723337	0.618578	-0.0637183	0.562204	0.405264	1.25616	6.00051	0.000419153	1.19244	6.53827	0.000861341	15.1391	15.1246	14.9274	15.1231	16.2278	16.2751	16.4107	16.4251	16.3083	16.2383	16.2353	16.302	11	13	+	DFLLKPELLR;DVQEIFR;ELAFQISK;GLAITFVSDENDAK;GSYVSIHSSGFR;ILNDVQDR;ILVATNLFGR;LTLHGLQQYYVK;MLEQLDMR;RILVATNLFGR;VSVFFGGLSIK	A0A0A0MT12;A0A0D9SEM9;A0A0G2JHN7;A0A0G2JJL7;A0A0G2JJZ9;A0A140T973;A0A140T996;A0A140T9K1;A0A140T9K2;A0A140T9L4;A0A140T9N3;A0A140T9X3;A0A140T9X9;A0A140TA18;F6QYI9;F6R6M7;F6S2B7;F6S4E6;F6SXL5;F6TRA5;F6U6E2;F6UJC5;F6WLT2;H0Y400;H0YCC6;K7EIL8;K7EL56;K7EN69;K7ENP6;K7EPJ3;K7EQN7;O00148;O00148-2;O00148-3;Q13838;Q13838-2;Q5STU3
Q9NWT1	PK1IP_HUMAN	PAK1IP1	-1.32	0.680953	0.63905	-0.0661266	0.341175	0.425839	3.15766	4.45033	0	3.09154	4.35326	0	12.4162	10.9991	11.2094	11.1808	14.5682	14.7208	14.5929	14.5543	14.5883	14.3806	14.479	14.7238	6	7	+	ESGLISTK;ESLPPAAEPSPVSK;GEQYVVIIQNK;GQVTFLSIHPSGK;QNAHIVEWSPR;TWNLVEGR	Q9NWT1
Q70CQ2;Q70CQ2-2;Q70CQ2-3	UBP34_HUMAN	USP34	-1.21064	0.646685	0.56396	-0.0667174	0.081698	0.598371	1.49794	3.12275	0.000396667	1.43122	2.98362	0.000900091	10.8783	11.1771	10.4092	10.4892	12.2842	12.5522	12.4656	11.6436	12.5303	12.1679	12.4045	11.5761	8	8	+	AAIQYINSYYINGK;DLVFNTESLPSVDNR;FLPDAQALKPIR;HALYSHSAEVQVR;ILSFNTMR;LIVQNPVVTK;LTLLIPETAVR;QSSFASLLNTNIPIGNK	A0A0C4DG73;H7C183;Q70CQ2;Q70CQ2-2;Q70CQ2-3
Q9BWE0;Q9BWE0-4	REPI1_HUMAN	REPIN1	-1.35216	0.690227	0.661937	-0.0676918	0.335521	0.421419	4.88687	8.5586	0	4.81918	8.68039	0	10.8653	10.7533	10.7202	11.0659	15.7768	15.5861	15.8963	15.6931	15.7643	15.5482	15.7658	15.6031	10	13	+	FSQGSHLAAHR;FTNKPYLTSHR;GPLAMGLAQPR;GRPAVTAPR;HKPNLIAHR;LLSGPSQESPQTLGK;QQGTSVAQSGAQAPGR;RFSQGSHLAAHR;SFAQWDQLVAHK;VHVAEALEEAAAK	C9JYJ8;C9JZE3;E7EVL6;Q9BWE0;Q9BWE0-4
P07942	LAMB1_HUMAN	LAMB1	-1.353	0.694758	0.658238	-0.068285	1.48967	0.343628	3.82896	9.31517	0	3.76068	9.17453	0	14.2093	14.2055	14.182	13.9671	17.9792	17.9319	17.9914	17.9773	17.8983	17.8639	17.9607	17.8837	35	38	+	AAQNSGEAEYIEK;AEMLLEEAK;AEMLLEEAKR;AEMLQNEAK;ALDPAFK;AVITVQR;DILAQSPAAEPLK;DRVEDVMMER;DVTEMMAQVEVK;EALEEAEK;ELAEQLEFIK;ETVDSVER;GALDSITK;IEDPYSPR;IPSWTGAGFVR;ISGVIGPYR;KAAQNSGEAEYIEK;KAEMLQNEAK;KVENLIAK;LHTLGDNLLDSR;LLDELAGK;LSDTTSQSNSTAK;NIGNLFEEAEK;NVEELKR;PAAMLIER;QSAEDILLK;RKAEMLQNEAK;TFRPAAMLIER;TLDGELDEK;TLLAQANSK;VEDVMMER;VENLIAK;VESLSQVEVILQHSAADIAR;VSEIKDILAQSPAAEPLK;VTADMVK	A0A7I2V2J0;A0A7I2V2R2;A0A7I2V2T9;A0A7I2V3I5;A0A7I2V3J7;A0A7I2V407;A0A7I2V4J9;A0A7I2V5R0;A0A7I2V5T9;A0A7I2V5X5;A0A7I2V682;C9J296;E7EPA6;G3XAI2;P07942
Q96GA3	LTV1_HUMAN	LTV1	-1.32475	0.716006	0.608746	-0.0684834	0.248593	0.444632	1.30297	5.94948	0.000359572	1.23449	4.81218	0.000920072	14.1335	14.3117	14.3535	14.3374	15.4792	15.5726	15.5579	15.7382	15.5784	15.664	15.6026	15.229	7	7	+	AVSFHLVHR;DPLAADESAPQR;FTEYSMTSSVMR;IQMINGSDLPK;REEKEETLVIPSTGIK;TGIPLNVLPK;VLLPTQK	A0A075B6Q4;Q96GA3
P05455	LA_HUMAN	SSB	-1.3513	0.695652	0.655654	-0.0687137	0.424663	0.399476	3.51653	8.24621	0	3.44781	7.9959	0	11.1864	10.9554	10.8554	11.0189	14.4396	14.5302	14.4696	14.6429	14.5838	14.3885	14.3337	14.5013	5	5	+	DANNGNLQLR;EGIILFK;FVETPGQK;GSIFVVFDSIESAK;IIEDQQESLNK	E7ERC4;E9PGX9;P05455
P43246	MSH2_HUMAN	MSH2	-1.33087	0.711237	0.619629	-0.0688872	0.614217	0.377512	1.53561	5.12185	0.000236652	1.46673	4.91274	0.000413537	14.4373	14.4323	14.0914	13.9765	15.7052	15.7908	15.8396	15.7442	15.6065	15.8169	15.6653	15.7157	16	16	+	DSLIIIDELGR;FFQGMPEKPTTTVR;GGILITER;IIQEFLSK;LDIAAVR;LTSLNEEYTK;LVNQWIK;LYQGINQLPNVIQALEK;MNFESFVK;MQSTLISAAR;NFSTVDIQK;NLQSVVLSK;NNSFVNEIISR;QTLQEDLLR;QVGVGYVDSIQR;VGAGDSQLK	A0A2R8Y6P0;A0A2R8Y713;A0A2R8Y7S8;A0A2R8YFH0;A0A2R8YG02;E9PHA6;P43246;P43246-2
P31943	HNRH1_HUMAN	HNRNPH1	-1.33414	0.731827	0.60231	-0.069622	1.46341	0.33734	1.11056	5.37432	0.00096879	1.04094	5.11527	0.00200186	18.6995	18.3919	18.3776	18.5988	19.6255	19.6054	19.6486	19.6305	19.5819	19.556	19.6018	19.4917	12	15	+	ATENDIYNFFSPLNPVR;HTGPNSPDTANDGFVR;IQNGAQGIR;KLMAMQR;MLGTEGGEGFVVK;PGPYDRPGAGR;SNNVEMDWVLK;STGEAFVQFASQEIAEK;THYDPPR;THYDPPRK;VHIEIGPDGR;YVELFLNSTAGASGGAYEHR	D6R9D3;D6R9T0;D6RAM1;D6RBM0;D6RDL0;D6RDU3;D6RF17;D6RFM3;D6RIH9;D6RIT2;D6RIU0;D6RJ04;E5RGH4;E5RGV0;E5RJ94;E7EN40;E7EQJ0;E9PCY7;G8JLB6;H0YAQ2;H0YB39;H0YBD7;H0YBG7;P31943;P52597;P55795
Q8NG31;Q8NG31-2;Q8NG31-4	KNL1_HUMAN	KNL1	-0.959607	0.506147	0.45346	-0.0703313	0.0269269	0.783329	1.95663	1.81173	0.00043505	1.8863	2.05406	0.000741511	11.3057	10.7973	10.8925	10.9909	10.9562	13.8304	13.1277	13.8986	13.3	11.1764	13.5141	13.5413	4	4	+	DVQSPGFLNEPLSSK;EISPYENK;GPVEVADNMELSK;SHTVAIDNQIFK	H0YCZ2;Q8NG31;Q8NG31-2;Q8NG31-3;Q8NG31-4
Q5TA45;Q5TA45-2;Q5TA45-3	INT11_HUMAN	INTS11	-1.10523	0.583897	0.521334	-0.07042	0.194353	0.462914	1.90124	1.96214	0.000395568	1.83082	1.92476	0.000837813	10.7413	13.2667	11.1162	10.7545	13.1779	13.7418	13.3176	13.2464	13.3458	13.2065	13.4647	13.1851	6	6	+	EMAQGLLPEAK;LFIPWTNQK;LLHGTLIMK;VLIPVFALGR;VPIYFSTGLTEK;VTPLGAGQDVGR	A0A087WXT8;A0A087WYI0;C9IYS7;C9J979;E9PJG0;E9PKA4;E9PMA2;E9PNS4;H0YE15;J3QRY6;Q5TA45;Q5TA45-2;Q5TA45-3;Q5TA45-4;Q5TA45-5
Q2TAM9	TUSC1_HUMAN	TUSC1	-1.35152	0.689543	0.661974	-0.0705628	0.280998	0.424843	5.22401	7.97544	0	5.15345	8.40625	0	11.2043	10.7846	10.8452	11.114	16.1202	16.2356	16.0347	16.4537	16.0504	16.2101	16.2464	16.0549	9	13	+	ALLQLHLEQR;ARDEWDR;DSGREDEPGSPR;FADLAASHLEAIR;GPRPSGDKEEQPLQEPDSGLR;RALLQLHLEQR;RVPEEASTNR;RVPEEASTNRR;SRDSEPSGPWL	Q2TAM9
Q9BXJ9	NAA15_HUMAN	NAA15	-1.28571	0.697742	0.587963	-0.0712674	0.295851	0.418208	1.28763	3.77338	0.000569086	1.21636	3.56925	0.00134636	13.7973	13.8704	13.3951	13.1805	14.9349	14.9737	14.7871	14.6982	14.5468	14.8817	14.8253	14.855	13	13	+	ALKPANMLER;DLSLLQIQMR;FAEHGETLAMK;FLLMLQSVK;IAIEIYLK;KEEAYELVR;MVYYLDPSSQK;NFNETFLK;QILSNPK;RLPLNFLSGEK;VETPLEEAIK;WDKDNLQILR;YQLLQLRPAQR	A0A0B4J1W3;A0A8V8TPI7;A0A8V8TQ00;A0A8V8TQ34;A0A8V8TQT7;A0A8V8TR41;Q6N069;Q6N069-2;Q6N069-3;Q6N069-4;Q6N069-5;Q9BXJ9;Q9BXJ9-4
Q96GM8	TOE1_HUMAN	TOE1	-1.3241	0.700992	0.623103	-0.0716965	0.468599	0.381646	1.86408	4.71903	7.52533e-05	1.79238	4.56915	8.22222e-05	13.2412	12.4218	12.8986	12.8874	14.7269	14.7932	14.777	14.6083	14.6694	14.655	14.5126	14.7814	7	7	+	AARPEIADR;ALLNLPGTQTSGEAK;ATSEVPGSQASPNPVPGDGLHR;AVPLTVAK;TANFVAVDTELSGLGDRK;TLFLELIR;YAAEFHAR	Q96GM8;Q96GM8-2
Q9NVI1	FANCI_HUMAN	FANCI	-1.28142	0.668408	0.613011	-0.0718017	0.273472	0.422998	2.52724	3.48491	0	2.45543	3.40817	5.56962e-05	10.6588	10.8769	12.2938	10.7595	13.6232	13.5439	13.6506	13.8801	13.6469	13.4421	13.8096	13.5121	18	18	+	AMFANQLDAR;DLQLLQGSK;DSIQSHQESLSVLR;EGDLTNLLQNQAVK;FLIHLSK;FQDQVLDLLK;IFSAVQQFYQPK;LGANILLETFK;LQEFLQTLR;SADFSQSTSIGIK;SPVILLR;SYVSTMILEVVK;TADKLQEFLQTLR;TIETSPSLSR;TNHFAIVNLR;YAVNVALQK;YTSIPTSVEESGK;YTSIPTSVEESGKK	A0A6Q8PGF4;A0A6Q8PH09;A0A8Q3SIW9;A0A8Q3SIZ6;F8W7R3;H3BMG4;H3BP78;H3BQE2;H3BS60;H3BT54;Q9NVI1;Q9NVI1-1;Q9NVI1-2;Q9NVI1-4
Q9BUP3;Q9BUP3-3	HTAI2_HUMAN	HTATIP2	-1.27878	0.671616	0.607165	-0.0722122	0.194158	0.457918	2.18526	3.40579	3.83808e-05	2.11305	3.53395	9.02439e-05	11.3868	11.2073	12.4213	10.974	13.9372	13.2896	13.8516	13.652	13.6494	13.5699	13.6636	13.5586	5	5	+	AGAEGFVR;EILEQGLFSK;SSNFLYLQVK;SVFILGASGETGR;VDRDYVLK	E9PI87;Q9BUP3;Q9BUP3-2;Q9BUP3-3
P62280	RS11_HUMAN	RPS11	-1.34928	0.730764	0.618513	-0.0745568	1.80906	0.308784	1.38156	7.65369	0.000294967	1.307	7.54441	0.000475653	20.0199	20.1468	20.0536	20.1775	21.4685	21.4409	21.5011	21.5137	21.3772	21.3897	21.4457	21.4133	14	17	+	AYQKQPTIFQNK;CPFTGNVSIR;DVQIGDIVTVGECRPLSK;DYLHYIR;EAIEGTYIDK;EAIEGTYIDKK;ILSGVVTK;NIGLGFK;NMSVHLSPCFR;QPTIFQNK;RDYLHYIR;RVLLGETGK;VLLGETGK;VLLGETGKEK	M0QZC5;M0R1H5;M0R1H6;P62280
Q9NVH2;Q9NVH2-2;Q9NVH2-3	INT7_HUMAN	INTS7	-1.31308	0.683004	0.630073	-0.0757155	0.187124	0.452017	2.8553	4.32284	0	2.77958	4.23052	0	10.8632	12.1518	11.0898	11.0409	13.9388	14.1417	14.4386	14.0478	13.8701	14.3649	14.1384	13.8907	6	8	+	IFSVIHSNDPVAR;LAIQDLK;LALSPSPR;LQQQQAQQPLQQQQQR;NPAEPIAVQNNQQLALK;SLEDPYSQQIR	A0A087WXK3;Q9NVH2;Q9NVH2-2;Q9NVH2-3;Q9NVH2-4
Q9UBX3;Q9UBX3-2	DIC_HUMAN	SLC25A10	-1.34152	0.713265	0.628252	-0.0760489	1.70444	0.306059	1.83813	5.84394	0	1.76208	5.69196	8.87556e-05	15.5462	15.5188	15.1866	15.1275	17.1595	17.2026	17.1813	17.1882	17.1414	17.1496	17.0663	17.0702	9	12	+	FAIYETVR;GLVPAGIR;GSQGPLPFHEK;LFSGATMASSR;LGPLAFYK;MTGMALR;NYAHALDGLYR;QMTYSLTR;VHLQTQQEVK	B4DLN1;F6RGN5;I3L1E8;Q9UBX3;Q9UBX3-2
Q13637	RAB32_HUMAN	RAB32	-1.34232	0.712322	0.63	-0.0766091	1.06033	0.317672	1.91207	5.91987	0	1.83546	5.87525	4.95974e-05	14.3432	14.1614	14.4732	14.6646	16.3952	16.2763	16.2646	16.3545	16.2569	16.2416	16.2924	16.1933	10	12	+	AGGGAGDPGLGAAAAPAPETR;ATIGVDFALK;IKLDQETLR;LDQETLR;LQLWDIAGQER;SSTFEAVLK;VHLPNGSPIPAVLLANK;VLNWDSR;VLVIGELGVGK;YVHQLFSQHYR	H0YEA4;O14966;P57729;Q13637
Q9BVP2;Q9BVP2-2	GNL3_HUMAN	GNL3	-1.34119	0.71346	0.627728	-0.0768671	1.52626	0.305783	1.84219	5.79519	0	1.76532	5.68492	8.91566e-05	15.6053	15.5334	15.4347	15.106	17.2085	17.2897	17.2614	17.2885	17.2252	17.1744	17.1363	17.2048	13	15	+	DPGVPNSAPFK;ELPTVVFR;GGIPNVEGAAK;KDPGVPNSAPFK;KLETNPDIKPSNVEPMEK;KVIEASDVVLEVLDAR;LVLILNK;SGFNLEELEK;SMQVVPLDK;SPASIEVVKPMEAASAILSQADAR;SSIINSLK;VGVIGFPNVGK;YTVPGYR	B4DMU5;C9JYH9;C9JZT7;Q9BVP2;Q9BVP2-2
Q8WWH5	TRUB1_HUMAN	TRUB1	-1.28224	0.661504	0.620738	-0.0772817	0.403516	0.3706	3.68489	3.44038	0	3.60761	3.41357	0	10.9969	13.3332	11.0512	11.0403	15.2226	15.3779	15.4657	15.095	15.257	15.2313	15.1834	15.1804	10	11	+	AAAAVVAAAAR;FTGNIMQVPPLYSALK;GPTSAELLNR;GVLVVGIGSGTK;IGHGGTLDSAAR;LLAEAGMPSPEWTK;MLTSMLSGSK;PARPVTVYSISLQK;PVTVYSISLQK;YTAIGELGK	Q8WWH5
Q15424;Q15424-2;Q15424-3;Q15424-4	SAFB1_HUMAN	SAFB	-1.31196	0.724113	0.587844	-0.0772958	0.389142	0.373905	1.15493	4.8388	0.000878566	1.07763	4.14165	0.0020083	13.5957	14.0046	13.7231	13.9615	14.8854	15.0177	15.0206	14.9809	14.9336	14.8659	14.7025	15.0935	10	11	+	ADSLLAVVK;FHDFDHR;GRYPDHSVDR;GRYPDHSVDRR;GVPVISVK;MQAQWER;NFWVSGLSSTTR;RPYDLDRR;SVVSFDK;YHSDFNR	K7EII0;Q14151;Q15424;Q15424-2;Q15424-3;Q15424-4
P22033	MUTA_HUMAN	MMUT	-1.35279	0.689937	0.662856	-0.078876	0.976812	0.312564	5.9497	8.89672	0	5.87082	8.82968	0	17.3209	16.9626	16.8999	16.8583	23.0151	22.9671	22.8873	22.971	22.8696	22.7961	22.9267	22.9326	47	69	+	AAVQVLDDIEK;AGQQGLSVAFDLATHR;AHCQTSGWSLTEQDPYNNIVR;AVAEGIPK;CTVGEITDALK;CTVGEITDALKK;DQALAER;DTMDLPEELPGVK;DTMDLPEELPGVKPFTR;EDAVEVLAIDNTSVR;EITSAIK;EITSAIKR;EKLTGTIQNDILK;ELNSLGR;EVAQQAVDADVHAVGISTLAAGHK;FYKDNIK;FYKDNIKAGQQGLSVAFDLATHR;GDVGMAGVAIDTVEDTK;GKNPEDLIWHTPEGISIK;GKNPEDLIWHTPEGISIKPLYSK;GPYPTMYTFR;GPYPTMYTFRPWTIR;GYDSDNPR;IARNTQIIIQEESGIPK;IDSGSEVIVGVNK;IIADIFEYTAK;ILFDGIPLEK;LINEIEEMGG…	P22033
Q52LJ0-1	FA98B_HUMAN	FAM98B	-1.28621	0.670689	0.615525	-0.0795934	0.472826	0.349424	2.82353	3.54808	0	2.74394	3.46683	6.93694e-05	11.016	12.7519	11.0024	11.1761	14.3889	14.3643	14.2055	14.2818	14.1743	14.2511	14.3978	14.0991	4	5	+	GPLLEEQALTK;STTSDIPHMLNQVESK;TTITMAHLLAAR;VKTDDIAR	H0YNA1;Q52LJ0;Q52LJ0-1
P12236	ADT3_HUMAN	SLC25A6	-1.34652	0.714778	0.631739	-0.0799947	0.887763	0.312843	1.98574	6.57892	0	1.90575	6.69484	5.55957e-05	17.4589	17.2848	17.2746	17.6064	19.3474	19.3094	19.4947	19.4162	19.3543	19.3305	19.3032	19.2597	5	7	+	AAYFGVYDTAK;DFLAGGIAAAISK;IFRDEGGK;MTEQAISFAK;TEQAISFAK	P12235;P12236;V9GYG0
Q96KB5;Q96KB5-2	TOPK_HUMAN	PBK	-1.34062	0.706487	0.634136	-0.0805511	0.323772	0.378212	2.27913	6.19474	0	2.19858	5.83113	7.17949e-05	11.1362	10.6678	10.7749	10.8238	13.1439	13.1902	12.9504	13.2347	13.109	13.189	12.8016	13.0975	4	4	+	ASQDPFPAAIILK;LLHGDIK;SLHHPNIVGYR;VALNMAR	E5RFX4;Q96KB5;Q96KB5-2
P57088	TMM33_HUMAN	TMEM33	-1.34173	0.734799	0.606931	-0.0806594	0.561691	0.334639	1.30988	7.24097	0.000310526	1.22922	6.08676	0.000790207	15.3733	15.387	15.2492	15.3624	16.6907	16.6883	16.6768	16.5557	16.727	16.5994	16.4823	16.4801	5	6	+	ALLANALTSALR;GSNSLPLLR;LPHFQLSR;LSANQQNILK;TLFNELR	D6RAA6;H0Y8N0;P57088
O14562	UBFD1_HUMAN	UBFD1	-1.35365	0.692513	0.661142	-0.0809798	1.82094	0.285366	5.28186	10.8687	0	5.20088	11.2132	0	10.9891	10.9177	11.094	10.9446	16.3119	16.3058	16.2274	16.2277	16.1853	16.1739	16.1976	16.1921	9	11	+	FPLDSTGSELK;GKPEDVMPSVK;GLVPEDK;GSLQPAPAQPPGDPAAQASVSNGEDAGGGAGR;IHSITGLPPAMQK;IMVVGSTINDVLAVNTPK;LEQDQLWIGTK;LPMGSIK;LPTVPLSGMYNK	H3BRL3;H3BUM8;O14562
O75616	ERAL1_HUMAN	ERAL1	-1.33969	0.721619	0.618071	-0.0813503	0.979867	0.305521	1.61942	5.84529	0.000136788	1.53807	5.56321	0.000225604	13.5869	14.0182	13.8185	13.6684	15.411	15.3384	15.4124	15.4078	15.3475	15.3988	15.225	15.273	7	7	+	DPNTQSVGNPQR;ETQVILLDTPGIISPGK;LLEHLPQEVPYNVQQK;NQLSPQLLR;STLSNQLLGR;VVLLGAPNAGK;YSQIPSVLVMNK	J3QRV9;J3QSB2;J3QT61;K7EQJ8;O75616;O75616-2
Q9UK99;Q9UK99-2;Q9UK99-3	FBX3_HUMAN	FBXO3	-1.24313	0.643449	0.599682	-0.0828116	0.201018	0.422728	3.56963	2.92617	0	3.48682	2.88309	0	10.8026	10.9755	11.0375	13.725	15.4864	15.1092	14.9184	15.3051	15.295	15.0383	14.8568	15.2977	7	8	+	IFNVAIPR;KAWDDLKK;LSQLSSHDPLWR;LVVPGLLGSMALSNHYR;NVVSGGFPIIR;SLFIDTYSDVGR;YIDHYAAIK	B4E3U2;E9PJM3;E9PL46;G3V1E0;Q49AF1;Q9UK99;Q9UK99-2;Q9UK99-3
P04049;P04049-2	RAF1_HUMAN	RAF1	-1.28044	0.666159	0.614281	-0.0838997	0.629033	0.316109	3.14817	3.42613	0	3.06427	3.36381	0	10.5648	10.9369	12.7872	10.9898	14.3715	14.4133	14.5547	14.5318	14.2822	14.4846	14.4298	14.3392	9	9	+	FLLNGFR;FQMFQLIDIAR;GYASPDLSK;IGSGSFGTVYK;SHSESASPSALSSSPNNLSPTGWSQPK;STSTPNVHMVSTTLPVDSR;TPVPAQR;VVDPTPEQFQAFR;YSTPHAFTFNTSSPSSEGSLSQR	A0A0S2Z4L5;A0A2R8Y492;A0A2R8Y679;A0A2R8Y8E0;A0A2R8YDP5;A0A2U3TZI2;A0A8I5KQ33;A0A8I5KQV4;A0A8I5KR46;A0A8I5KRD1;A0A8I5KS16;A0A8I5KSB0;A0A8I5KSI1;A0A8I5KSV6;A0A8I5KT32;A0A8I5KTA5;A0A8I5KTK4;A0A8I5KW44;A0A8I5KWA9;A0A8I5KWF7;A0A8I5KWS9;A0A8I5KYC4;A0A8I5KYP5;A0A8I5QJG5;A0A8I5QKU8;A0A8I5QKZ6;H7C155;H7C4S5;H7C560;P04049;P04049-2;P15056
Q9Y6W3	CAN7_HUMAN	CAPN7	-1.33369	0.699089	0.634599	-0.0839272	0.152071	0.457925	2.64546	6.58009	0	2.56153	5.45619	0	10.789	10.8657	10.8206	10.8945	13.4525	13.198	13.5425	13.7588	13.1289	13.9211	13.2715	13.2945	7	7	+	AEALSEPLTKPVGK;DAYSLANNPQYK;IAMHSDSQTFSK;INSPHYLTK;LITGIIYPQNK;NNPIYQFHIEK;TGPLLIELR	H7C1B7;Q9Y6W3
Q8IY17;Q8IY17-2;Q8IY17-3	PLPL6_HUMAN	PNPLA6	-1.33566	0.720523	0.615141	-0.0840547	0.712683	0.309292	1.64006	5.37521	0.000135558	1.55601	5.42768	0.000228083	14.3113	14.4723	13.965	14.2647	15.968	15.9093	15.951	15.7452	15.8445	15.7391	15.7975	15.8563	28	31	+	AGTIIAR;AQPSVVLSAAHTVAAR;AVFGGWSR;DKVLFYGR;ETPGRPPDPTGAPLPGPTGDPVKPTSLETPSAPLLSR;ETPTLQR;GDLIGVVEALTR;IEDPSLLNSR;ISVSLQEEASGGSLAAPAR;IVLYQTDASLTPWTVR;KVSQSTSSLVDTSVSATSR;LFPSPGLPTR;LGASALDSIQEFR;LHELYEK;LIHLLSQK;LPEGTLGHIK;LPVEAFSAVFTK;MVSTSATDEPR;QTSSIFEAAK;SDFYEIMR;TPAPDGPR;TVEWLNMR;VKVPDMAEIQSR;VLTGNTIALVLGGGGAR;VPDMAEIQSR;VSQSTSSLVDTSVSATSR;VSQSTSSLVDTSVSATSRPR;YPESLVR	A0A2R8Y7E1;A0A384DVU0;M0QXH7;M0QYF5;M0QYT1;M0QZK5;M0R2C2;M0R2H4;M0R2K2;Q6ZV29;Q6ZV29-3;Q6ZV29-4;Q6ZV29-5;Q8IY17;Q8IY17-2;Q8IY17-3;Q8IY17-5
Q14746;Q14746-2	COG2_HUMAN	COG2	-1.32204	0.680176	0.641867	-0.0846262	0.799874	0.302983	4.42303	4.48095	0	4.3384	4.41858	0	11.0602	10.9466	12.8085	10.996	15.8563	15.896	15.8985	15.8527	15.8489	15.867	15.8062	15.6428	19	21	+	AHPAYHSFNK;ALNQLSVPLGQLR;EEVLSLR;EPSITQGNTEDQGSGPSETKPVVSISR;ETSALEASSPLLTGQILER;EVTGGAISSEK;IATEFNQLQFHAVQSK;KTTPANPVGPSGGMSDDDKIR;LEMIGFK;LGLQASDIK;LTLQILAR;SALEVPR;SFSALAELVAAAK;SSVSEGIR;TTPANPVGPSGGMSDDDKIR;TYATIDK;WNLPVYFQIR;YSVFVNELSLRPISNESPK;YTISMDFVR	B7Z2Y2;Q14746;Q14746-2;V9GY21
Q8IVT5	KSR1_HUMAN	KSR1	-1.34327	0.708579	0.634689	-0.0861471	0.458818	0.329098	2.39222	6.4194	0	2.30607	5.99773	0	11.1307	10.6505	10.8405	11.0313	13.3653	13.2854	13.1976	13.3738	13.1519	13.0433	13.3278	13.3544	12	12	+	AAEPHFGTLPK;EGGGGGDAAAAEGGAGAAASR;FDLSHGSPQMVR;FGLGVLESSNPK;FNFPAAYFIHHR;ISFLPLTR;LIDISIGSLR;LSVAPGER;RDIGLSVTHR;SMIFGVK;TPELNSYPR;VFQLLPSFPTLTR	A0A0A0MQW1;A0A2R8Y4X0;A0A2R8Y5H9;A8MY87;J3QLI1;J3QQL4;Q8IVT5;Q8IVT5-2;Q8IVT5-3;Q8IVT5-4
Q07352	TISB_HUMAN	ZFP36L1	-1.17925	0.623233	0.556019	-0.0862117	0.217119	0.404519	2.31194	2.41734	0.000167089	2.22572	2.3133	0.000258625	13.2377	11.1904	10.7045	10.9466	13.6427	13.7363	13.9776	13.9703	14.0036	13.5393	13.9504	13.4888	4	5	+	AVGTPAGGGFPR;FHQNQLLSSLK;GEPAPALSSR;RHSVTLPSSK	G3V2D5;G3V2P5;G3V515;Q07352
Q9NRX1	PNO1_HUMAN	PNO1	-0.950587	0.506398	0.444189	-0.0863817	0.567172	0.314401	2.02313	1.41889	0.000916505	1.93675	1.36663	0.00153018	14.8269	10.85	13.9636	14.8168	15.815	15.5522	15.521	15.6617	15.5688	15.4825	15.5479	15.6052	8	9	+	AEEGFTQVTR;FTIENVTR;IFTPIVEHLGLQIR;KIPVPANR;MDTEEARPAK;QAEQLSAAGEGGDAGR;TKFTIENVTR;VHILGSFQNIK	F8WBJ6;Q9NRX1
Q8NBM4	UBAC2_HUMAN	UBAC2	-1.30826	0.692726	0.61553	-0.0864935	0.337862	0.355022	2.24198	4.07091	0	2.15549	4.12933	5.2921e-05	11.06	11.6532	11.1064	10.4238	13.5376	13.382	13.0629	13.2287	13.308	13.1585	13.1406	13.2581	7	7	+	IGMGATLDIQR;LMEMGFSR;MFTSTGSSGLYK;QLMFSQFAQGR;QNVNYQGGR;QQQGGMINWNR;VQVAQILGPLSITNK	A0A087WXT1;Q8NBM4;Q8NBM4-2;Q8NBM4-3;Q8NBM4-4;Q8NBM4-5;X6R5E5
P46087;P46087-4	NOP2_HUMAN	NOP2	-1.34969	0.709482	0.640204	-0.0876656	2.09917	0.255071	2.6057	7.2944	0	2.51804	7.20773	0	14.7664	15.0071	14.5824	14.7948	17.3953	17.4362	17.3823	17.3597	17.2746	17.3493	17.2968	17.3021	29	35	+	AEGIREPK;DFGAQREEGR;DLAQALINR;ELLLSAIDSVNATSK;FLPAVSDENSK;FLPAVSDENSKR;GADSELSTVPSVTK;GAETELVR;GISAGAVQTAGK;GPQPPTVSPIR;GPQSLFNAPR;GTDTQTPAVLSPSK;GVNLDPLGK;IQDIVGILR;KGPQSLFNAPR;LGSVEAPK;LGVTNTIISHYDGR;LVPTGLDFGQEGFTR;NTGVILANDANAER;QQLPEQPFEK;RFHPSLR;RLGSVEAPK;SPEAKPLPGK;SRSEYLNR;SVVGNLHR;TNKDEKDILR;TQASSSFQDSSQPAGK;TSYMAQLMK;VVGGFDR	F5GWB7;F5GYR3;F5H359;F5H5X6;F5H709;F5H8G6;P46087;P46087-2;P46087-3;P46087-4
Q7L2E3-2	DHX30_HUMAN	DHX30	-1.34724	0.737091	0.610146	-0.089406	1.36777	0.264522	1.46797	7.14695	0.000212746	1.37857	7.17519	0.000377042	14.9132	14.9484	15.0221	14.808	16.3948	16.4557	16.3956	16.3176	16.3184	16.2962	16.3439	16.2475	42	49	+	AIFQQPPVGVR;AIVLAAIFR;ALLSHDSGSDHLAFVR;ALTQFPLPK;ATISLSDSDLLR;AVAGWEEVLR;AVDSPNIK;DKLVYVHTNGPK;DPFSSSLQNR;EYLTTLGQR;FKPNSVTYR;GPVWQEAPQLPVDPHR;GVLMAGLYPNLIQVR;GWGLLGPR;IPQLLLER;ISAVSVAQR;LAHISTDPR;LESKPPSR;LMALAAGISPR;LQEALGMHESK;LQSDDILPLGK;LSQSLLELWR;LVLMSATGDNER;LVYVHTNGPK;MVPFQVPEILR;NELFDAAK;NLLNSVIGR;NLMQFHTVGTK;NNEPLTHAMYNLASLR;QLNPESIRPGGPGGLSR;RGPVWQEAPQLPVDPHR;RISAVSVAQR;SGNILLHK;SLGLVD…	H7BXY3;Q7L2E3;Q7L2E3-2;Q7L2E3-3
O43683;O43683-2;O43683-3	BUB1_HUMAN	BUB1	-1.35344	0.686285	0.667155	-0.0900269	2.54483	0.244257	9.59931	9.81197	0	9.50928	9.76124	0	10.9552	10.5824	10.8009	11.1681	20.4802	20.4846	20.4659	20.4731	20.3532	20.4081	20.3572	20.4252	8	8	+	AQTVTDSMFAVASK;EFLQQQYR;GIQNQAEPR;LLSGLSK;MGPSVGSQQELR;SPGDFTSAAQLASTPFHK;SSGAWGVNK;VANTSSFHTTPNTSLGMVQATPSK	A0A590UJ99;A0A590UK50;C9JQA4;C9JRC7;O43683;O43683-2;O43683-3
Q8WTT2	NOC3L_HUMAN	NOC3L	-1.21835	0.639067	0.579285	-0.0915956	0.295887	0.35458	2.84588	2.68534	0	2.75429	2.62341	5.13333e-05	12.5858	11.1458	13.427	10.7388	14.69	15.0144	14.9574	14.6191	14.7895	14.5075	14.7041	14.9135	11	11	+	DLSSSEPVHAK;ELIHLLPIKDK;FAAHLIAGAPSEGSGALKPELSR;HYHPIVQR;IIDKYEK;ILMHTFPK;IRPLTEAEK;KPIPLENPK;LGQASLGVIK;SPLLPAVLEGLAK;YSSEVATESPLDFTK	Q8WTT2
P11171;P11171-2;P11171-3;P11171-4	EPB41_HUMAN	EPB41	-1.34561	0.70928	0.636329	-0.0916011	0.397231	0.324419	2.58021	7.42845	0	2.48861	6.27164	0	11.1866	10.9461	11.1894	10.8897	13.6208	13.6628	13.6849	13.5641	13.6368	13.762	13.4437	13.3238	10	11	+	DVPIVHTETK;IRPGEQEQYESTIGFK;LSMYGVDLHK;LSTHSPFR;LTSTDTIPK;QASALIDRPAPHFER;SPRPTSAPAITQGQVAEGGVLDASAK;TLNINGQIPTGEGPPLVK;TQTVTISDNANAVK;TWLDSAK	A0A1B0GWG0;A0A2R8Y420;A0A2R8Y4N6;A0A2R8Y570;A0A2R8Y5C8;A0A2R8Y5G2;A0A2R8Y5Z6;A0A2R8Y6D0;A0A2R8Y6G5;A0A2R8Y6T6;A0A2R8Y783;A0A2R8Y7N0;A0A2R8Y7Y3;A0A2R8YCW8;A0A2R8YD30;A0A2R8YFR9;A0A2U3TZH6;A0A3B3ITC5;A0A3B3ITP0;A0A3B3IU06;A0A3B3IUD6;P11171;P11171-2;P11171-3;P11171-4;P11171-5;P11171-6;P11171-7
P10644;P10644-2	KAP0_HUMAN	PRKAR1A	-0.877025	0.464869	0.412156	-0.091609	0.522287	0.306269	2.33207	1.24131	0.000951559	2.24046	1.19579	0.00159651	15.4397	15.9003	15.4174	10.5472	16.6277	16.6326	16.6655	16.7072	16.4035	16.7475	16.6442	16.4713	10	10	+	HNIQALLK;ILMGSTLR;KMYEEFLSK;LTVADALEPVQFEDGQK;MYEEFLSK;QIQNLQK;RSENEEFVEVGR;TDSREDEISPPPPNPVVK;TMAALAK;VSILESLDK	C9JSK5;H7BYW5;K7EIE5;K7EJ40;K7EK41;K7EKR1;K7EM13;K7EMU2;K7EMZ6;K7EPB2;K7EPR5;K7EQK3;P10644;P10644-2;P31321;X6RAV4
Q9P0U3;Q9P0U3-2	SENP1_HUMAN	SENP1	-1.10962	0.596593	0.513027	-0.0931094	0.226336	0.381823	1.90107	2.0409	0.000375689	1.80796	1.90958	0.000879854	10.9056	10.9842	11.2276	13.3723	13.704	13.5197	13.4728	13.3974	13.4876	13.5326	13.7047	12.9966	8	8	+	ALALQLQNQR;DRPINFTQQHMPYFR;EIPVTVVQETQK;ELTSVYDSR;ILLQYLK;NSTPSSSSSLQK;TFGQSANGQWR;TSSGLSNSFAGK	F8VRZ8;Q9P0U3;Q9P0U3-2
Q6VMQ6;Q6VMQ6-4;Q6VMQ6-5	MCAF1_HUMAN	ATF7IP	-1.34272	0.753767	0.588951	-0.0932338	1.05434	0.262929	1.18595	7.1035	0.000475465	1.09272	6.34884	0.00116992	14.9058	14.8661	14.9281	14.764	16.0551	16.0684	16.098	15.9863	15.9822	16.0252	15.9827	15.8448	13	14	+	APANHQVVYTTLPAPPAQAPLR;IPISAFSTSSAAEQNSNTTPR;LNHTPVSTMSSSQPVSR;LPPEAASTSLPQKPHLK;NGADEKLEQIQSK;NPTASAAPLGTTLAVQAVPTAHSIVQATR;NPVSLPSLPNPTKPNNVPSVPSPSIQR;QQLEAVYK;QVNPQNSVTVR;TIDASVSK;TSLPTVGPSGLYSPSTNR;TVLTELQAK;TVNDVNSNNNMSYR	A8MV73;F5GYR7;F5GZ10;F5GZ98;F5H1K9;F5H221;F5H2H9;F5H2W9;F5H3C4;F5H502;F5H592;F5H6X8;F5H8I0;F8WE35;H0YFA3;Q6VMQ6;Q6VMQ6-2;Q6VMQ6-4;Q6VMQ6-5
Q9NXE4;Q9NXE4-3;Q9NXE4-4	NSMA3_HUMAN	SMPD4	-1.33267	0.712327	0.620345	-0.0933561	0.297011	0.348905	2.07556	5.34907	0	1.9822	5.64995	5.52962e-05	10.7859	10.8957	10.9225	10.4704	12.6994	12.9118	13.1208	12.6448	12.8514	12.6898	12.5709	12.8914	7	7	+	FDFPVSYLPGPVK;LFVGFLNR;SYEIASLVR;TPAIPFASYGLHHTSLLK;VFAQPNLAEMIQK;YHLTEPGLASR;YQIINGLR	A0A7P0T8J0;A0A7P0T9J6;A0A7P0TAZ0;A0A7P0TB24;A0A7P0TB44;A0A7P0Z453;C9J647;F8WEQ5;H7C0W5;H7C1Q6;H7C235;H7C2E2;H7C2J2;Q9NXE4;Q9NXE4-10;Q9NXE4-2;Q9NXE4-3;Q9NXE4-4;Q9NXE4-5;Q9NXE4-6;Q9NXE4-7;Q9NXE4-8;Q9NXE4-9
Q7Z333;Q7Z333-3;Q7Z333-4	SETX_HUMAN	SETX	-1.18726	0.647721	0.539535	-0.0935616	0.401532	0.318985	1.58693	2.47969	0.000478431	1.49337	2.37045	0.00106144	11.0653	11.0557	12.556	10.9624	13.2279	12.9459	12.8924	12.9209	13.0283	13.0078	12.7718	12.805	11	11	+	AIETAYAMVK;EQAPDISPK;FSLDSQVNHR;LINHFEK;LISPQNLSVR;SLDYVAQLR;SLETSSALSPSLK;SLTHPPTIAPEGSRPQGGLPSSK;SQNNVLPK;TIVGLLYR;TSVAASLYHTPSDSK	Q7Z333;Q7Z333-3;Q7Z333-4;X6RI79
P10398	ARAF_HUMAN	ARAF	-1.14436	0.607722	0.536642	-0.093842	1.45508	0.248915	2.31315	2.15673	0.000209589	2.2193	2.0817	0.000382531	13.668	13.7822	13.5181	10.9703	15.3058	15.2489	15.2784	15.3581	15.1329	15.2006	15.2478	15.2345	13	14	+	DQIIFMVGR;FLFHGFR;GSPSPASVSSGR;GYLSPDLSK;IGDFGLATVK;IGTGSFGTVFR;NEMQVLR;QHEAPSNRPLNELLTPQGPSPR;QQFYHSVQDLSGGSR;QTAQGMDYLHAK;SNNIFLHEGLTVK;VSQPTAEQAQAFK;WHGDVAVK	A0A0S2Z4L5;A0A2R8Y492;A0A2R8Y679;A0A2R8Y8E0;A0A2R8YDP5;A0A2U3TZI2;A0A8I5KQV4;A0A8I5KS16;A0A8I5KSB0;A0A8I5KSV6;A0A8I5KTA5;A0A8I5KWF7;A0A8I5KYC4;A0A8I5QKU8;A0A8I5QKZ6;H7C155;H7C4S5;H7C560;P04049;P04049-2;P10398;P10398-2;P15056
Q9H7B2	RPF2_HUMAN	RPF2	-1.15895	0.606555	0.552395	-0.0940893	0.81389	0.273462	3.06712	2.2327	0	2.97303	2.17303	9.01065e-05	13.6503	13.6649	10.5343	10.8596	15.2479	15.1854	15.326	15.2184	15.0104	15.1947	15.236	15.1602	8	10	+	GPTVSNIR;KPYGVLYK;KRPNNLVIGR;NISHDTFGTTYGR;NITRPFEDQTSLEFFSK;RTHLASDDLYK;SLLIDFFR;THLASDDLYK	Q5VXN0;Q9H7B2
P18085	ARF4_HUMAN	ARF4	-1.31537	0.738821	0.57655	-0.095396	0.402616	0.314242	1.20762	4.7014	0.000653165	1.11223	4.94319	0.00147277	16.9277	16.6252	16.6132	16.7676	18.0005	17.7872	17.8199	18.1566	17.9511	17.7577	17.9446	17.7292	5	6	+	DAVLLLFANK;HYFQNTQGLIFVVDSNDRER;ILMVGLDAAGK;IQEVADELQK;LGLQSLR	A0A8V8TNZ0;A0A8V8TNZ5;A0A8V8TP92;A0A8V8TP99;A0A8V8TQC0;A0A8V8TQP8;C9J1Z8;C9JAK5;C9JPM4;F5H0C7;F5H1V1;F5H423;F5H6T5;F8WDB3;P18085;P61204;P61204-2;P84077;P84085;U3KQF2
Q9P287-2	BCCIP_HUMAN	BCCIP	-1.34481	0.703686	0.641125	-0.0954292	0.37653	0.319459	3.1247	6.64381	0	3.02927	6.24121	0	10.6995	11.01	10.4662	10.936	13.9754	13.7422	14.0026	13.8903	13.7656	14.0675	13.6222	13.7735	6	6	+	AGLIQSR;AVESGVPQPPDPPVQR;FLNDTTKPVGLLLSER;GLEPVPIQHNGGSR;GQVTALVSLK;LLQQLFLK	Q9P287;Q9P287-2;Q9P287-3;Q9P287-4
P05141	ADT2_HUMAN	SLC25A5	-1.34675	0.729567	0.617182	-0.0956736	1.02328	0.255861	1.76758	7.00146	0	1.67191	6.91905	8.77037e-05	20.005	19.8635	19.7923	20.0307	21.6747	21.72	21.7673	21.5998	21.6866	21.5944	21.5421	21.5559	14	17	+	AAYFGIYDTAK;DFLAGGVAAAISK;EQGVLSFWR;GAWSNVLR;GMLPDPK;GNLANVIR;LAADVGK;LLLQVQHASK;MMMQSGR;MTDAAVSFAK;QIFLGGVDK;QIFLGGVDKR;TAVAPIER;YFPTQALNFAFK	P05141;P12235;P12236;Q9H0C2;V9GYG0
Q8NI36	WDR36_HUMAN	WDR36	-1.25763	0.671417	0.586209	-0.0967112	1.10046	0.249844	2.18946	3.11744	7.33427e-05	2.09275	3.00942	0.000116216	11.0384	12.3813	11.0224	12.4363	13.8815	13.9634	13.8689	13.9225	13.8422	13.7032	13.8088	13.8953	15	16	+	ALGLFSNDIPHVVR;ESGPSGIETELR;FAAEEAR;GLQNTMSVR;ISAILHPSTYLNK;LEEGLVNNK;LLYTFPGWK;NAHSTAIAGLTFLHR;NLLNLDVIK;SAPFFIPTIPGLVPR;SLGHGLINK;STIGAYFLKPK;TASALFAGFR;VVNLGVLAQK;YDTALNLLK	A0A0A0MTB8;Q8NI36
Q9P2D0	IBTK_HUMAN	IBTK	-1.09994	0.586097	0.513838	-0.0973773	1.3663	0.241201	2.27212	1.93544	0.0002862	2.17474	1.86193	0.000519592	13.9278	13.8234	11.0635	14.343	15.5472	15.6247	15.5127	15.5617	15.4974	15.4829	15.5015	15.3749	24	28	+	APKPVNAWASSLHSVSSK;DRPTHVVFK;ENNSGMNSMETVLFTPSK;FHSVFLSQK;FHTVLWTR;GIENSQAPK;GVDLLVK;HALDVLSVVTK;HHPELVDLFSR;ISAPQPIPSNR;KFDFSNLSSR;MIALTTK;NEILFVTQDGEGFR;NPEEYQGTLNSHLNK;PVNAWASSLHSVSSK;QVFISDIALNR;SLDVLSDGVLK;SNQAQTVSER;TIIGVAAGR;TIMEIEESR;TPQGPLAVPMWNK;VKPYVNGTSPVYSR;VLVSGGHMEYK;YILAVHSDFFQK	D6R9F4;E7EPI0;E9PDR5;H0Y9N7;Q9P2D0;Q9P2D0-2;Q9P2D0-3
Q9BY43;Q9BY43-2	CHM4A_HUMAN	CHMP4A	-1.32244	0.713765	0.608677	-0.0983453	0.594571	0.280556	1.90557	4.61061	3.78698e-05	1.80722	4.62623	8.42105e-05	13.2172	13.3347	12.6959	12.6822	15.004	14.7336	15.0109	14.8038	14.6922	14.8175	14.8451	14.804	7	8	+	EAIENATTNAEVLR;EKGPTPEEAIQK;GPTPEEAIQK;IQQELQTAK;KQEFLEQK;LPSVPSTHLPAGPAPK;TMELAAQSMK	E9PQ80;E9PQI5;E9PSI1;H0YI89;H0YIN6;Q9BY43;Q9BY43-2
Q9Y606;Q9Y606-2	PUS1_HUMAN	PUS1	-0.948946	0.511438	0.437507	-0.0987236	0.267779	0.347527	1.95013	1.43185	0.00099096	1.85141	1.36008	0.00185503	13.9547	11.1485	14.1575	10.7696	14.2069	14.549	14.5913	14.4837	14.5191	14.0192	14.5711	14.3266	6	6	+	APGLGLVLER;EGLEFAVIR;GVSAAGQVVSLK;GYAPESVLER;LSAETLQQVNR;MVGLVVAIVK	F5GY32;F5H1S9;G8JLB3;Q9Y606;Q9Y606-2
P48634	PRC2A_HUMAN	PRRC2A	-1.0837	0.576851	0.506845	-0.0988865	0.647598	0.273867	2.34559	1.86553	0.000285896	2.2467	1.79619	0.000521187	12.7759	13.9596	10.6565	10.7499	14.2228	14.4542	14.4234	14.4239	14.233	14.4164	14.1844	14.295	19	19	+	ATPSTYSGVFR;AVGTPGGGGGGAVPGISAMSR;EAPPPVLLTPK;EGTLTQVPLAPPPPGAPPSPAPAR;ELTASVTEAIPVSR;ESAEQSSGPGPSLRPQNSTTWR;GGGTGGPNHPPAPR;GGSNGGSNVGMEDGERPR;GNDPNVSLVPK;GVGSGGQGPPPPR;LAWVGDVFTATPAEPR;LIPGPLSPVAR;LKAEPAAPPAAPSTPAPPPAVPK;LSSNLGGPGSSR;LVEPVGRPSILK;QPPSQGLGYPK;QSSSEISLAVER;RPPAAPENTPLVPSGVK;SLEIQKPAVAPR	P48634;P48634-2;P48634-3;P48634-4
Q9Y6I9	TX264_HUMAN	TEX264	-1.34462	0.706556	0.638064	-0.0993102	0.345194	0.318172	2.97413	6.51967	0	2.87482	6.61061	0	10.9325	10.7027	10.8219	11.1667	13.9208	13.6045	14.0149	13.9801	13.9862	13.6153	13.8181	13.7034	4	4	+	ETSAATLSPGASSR;QGDFYVPEMK;RVHPALDTYIK;VHPALDTYIK	A0A087WTU3;C9JHH5;C9JXQ7;Q9Y6I9
Q9H0U3	MAGT1_HUMAN	MAGT1	-1.31147	0.73695	0.574517	-0.0993874	0.754717	0.262591	1.25336	4.52157	0.000511053	1.15397	4.09993	0.00151198	14.9493	14.4158	14.6119	14.4311	15.8823	15.904	15.8341	15.8011	15.6996	15.8476	15.6126	15.8644	6	6	+	EMVLSEK;GFSAEQIAR;RGDTYELQVR;SNMEFLFNK;VSQLMEWTNK;YSSAFTNR	A0A087WU53;A0A8I5KUC4;A0A8I5KY62;A0A8I5KYH1;A0A8I5QJJ8;A0A8I5QJM4;A0A8I5QKX7;Q9H0U3;Q9H0U3-2
Q5VYS8	TUT7_HUMAN	TUT7	-1.19863	0.634756	0.563873	-0.0998611	0.584825	0.277849	2.58292	2.52061	7.55814e-05	2.48306	2.43803	8.30295e-05	12.8162	10.4232	13.1205	11.53	14.6232	14.6334	14.5459	14.4191	14.3244	14.3914	14.4911	14.6152	13	13	+	ALLVELNK;ELLGLQQAEER;EVINHHPDVQTK;HLLTVDQK;IAIEDPYSVK;IMENVFQHK;IQLEPLPPLTPK;ITPGNYGNTPR;LLSAYSAIDPR;LSLFGSSK;NILPITTAK;NPIYSQPAWMNDSHK;NPPVIPVLQEIYK	A0A0C4DFM7;A0A0C4DFW3;E9PKX1;E9PKY2;Q5TAX3;Q5VYS8;Q5VYS8-2;Q5VYS8-3;Q5VYS8-4;Q5VYS8-5;Q5VYS8-6;Q5VYS9;X6R3Q3
A0A8I5KS52;Q8IUD2;Q8IUD2-4	A0A8I5KS52_HUMAN;RB6I2_HUMAN	ERC1	-1.35357	0.692812	0.660762	-0.0998726	1.4682	0.232686	6.37685	10.6958	0	6.27698	10.7019	0	16.7067	16.579	16.667	16.4727	22.9621	22.9866	22.9283	23.0558	22.8607	22.828	22.9041	22.9405	112	166	+	AAGLQAEIGQVK;AAGLQAEVFAIGQVK;AAILQTEVDALR;AHEAALEAR;AKLSSTQQSLAEKETHLTNLR;ALQTVIEMK;ALQTVIEMKDSK;AQAEVDRLLEILK;ASPEMSDR;DANIALLELSSSK;DANIALLELSSSKK;DLEEEIQMLK;DLKDLKEK;DLNQLFQQDSSSR;DNTIMDLQTQLK;DRLVQQLK;DTELLALQTK;EAQWEELK;EAQWEELKK;EAQWEELKKK;EASLLDLK;EASLLDLKEHASSLASSGLK;EDNLNDSSQQLQDSLR;EDNLNDSSQQLQDSLRK;EHASSLASSGLK;EHASSLASSGLKK;EKENSMLR;EKENSMLREEMHR;EKQEEIDNYK;EKQEEIDNYKK;EKVSLLQGDLSEK;E…	A0A8I5KS52;A0A8I5KT07;A0A8I5QKW1;A0A8J9C065;G8JLD3;H7C4G9;K7EIZ7;K7EKH8;K7EP25;K7EPD6;K7EPP6;O15083;Q8IUD2;Q8IUD2-2;Q8IUD2-3;Q8IUD2-4;Q8IUD2-5;X6RLX0;X6RM00
P62913;P62913-2	RL11_HUMAN	RPL11	-1.34427	0.748433	0.595832	-0.100101	1.99878	0.223022	1.37275	6.5616	0.000283491	1.27265	6.51596	0.000693465	18.4115	18.3843	18.3039	18.5756	19.7372	19.8281	19.8355	19.7655	19.6916	19.67	19.6779	19.7264	7	10	+	AEEILEK;IAVHCTVR;ISKEEAMR;PGFSIADK;VLEQLTGQTPVFSK;VREYELR;YDGIILPGK	P62913;P62913-2;Q5VVC8
Q5RKV6	EXOS6_HUMAN	EXOSC6	-1.34326	0.752824	0.590432	-0.101925	1.10901	0.237892	1.31561	7.02811	0.000311156	1.21368	6.47268	0.000816838	14.2196	14.3227	14.1538	14.1454	15.5116	15.6078	15.4853	15.4992	15.4301	15.5229	15.4103	15.3327	5	5	+	AGLLSQAK;ELALALQEALEPAVR;GGGPAGAGGEAPAALR;GSAYLEAGGTK;LYPVLQQSLVR	Q5RKV6
Q9Y2P8	RCL1_HUMAN	RCL1	-1.25156	0.667113	0.584443	-0.102504	0.463038	0.287645	2.37899	3.0423	0	2.27649	2.97169	8.82265e-05	12.7959	11.3378	10.8474	12.2574	14.0691	14.4428	14.1269	14.1157	13.9679	14.1824	14.0332	14.161	7	8	+	ATALPLLK;DFEASFIR;GVTNDQVDPSVDVLK;LLLEEIYR;LVLSTLSGRPVK;VLKPIQLTDPGK;VSPQMANR	Q5VYW8;Q5VZU2;Q5VZU3;Q9Y2P8;Q9Y2P8-2
Q9UBF2	COPG2_HUMAN	COPG2	-1.00435	0.543288	0.461065	-0.102919	0.993475	0.240161	1.93721	1.58366	0.000703275	1.83429	1.508	0.00147518	13.7918	10.964	13.3553	10.6833	14.1515	14.037	14.1206	14.2341	14.1347	13.9946	13.989	14.0132	11	11	+	AAAVSALAK;ATFYLNVLQQR;GGYDLLVR;IFNETPINPR;ISYDVVK;ITDGTMLQAIER;LFQSNDQTLR;NSHSLYLAGIFR;SIPLAMAPVFEQK;VSSVSSSALVSSLHMMK;VVLENEAVR	Q9UBF2;Q9UBF2-2
Q12905	ILF2_HUMAN	ILF2	-1.3459	0.756341	0.589556	-0.102942	1.50155	0.224867	1.29753	7.33367	0.000307107	1.19458	7.3578	0.000785768	15.9206	15.9633	15.9113	15.8107	17.1231	17.1985	17.2634	17.2109	17.1105	17.0392	17.0863	17.1483	12	15	+	AYEKPPEK;GTMTTGHNVADLVVILK;ILITTVPPNLR;ILPTLEAVAALGNK;ILSHGGFR;KLDPELHLDIK;NQDLAPNSAEQASILSLVTK;QPLALNVAYR;RNQDLAPNSAEQASILSLVTK;VKPAPDETSFSEALLK;VLQSALAAIR;WFEENASQSTVK	A0A0A0MRL0;B4DY09;Q12905;X6R6Z1
Q9H6R4;Q9H6R4-4	NOL6_HUMAN	NOL6	-1.34128	0.734821	0.606458	-0.103249	1.80939	0.217794	1.66992	5.93916	7.03654e-05	1.56667	5.87837	0.000155752	14.1386	13.8066	13.7739	13.7472	15.5137	15.62	15.524	15.4883	15.4116	15.4367	15.422	15.4626	25	30	+	ADDGFHLLLMTPK;AELYKEPTNEELNR;AFDHVLHLR;AFDHVLHLRPLSR;AQLPVMVIVTPQDR;ATATHTDVLK;DGVALLK;DRIDAFLR;EAVVWEAASMSQK;EILQDKDGLNQR;ETEILFHSSLLR;EVQSPEGMISLR;FQDGAIR;GATGEPEVMEPALEGTGK;GPAPAGEQLR;GQSPAGDGSPEPPTPR;IHTTMSGYQVLR;LQVEELLK;LRETEILFHSSLLR;LSMMLLDSR;MGPAPAGEQLR;SGFLAAR;TVFRPPLDIYDVLIR;VPLHQVPYAVK;VPSVPETELTDQAWLPAGVR	A0A0A0MRW6;A0A0C4DFX0;Q9H6R4;Q9H6R4-2;Q9H6R4-3;Q9H6R4-4
Q9BUL9	RPP25_HUMAN	RPP25	-1.33388	0.686726	0.647155	-0.103409	0.874478	0.24481	5.28041	5.07366	0	5.177	5.03099	0	12.7048	10.8135	11.2363	11.0925	16.7049	16.8784	16.729	16.6564	16.5467	16.698	16.6916	16.6188	7	9	+	EVWQSLPPGPTQGQTPGEPAASLSVLK;LAGLHQVTR;NLMAFATASMAQPATR;NVPGLAILLSK;QPGYQPPNPHPGPSSPPAAPASK;RSLGEPAAGEGSAK;SLGEPAAGEGSAK	Q9BUL9
Q9BZE4	GTPB4_HUMAN	GTPBP4	-1.35225	0.718893	0.633355	-0.103461	3.29306	0.199097	2.50511	9.27867	0	2.40164	9.15399	0	14.0784	14.1883	14.13	14.2561	16.6892	16.659	16.6812	16.6437	16.5821	16.5319	16.5748	16.5703	22	25	+	ADVDVQPYAFTTK;DDKERPPFIPEGVVAR;DFIDLTLSK;EDSAPPSSVAR;ERPPFIPEGVVAR;FTQQNYHDR;HVFDMKPK;IAELSEDDQK;ITVVPSAK;KITVVPSAK;KREDSAPPSSVAR;LALGQINIAK;LHLAIPTR;LHLAIPTRR;LPTIDPNTR;LSQILTDFPK;NLVDNVAK;NTIEMQAITALAHLR;QSLEYLEQVR;SLFVGHMDYK;VNEVLNR;YGDSLYR	Q5T3R7;Q9BZE4;Q9BZE4-2;Q9BZE4-3
Q15155	NOMO1_HUMAN	NOMO1	-1.22221	0.65579	0.566419	-0.103869	0.751408	0.249538	2.18265	2.72548	0.000137321	2.07878	2.63994	0.000192118	12.2104	12.7437	10.7077	11.1165	14.0112	13.958	13.7892	13.7505	13.7944	13.8269	13.7587	13.7133	12	12	+	ALGQAASDNSGPEDAKR;EQQLAEIEAR;FEPSSQMIEVQEGQNLK;FLLFSSLVTK;GQPLGPAGVQVSLR;HHVLGTITTDK;HITLIFNPTR;IQSTVTQPGGK;ITFDVAPSR;SSIDSEPALVLGPLK;VNAMTFTFDNVLPGK;VQVMVPEAETR	A0A087WTD5;A0A0G2JN29;A0A0G2JP90;A0A7I2V2V8;A0A7I2V2Z5;A0A7I2V3P4;A0A7I2V4D7;A0A7I2V4T6;A0A7I2V686;A0A7I2V6B0;H3BPS9;H3BUC9;J3KN36;P69849;Q15155;Q5JPE7;Q5JPE7-2;Q5JPE7-3
Q9P0L0;Q9P0L0-2	VAPA_HUMAN	VAPA	-1.30225	0.742019	0.560226	-0.104122	2.21288	0.209619	1.17085	4.0369	0.000988608	1.06673	3.83908	0.00228731	15.7912	15.3	15.1327	15.3111	16.5418	16.5055	16.5543	16.6168	16.4441	16.4776	16.4495	16.4307	12	15	+	AVPLNASK;EAKPDELMDSK;FKGPFTDVVTTNLK;GPFTDVVTTNLK;HEQILVLDPPTDLK;HLRDEGLR;KVAHSDKPGSTSTASFR;LQGEMMK;PHSVSLNDTETR;PHSVSLNDTETRK;QDGPMPKPHSVSLNDTETR;VAHSDKPGSTSTASFR	E5RK64;J3QKM9;O95292;O95292-2;Q9P0L0;Q9P0L0-2
Q6PD62	CTR9_HUMAN	CTR9	-1.35195	0.697021	0.654924	-0.105149	0.731503	0.248537	5.11781	8.35852	0	5.01266	8.34763	0	11.2027	10.7974	11.0631	10.783	16.0455	16.0447	16.2311	15.9962	15.8741	16.0528	15.9121	16.058	14	15	+	AYPNNYETMK;DVFAQVR;FDLALAATEAR;HQNTEVVLYLAR;ILGSLYAASEDQEKR;KYFLASLDR;LATSVLKDEK;NGVQLLSR;NILMFTGETEATK;NLYAANGIGAVLAHK;QEWGPGQK;VQADVPPEILNNVGALHFR;YFLASLDR;YFSYLSK	Q6PD62
P54760	EPHB4_HUMAN	EPHB4	-1.22728	0.688046	0.539236	-0.105165	0.14259	0.425742	1.35358	3.97154	0.000435837	1.24841	3.10692	0.00147398	10.9543	10.7967	10.9559	10.872	12.5076	11.7611	12.3903	12.3343	11.5491	12.6366	12.1339	12.2529	4	4	+	HGQYLIGHGTK;IGVTLAGHQK;SQAKPGTPGGTGGPAPQY;WTAPEAIAFR	B7ZKJ3;B7ZKW7;F8VP57;F8W9W0;P29322;P54753;P54756;P54756-2;P54756-3;P54760;Q96L35
Q9C037;Q9C037-2	TRIM4_HUMAN	TRIM4	-1.29475	0.673685	0.621069	-0.106039	0.787793	0.24453	3.96711	3.70392	0	3.86107	3.62932	0	13.049	11.1149	10.5139	10.9943	15.3091	15.38	15.4136	15.4378	15.4381	15.2339	15.1508	15.2936	13	15	+	EDVMGITDR;FQVAVNLAEDTAHPK;ISTEFSK;LILEVGEK;LNENTLK;LNQTIASLK;LNQTIASLKK;LVFSQEGR;RFQVAVNLAEDTAHPK;SEIQDVNYSLEAVK;SQAPTLELLQNPK;VGVYLDR;VMHLQDVEVK	H7C0Q6;Q9C037;Q9C037-2;Q9C037-3
Q8WXG6-2;Q8WXG6-3	MADD_HUMAN	MADD	-1.33269	0.720547	0.612145	-0.106202	0.335481	0.307332	2.01158	5.49916	0	1.90537	5.73023	5.22034e-05	10.8603	10.7725	11.0275	11.1563	12.7304	12.9944	12.895	13.2429	13.0532	12.9232	12.7878	12.6739	13	13	+	AHSLKPSIK;DLSIWSSGSR;HPSSDSVAQTPELLR;LLDYLVIVGAR;NHSTSFSLSNLTLPTK;QAEIGEGSVR;QQSIKPGPELGGEFPVQDLK;SPTESVNTPVGK;SPVPVSGQK;SQISADSGVSLTSSSQR;SSNSSENQQFLK;TDQDSVIGVSPAVMIR;VYLYEGLLGK	A0A0A0MRB5;A0A0U1RR25;C9J6B0;C9JLZ9;C9JM97;C9K0L0;F8W8U2;Q8WXG6;Q8WXG6-2;Q8WXG6-3;Q8WXG6-4;Q8WXG6-5;Q8WXG6-6;Q8WXG6-7;Q8WXG6-8
P50548;P50548-2	ERF_HUMAN	ERF	-1.29926	0.68151	0.617744	-0.106778	0.640241	0.252944	3.31683	3.82128	0	3.21005	3.74012	0	10.9768	10.6752	12.6791	11.56	14.8643	14.8356	14.8285	14.63	14.7131	14.509	14.7628	14.7464	4	4	+	ARPPGPPDLGAFR;GEGPGEAGGPLTPR;LPHDPGVFR;SGGSAGGLAEGAGALAPPPPPPQIK	P50548;P50548-2
Q16254	E2F4_HUMAN	E2F4	-1.35054	0.710099	0.640443	-0.10718	0.60559	0.255705	3.1707	7.81364	0	3.06352	8.73178	0	11.1135	10.935	10.9642	10.9036	14.0016	14.1456	14.0962	14.3557	13.9314	14.0637	14.0949	14.0804	5	5	+	FVSLLQEAK;LAADTLAVR;SLGLLTTK;SVSGPIEVLLVNK;VWVQQSIR	H3BMP3;H3BTM3;H3BVE4;Q15329;Q15329-2;Q16254
P16989;P16989-2	YBOX3_HUMAN	YBX3	-1.32971	0.735598	0.59411	-0.107603	1.25355	0.220442	1.57068	5.01888	0.000211765	1.46308	4.98197	0.000414896	17.2155	17.4467	17.361	16.8923	18.8033	18.8092	18.6858	18.8999	18.6683	18.6904	18.6846	18.7245	18	28	+	AGEAPTENPAPPTQQSSAE;DGVPEGAQLQGPVHR;EDVFVHQTAIK;EDVFVHQTAIKK;GAEAANVTGPDGVPVEGSR;IQAGEIGEMK;IQAGEIGEMKDGVPEGAQLQGPVHR;NAGEIGEMK;NAGEIGEMKDGVPEGAQLQGPVHR;NDTKEDVFVHQTAIK;NDTKEDVFVHQTAIKK;NGYGFINR;PAPAVGEAEDKENQQATSGPNQPSVR;PRPAPAVGEAEDKENQQATSGPNQPSVR;PRPPNAPSQDGK;RPQYRPQYR;RPRPPNAPSQDGK;VLPHPNR	A0A0D9SEI8;C9J5V9;H0Y449;P16989;P16989-2;P16989-3;P67809;Q9Y2T7
A0A8V8TMQ1;A0A8V8TNP6;P51114	A0A8V8TMQ1_HUMAN;A0A8V8TNP6_HUMAN;FXR1_HUMAN	FXR1	-1.33948	0.751752	0.58773	-0.109513	1.03182	0.224361	1.39627	6.5047	0.000290517	1.28675	5.75826	0.000740784	16.4422	16.3768	16.3684	16.1612	17.7218	17.7939	17.6997	17.7182	17.4891	17.6833	17.7183	17.6049	18	21	+	AINGPTSASGDDISK;EDGMVPFVFVGTK;EDLMGLAIGTHGSNIQQAR;GYATDESTVSSVQGSR;IEGDNENKLPR;IYGESADAVK;IYGESADAVKK;KVPGVTAIELDEDTGTFR;LPPPPDIK;LPPPPDIKK;QIGMGFRPSSTR;QLAAAFHEEFVVR;RGPNYTSGYGTNSELSNPSETESER;SSISSVLK;VIQEIVDK;VNILSDMHLR;VRIEGDNENK;VRIEGDNENKLPR	A0A8V8TMQ1;A0A8V8TNP6;B4DXZ6;C9JAJ4;C9JY20;C9JZE0;E7EU85;E9PFF5;H7C4S4;P51114;P51114-2;P51114-3;P51116
Q29RF7	PDS5A_HUMAN	PDS5A	-1.22342	0.63711	0.586309	-0.109646	0.893578	0.230041	4.01564	2.70915	0	3.90599	2.65205	0	11.1968	11.0001	14.3209	10.3855	15.6826	15.6524	15.778	15.8527	15.5433	15.7451	15.6282	15.6106	22	24	+	AAVGQESPGGLEAGNAK;DLALVNDQLLGFVR;EINSDQATQGNISSDR;EVQLAQIFEPLSR;FNDIHVPVR;HDVIVTIITAAK;IAPVHIDSEAISALVK;IAYPPGVK;IETDLPQIR;ITTDEMIK;LAAGSAIMK;LMTIAKNLPDPGK;NDDLNKPINK;PAGVLGAVNKPLSATGR;QPTNPFLEMVK;SGLELLK;STGTETGSNINVNSELNPSTGNR;STLIPILHQK;SVVANFIVK;TDEKVDESGPPAPSKPR;TVTAAGAENIQQK;VLLLTGK	H0Y9L6;Q29RF7;Q29RF7-3
Q9Y619	ORNT1_HUMAN	SLC25A15	-1.33673	0.709331	0.627399	-0.110954	1.09456	0.219031	2.77085	5.41452	0	2.6599	5.24795	0	13.6773	13.0806	13.0493	12.7489	15.9312	15.9201	15.9389	15.8493	15.8289	15.7637	15.9162	15.687	9	9	+	DGPLGFYHGLSSTLLR;IQVLSMSGK;KLMMNQLEAY;LQTMYEMETSGK;MQTFPDLYR;NEGITALYSGLKPTMIR;SQNTVWSVIK;TFINVVK;TYSQVGFR	F2Z354;Q5VZD9;Q9Y619
O75818;O75818-2	RPP40_HUMAN	RPP40	-1.1995	0.632198	0.567304	-0.111549	1.02308	0.220659	3.14856	2.51442	0	3.03701	2.44532	5.32872e-05	13.6607	13.3589	14.1618	10.7601	16.1627	16.0509	16.26	16.0621	16.0116	16.099	16.013	15.9659	5	6	+	HLVQTHYYNYR;NLVMNTGPYYFVK;TGSEESTMMSYFSK;VALSTLR;YQIQEHQPK	A0A087X1N3;F8WC38;O75818;O75818-2;X6RLL4
Q96SZ6;Q96SZ6-3	CK5P1_HUMAN	CDK5RAP1	-1.24763	0.672332	0.575299	-0.111614	0.437533	0.273051	2.20847	3.00258	7.26257e-05	2.09686	2.95074	0.000115282	10.7803	11.3952	12.6595	11.1214	13.3878	13.8083	13.8632	13.731	13.5504	13.6506	13.6526	13.4902	7	8	+	AEQTIWNR;DNSEVQFNSAVPTNLSR;EVTLLGQNVNSFR;FAHLLDQVSR;ITSASSQTLR;LAAGPTFQHFLK;MVDILAGPDAYR	H0Y721;Q96SZ6;Q96SZ6-2;Q96SZ6-3;Q96SZ6-4;Q96SZ6-5;Q96SZ6-6
Q9Y450;Q9Y450-4	HBS1L_HUMAN	HBS1L	-1.15374	0.638965	0.514779	-0.112417	0.31822	0.300838	1.6228	2.29243	0.000494097	1.51039	2.16664	0.00108756	12.1978	10.8034	12.4622	10.9365	12.9727	13.2178	13.5074	13.1931	13.2326	13.2431	13.1543	12.8114	6	6	+	GFPVLLHYQTVSEPAVIK;GVTMDVGMTK;SANPPHTIQASEEQSSTPAPVKK;SESEIVPK;SLGVTQLAVAVNK;YGGSTIAAGVVTEIKE	B7Z524;E9PHZ9;E9PN23;E9PS53;H0YDX7;H0YES5;J3QT46;Q9Y450;Q9Y450-4
Q9NRN7	ADPPT_HUMAN	AASDHPPT	-1.20764	0.653925	0.553714	-0.113068	0.522372	0.253361	2.10042	2.63689	0.000221739	1.98735	2.50068	0.000389066	10.8804	12.8442	10.8964	11.0659	13.4395	13.6498	13.5389	13.4604	13.3688	13.5647	13.5243	13.1786	5	5	+	AEWLLAVR;AIGVGLGFELQR;HQDVPSQDDSKPTQR;IGQFVFAR;LNIPWNHIR	E9PLW6;E9PNF3;Q9NRN7;Q9NRN7-2
Q9NXH8	TOR4A_HUMAN	TOR4A	-1.17564	0.623589	0.552049	-0.113136	2.01468	0.1901	2.84536	2.34655	3.87292e-05	2.73223	2.26934	8.66764e-05	14.0057	14.2354	11.1974	14.3073	16.2968	16.2149	16.2932	16.3223	16.1762	16.1246	16.1562	16.2175	12	13	+	AENLAAQLSFYR;ALPLRPDGFR;ASLLAVLSR;AVFGQPAAVSR;DYLATHVHSR;FFTFDSPAELPSR;GQPSLEPAAAAPR;LLQPGGGPDVGTGAPR;LVLYPETSR;PLLLALHGPSGVGK;SVLEDSALVLQYHAR;VADVVAR	Q9NXH8
Q9HC36	MRM3_HUMAN	MRM3	-1.1574	0.595537	0.56186	-0.113397	0.416459	0.273614	5.90237	2.21046	0	5.78897	2.17524	0	17.5038	10.6788	11.0162	10.8171	18.3533	18.5951	18.4984	18.1786	18.1361	18.5014	18.211	18.3233	5	5	+	APSTWEESGLR;KAPSEASAQEQR;LISDALK;LSSVMTIVK;VVFPSGEVVEQK	I3L0T6;I3L443;Q9HC36
Q9H583	HEAT1_HUMAN	HEATR1	-1.03294	0.568844	0.464091	-0.114837	0.723698	0.230822	1.75597	1.69697	0.000858824	1.64113	1.5898	0.00171066	13.4003	13.1364	10.6575	13.4616	14.3704	14.496	14.4202	14.393	14.385	14.4288	14.3049	14.1016	14	14	+	GISVNAEQVR;GLVGNPLPSVR;ILAMNHLK;ITSEMGSASQANIR;LALPQSDASLLSR;LDDTYSFQVINK;LIGVANQK;LVPDLLAIVQR;QTALYTLK;SLDIFIK;SLDIFIKAVHTTK;VFSLLQK;VLLPAIK;VTLILELLQHK	Q5T3Q7;Q6P664;Q9H583
Q8TF50	ZN526_HUMAN	ZNF526	-1.32271	0.719512	0.603193	-0.114876	0.293316	0.305941	2.01688	5.79452	0	1.902	4.56086	9.03817e-05	11.2372	10.8727	11.154	10.7832	13.1037	13.1052	12.8672	13.0386	12.4736	12.9317	13.1386	13.1112	4	4	+	FTQSSNLQQHR;GFGTELTLVAHR;LPITGLYNK;TFASLANLSR	Q8TF50
O14735;O14735-3	CDIPT_HUMAN	CDIPT	-1.2236	0.67543	0.548172	-0.115146	0.335876	0.290153	1.7183	2.93616	0.000318257	1.60315	2.63234	0.000779231	13.0074	14.2497	12.7664	12.9756	15.0083	15.0556	14.8919	14.9164	14.8542	14.8907	14.489	15.1778	4	4	+	MGLWVTAPIALLK;MIDLSGNPVLR;NMAALDAADR;SLISVIHLITAAR	B3KY94;H3BUR9;O14735;O14735-3
Q7L7V1	DHX32_HUMAN	DHX32	-1.34166	0.711882	0.629781	-0.115725	0.524401	0.249067	2.89454	5.93201	0	2.77881	6.04283	0	11.2867	11.2228	10.6505	11.0602	14.0354	13.9338	14.1119	13.7172	13.8178	13.9507	13.6903	13.8767	9	9	+	AELLEIIK;ALLSGYFMQIAR;ANSLVMQPISQSQAEIR;FSISENNYIR;FVIDVGVER;LIINSSPHLISK;LNSYYGNVPVIEVK;QTVVQLALR;RIELPYAEPAFGSK	Q7L7V1;Q7L7V1-2;X6R717
Q659A1	ICE2_HUMAN	ICE2	-1.26123	0.664518	0.596706	-0.115754	0.652296	0.235421	3.28723	3.1571	0	3.17147	3.06511	0	10.6347	12.8436	12.6544	10.8166	15.0008	15.1084	15.0688	14.9202	14.7896	15.1135	14.9239	14.8082	20	22	+	AGTTTVAPSAPDISANSR;DHSMAPSLK;ENYKDHSMAPSLK;IGENLNASASSVENEPAVSSATQAK;KFDPVGEILK;KVPELPLMNLENSK;MQDELLKPISR;MVISEPGLNWDISPK;NQIFHEVPLK;QFPVYVLPK;SGWPSAFQKPK;SLSQILMEQLQK;SYVDLLVK;TAVVGSNLSSR;TLLALGSVK;TTIGMVLLPK;TTIGMVLLPKPR;TVFPSMPIK;VIYINSPLPQK;VSNSDKPLIQDSDLK	H0YK14;H0YK96;H0YK97;H0YL35;H0YMX6;H0YN09;H0YNU9;Q659A1;Q659A1-2
Q9BUF5	TBB6_HUMAN	TUBB6	-1.31602	0.724083	0.591933	-0.116948	0.708118	0.227627	1.80541	4.57406	7.09413e-05	1.68847	4.22564	0.000152854	14.1022	13.8583	13.2877	13.577	15.447	15.521	15.5049	15.5739	15.1996	15.5618	15.3704	15.4472	6	6	+	AALVDLEPGTMDSVR;ALTVPELTQQMFDAR;IMNTFSVMPSPK;INVYYNESSSQK;IREEFPDR;MASTFIGNSTAIQELFK	K7EJ64;K7EJZ4;K7EL29;K7EN98;K7EPE5;K7EQT3;K7ERA8;K7ES63;K7ESM5;K7ESQ3;M0QYM7;M0R042;P04350;Q13885;Q9BUF5;Q9BVA1
P12277	KCRB_HUMAN	CKB	-1.31305	0.716025	0.597027	-0.116993	0.230274	0.329308	1.99489	5.32109	0	1.87789	4.45317	8.78338e-05	10.7608	10.8187	11.0455	11.1525	13.0694	12.6082	12.9847	13.0948	13.0835	12.827	12.3381	13.0405	6	6	+	FSEVLKR;GTGGVDTAAVGGVFDVSNADR;LAVEALSSLDGDLAGR;LEQGQAIDDLMPAQK;RGTGGVDTAAVGGVFDVSNADR;VLTPELYAELR	A0A0S2Z471;G3V461;G3V4N7;H0YJG0;H0YJK0;P12277
Q9ULG1	INO80_HUMAN	INO80	-1.34973	0.720785	0.628943	-0.117181	0.750613	0.22486	2.64177	8.53045	0	2.52459	7.72665	0	10.7911	10.9319	10.9204	10.8218	13.4217	13.493	13.6278	13.4897	13.2276	13.5189	13.4566	13.3606	10	10	+	AGEDIPQPTIFNGK;GISASSPLQTSLVR;LLYQALK;LYALDVLLTR;NLFLTNSR;SGTGFGESYSLANPSIR;STAGSAAAMAGAK;VLIYSQMTR;VLSPFAPDYIQR;VWLSIVK	A0A8V8TLQ3;H0YMN5;Q9ULG1
Q9NVM9	INT13_HUMAN	INTS13	-1.32406	0.719498	0.604559	-0.117607	0.258179	0.314412	2.09099	5.90399	0	1.97338	4.87564	5.11628e-05	11.0123	10.9192	10.8019	11.13	13.0085	13.3495	12.9038	12.9655	12.8725	13.0664	13.2804	12.5376	4	4	+	ELSPVLTSEVHSVR;GPVSLLSLWSNR;SVLLEQPR;TQGIIPLAPISK	F5H457;F5H5W1;H0YH12;Q9NVM9;Q9NVM9-2
O60524;O60524-3;O60524-4	NEMF_HUMAN	NEMF	-1.30347	0.730273	0.573193	-0.117927	2.1236	0.177969	1.52682	4.03298	0.000319583	1.40889	3.8493	0.000737891	14.909	14.5745	15.071	14.2324	16.2373	16.2833	16.2031	16.1705	16.0989	16.07	16.0995	16.1541	19	21	+	AAEPLLTLER;ATLLLESGIR;AVLAELNASLLGMR;DQQQNEIIVK;EAQAQGDPVASAIK;ESTVHIETHQNTSK;EVQTVTSIQK;FSTIDLR;LEALQQAQEIDK;LEALQQAQEIDKLK;LLGSAGSNKEEK;LTEIVASAPK;NMMPSSFAMK;NVAAVQPMK;TALNSFMHSK;TAPTGEYLTTGSFMIR;VLVSLQK;VNNVYDVDNK;VSAPNLLNVK	G3V4D9;G3V547;G3V5V3;O60524;O60524-2;O60524-3;O60524-4;O60524-5
O75475	PSIP1_HUMAN	PSIP1	-1.18939	0.63887	0.550517	-0.118152	0.455218	0.254837	2.44489	2.48174	7.06522e-05	2.32674	2.36337	0.000158355	13.3755	11.1228	10.7871	11.0898	13.8772	14.0826	14.104	14.0911	13.641	13.951	13.9491	14.1412	5	5	+	DFKPGDLIFAK;GYPHWPAR;HTEMITTLK;VDEVPDGAVKPPTNK;VSQVIMEK	H3BPQ6;M0R0J3;O75475;O75475-2;O75475-3;P51858;Q7Z4V5;Q7Z4V5-2;Q7Z4V5-3;Q7Z4V5-4;Q9Y3E1
Q86VP6	CAND1_HUMAN	CAND1	-1.33827	0.750291	0.587978	-0.118327	1.09981	0.20197	1.52257	6.18418	0.000219093	1.40425	5.61433	0.000432759	14.329	14.0544	14.3276	14.0765	15.686	15.6768	15.7752	15.7398	15.7284	15.4933	15.632	15.5509	24	27	+	AADIDQEVK;ADVFHAYLSLLK;ALTLIAGSPLK;AVAALLTIPEAEK;DISSIGLK;EGPAVVGQFIQDVK;FTISDHPQPIDPLLK;GYLISGSSYAR;HEMLPEFYK;IIPLVVK;ITSEALLVTQQLVK;LGTLSALDILIK;LTLIDPETLLPR;LTSAIAK;MLTGPVYSQSTALTHK;MTSSDKDFR;NGEVQNLAVK;SSVVTAVK;SVILEAFSSPSEEVK;TLEDPDLNVR;TVSPALISR;VALVTFNSAAHNKPSLIR;VIRPLDQPSSFDATPYIK;VYPSSLSK	A0A0C4DGH5;A0A3B3ISC4;F5H6I6;F8WBB8;H0YH27;O75155;O75155-2;Q86VP6;Q86VP6-2;Q86VP6-3
P14543;P14543-2	NID1_HUMAN	NID1	-1.33029	0.727353	0.602934	-0.118898	0.345916	0.280914	1.96633	5.47594	0	1.84743	5.72141	4.95177e-05	10.6898	10.9944	10.9218	10.9778	13.0948	12.5631	12.8101	12.9811	12.6968	12.9192	12.8507	12.5068	7	7	+	ALEGLQYPFAVTSYGK;EDLSPSITQR;GIVTDSVR;MNSVVALDLAISK;QAEVTFVGHPGNLVIK;VLFETDLVNPR;YALSNSIGPVR	P14543;P14543-2
Q9H270	VPS11_HUMAN	VPS11	-1.34964	0.706691	0.642945	-0.122009	0.455436	0.248982	3.93581	7.69831	0	3.8138	7.87407	0	10.6113	10.8546	10.9306	10.8034	14.6613	14.7699	14.9724	14.5394	14.3879	14.6671	14.7463	14.6537	9	9	+	ANSEEFIPIFANNPR;ELVKEPLSNDGAAPGATPASGSAASK;GNYPVTGLAFR;IHNLTAYLQTLHR;LEPSYVIR;LHAEAISLLK;LTLLTDPPTAR;LTSSLEAGLQR;SLQLTGFQAYK	A0A087WXL6;A0A087X2J4;A0A0G2JS92;B7Z879;Q9H270
Q5T3I0;Q5T3I0-3	GPTC4_HUMAN	GPATCH4	-1.00293	0.551669	0.451263	-0.12222	0.449498	0.248669	1.89237	1.59612	0.000789701	1.77015	1.50262	0.00152896	12.489	10.943	14.1207	10.8451	14.1512	13.9924	13.753	14.0707	13.8857	14.0838	13.8478	13.6612	8	8	+	EDAAGTSGLGELNSR;FAEEQLLK;GQDPGAPQLQSESKPPK;LEAQEQAFLAR;LKGQDPGAPQLQSESKPPK;MGVLEEGGK;TAANLVVETGQDGVQIR;YNHPKPNLLYQK	A0A0A0MRK1;E9PAV9;E9PPY4;F2Z3C6;F8W895;Q5T3I0;Q5T3I0-2;Q5T3I0-3
Q9BT17	MTG1_HUMAN	MTG1	-1.15795	0.624742	0.533203	-0.122292	0.517066	0.239113	2.38158	2.25992	0.000193835	2.25929	2.1614	0.000399065	10.8714	10.8308	11.0885	13.5286	14.1724	13.9086	13.813	13.9517	13.8907	13.8633	13.6188	13.9837	5	5	+	DFLQTFR;MDLADLTEQQK;QIIPMVTELIGR;SSLINSLR;VGGEPGITR	E7EVK2;Q9BT17;Q9BT17-2;U3KQ69
Q14974	IMB1_HUMAN	KPNB1	-1.33324	0.769248	0.56399	-0.1226	1.76637	0.175199	1.2558	5.57951	0.000437024	1.1332	5.37396	0.00110602	16.3866	16.6674	16.4505	16.3043	17.7032	17.7474	17.7542	17.6273	17.62	17.5339	17.5572	17.6305	18	24	+	AAVENLPTFLVELSR;ANFDKESER;GDQENVHPDVMLVQPR;LAATNALLNSLEFTK;LLETTDRPDGHQNNLR;LQQVLQMESHIQSTSDR;NSLTSKDPDIK;PMIHELLTEGR;SNEILTAIIQGMR;SSAYESLMEIVK;TLATWATK;TTLVIMER;TVSPDRLELEAAQK;VAAGLQIK;VAALQNLVK;VLANPGNSQVAR;VQHQDALQISDVVMASLLR;WLAIDANAR	J3KS06;J3KTM9;J3QKQ5;J3QR48;J3QRG4;Q14974;Q14974-2
O00410;O00410-3	IPO5_HUMAN	IPO5	-1.23995	0.689018	0.550926	-0.124278	0.688233	0.217586	1.736	2.95017	0.000285291	1.61172	2.84503	0.000665606	12.3308	11.2078	10.8321	11.0936	12.9198	13.304	13.1489	13.0356	13.0171	13.0363	12.9028	12.955	8	9	+	AKLEEHFK;HIVENAVQK;ITFLLQAIR;KQAEETYENIPGQSK;LMVPLLK;QMAAVLLR;SLVEIADTVPK;VIAALLQTMEDQGNQR	C9J875;C9JQT6;C9JXE0;C9JZD8;E7EQT5;E7ESZ1;E7ETV3;E7ETV8;E7EV12;E7EWK4;E7EX05;H0Y8C6;O00410;O00410-2;O00410-3;O60518
Q16537;Q16537-2	2A5E_HUMAN	PPP2R5E	-1.2083	0.656177	0.552128	-0.125	0.38674	0.257417	2.23991	2.66671	0.00013822	2.11491	2.51792	0.000226424	13.0934	11.0223	11.1069	12.2757	14.1369	13.9257	14.0922	14.3032	14.2091	13.7442	14.1737	13.831	4	4	+	IQEPLFK;KLEDLELKR;SQGKPIELTPLPLLK;VLIPLHTVR	Q15173;Q15173-2;Q16537;Q16537-2;Q16537-3
Q14669-3	TRIPC_HUMAN	TRIP12	-1.17766	0.636107	0.54155	-0.125471	3.24584	0.150328	2.40674	2.37508	0.000137859	2.28126	2.27224	0.000190709	13.3385	10.7892	13.2681	13.2524	15.0343	15.0803	15.0888	15.0717	14.9098	14.9698	14.9279	14.9657	27	27	+	ADLGLWR;ALQHTESPSETNKPHSK;EGIFAVDTMLK;EGQQSFHLS;FFNTHQLK;GEEVTLSNPK;GNAQNTDGAIWQWR;HLAESESLLTSPPK;HLDQEQQLK;IDPLALVQAIER;KPNPLANSNTSGYSESK;LFLQFVTGSPR;LPDYSSIEIMR;LPVGGFR;LQALLEAR;LSTQSNSNNIEPAR;LVDLPLGLPFYK;NTAGAQPQDDSIGGR;QAESVMQDLGSSR;QLLLYLTSK;SETSKPGPSGLQAK;SLNPPLTIVR;SSAVVVDAIPVFLEK;SSFLASLNPK;SVYHLEDIVR;VEPVGNAPLLALVHK;VQSNTTSELSR	A0A6Q8PGG9;A0A6Q8PHK0;C9JLD7;C9JLJ5;C9JSX9;F8W9P3;G5E9G6;H7C1L9;H7C2Y1;Q14669;Q14669-2;Q14669-3;Q14669-4
Q15397	PUM3_HUMAN	PUM3	-1.3463	0.73324	0.613057	-0.126472	1.93995	0.163951	2.18835	6.70021	0	2.06188	6.70286	6.62366e-05	13.9238	13.6901	13.5553	13.552	15.9036	15.7983	15.8287	15.9439	15.7681	15.7408	15.7143	15.7454	19	23	+	DGELHIAEHPAGHLVLK;EAVVYLAHTHDGAR;EIIEVLQK;FLMYGSK;FLMYGSKPQIAEIIR;GIEILLEK;KVLLYLLSPR;LELIMDEMK;LRSEMIEAIR;QILTPMAQK;QMWEILR;SEMIEAIR;SWASVNR;TIAFAHDSTR;TLVEHVGMK;TNYDIVVR;VFLDFFTYAPPK;VLLYLLSPR;WLIEQDKK	Q15397;S4R3K8
Q53GQ0	DHB12_HUMAN	HSD17B12	-1.32708	0.777205	0.549873	-0.126481	1.02909	0.190072	1.17077	5.94593	0.000569573	1.04429	4.85062	0.00200676	15.0472	14.852	14.723	14.8501	16.0381	16.0394	16.0505	16.0273	16.0662	15.9012	15.9252	15.7569	9	10	+	DKLDQVSSEIK;GVFVQSVLPYFVATK;ISYSLFTALR;KPTLDKPSPETFVK;LDQVSSEIK;MTQLVLPGMVER;SKDKLDQVSSEIK;SYAEELAK;TVGLQSR	A0A1B0GU83;A0A1B0GV93;A0A1B0GVY6;A0A1B0GW85;E9PI21;Q53GQ0;Q53GQ0-2
P62888	RL30_HUMAN	RPL30	-1.34787	0.729956	0.61791	-0.127192	2.08233	0.160481	2.3587	7.03832	0	2.23151	7.02068	0	18.2865	18.0283	18.3303	18.414	20.6007	20.5967	20.5836	20.7129	20.5007	20.4596	20.5236	20.5014	8	10	+	KSEIEYYAMLAK;KSLESINSR;LVILANNCPALR;SEIEYYAMLAK;SLESINSR;SMPEQTGEK;TGVHHYSGNNIELGTACGK;VCTLAIIDPGDSDIIR	A0A0B4J213;A0A0C4DH44;E5RI99;E5RJH3;P62888
Q8IUF8	RIOX2_HUMAN	RIOX2	-1.31969	0.7553	0.564386	-0.128272	0.678671	0.211586	1.39415	4.72303	0.00033703	1.26588	5.02442	0.000816075	13.5527	13.6579	13.5396	13.2053	14.8935	14.7913	14.7318	15.1153	14.8136	14.6831	14.7065	14.8157	7	8	+	ATIQFHQPQR;EFWEQKPLLIQR;FPLSHLDALK;LYHPTVPLAR;MVYIYHSLK;QIWNSPAISVK;QLLLQVESTTVATR	D6RCB6;H0Y9L8;Q8IUF8;Q8IUF8-2;Q8IUF8-3;Q8IUF8-4
Q8TDN6	BRX1_HUMAN	BRIX1	-1.33314	0.714874	0.618263	-0.128428	1.73438	0.164357	2.72251	5.11644	0	2.59408	5.03199	0	14.9491	15.8747	14.9988	15.2579	18.0856	17.9324	18.0262	17.9263	17.8537	17.8513	17.8547	17.8971	10	12	+	ELLIQIFSTPR;FLVQNIHTLAELK;FVLNLIK;GGFAVQAK;HLMQDLR;IFQGSFGGPTLYENPHYQSPNMHR;ILIFSSR;QDLYMWLSNSPHGPSAK;RNEIDAEPPAK;RNEIDAEPPAKR	Q8TDN6
O75683	SURF6_HUMAN	SURF6	-1.02295	0.556533	0.466414	-0.128757	0.5368	0.225811	2.25667	1.65264	0.000374621	2.12791	1.56665	0.000879053	13.9677	14.1399	11.132	10.8436	14.7029	14.7131	14.6904	15.0035	14.7528	14.821	14.4882	14.5328	5	5	+	DAYLQSLAK;EPPGLIFNK;GNLTPLTGR;LLQEALK;WTNLLYK	O75683
Q8TAG9;Q8TAG9-2	EXOC6_HUMAN	EXOC6	-1.23238	0.66813	0.56425	-0.128934	0.638698	0.2144	2.35889	2.84805	7.51445e-05	2.22996	2.7397	0.000117007	13.0145	11.3949	11.0644	10.942	13.7936	14.164	13.929	13.9647	13.9548	13.7979	13.6869	13.896	8	8	+	DRIPEER;EFIYASLK;LYGLSTFK;NNIFAQFR;SLVNGMSQHM;TFSVSLQK;VNPNTALTLLEK;VQVTDTNRR	B1AP46;E7EW84;F2Z3K0;Q8TAG9;Q8TAG9-2
O00411	RPOM_HUMAN	POLRMT	-1.34354	0.757271	0.586264	-0.129094	1.54	0.167757	1.58592	6.86744	0.000138583	1.45682	6.5156	0.00036815	14.52	14.3291	14.2957	14.4942	16.0281	15.9222	16.0503	15.982	15.9177	15.8253	15.9341	15.7892	29	37	+	AIQHWLTESAR;ALLEFAQGR;ETLQAVPK;ETLQAVPKPGAFDLEQVK;ETLQAVPKPGAFDLEQVKR;IHLVNLTGLK;ILEASQLK;LHSEPILQDLSR;LLQEAPGK;LQMPFQSGEFK;LSLAQHLR;LSLDVEQAPSGQHSQAQLSGQQQR;LVPVLYHVYSFR;NVQQIGILKPHPAYVQLLEK;PGAFDLEQVK;PGAFDLEQVKR;PLGPHGLDWLK;QAPESPWEEQLAR;QIGGGIQSITYTHNGDISR;QLQAESVSEVVVNR;QTVMTVVYGVTR;SLQEMFSGTR;SSSASPQEQDQDR;SSSASPQEQDQDRR;TLRDQWEK;VAQVLEGFITR;VFWLPHNMDFR;VKPTFSLPPQLPPPVNTSK;VSGQVQALQNHYR	K7EMH3;K7ESD1;O00411
P30050	RL12_HUMAN	RPL12	-1.34299	0.734642	0.608351	-0.129373	0.848784	0.194674	2.12831	6.6357	0	1.99894	6.16506	5.93449e-05	19.7525	19.3479	19.5036	19.5432	21.6546	21.5639	21.6744	21.7675	21.4473	21.6438	21.4044	21.6475	8	10	+	ALKEPPRDR;CTGGEVGATSALAPK;ELSGTIK;HSGNITFDEIVNIAR;IGPLGLSPK;KVGDDIAK;QAQIEVVPSASALIIK;VGDDIAK	P30050;P30050-2
Q9BYB4	GNB1L_HUMAN	GNB1L	-1.28107	0.675135	0.605931	-0.129584	0.473875	0.234293	3.66299	3.4679	0	3.53341	3.38662	0	10.7536	10.7693	10.8981	13.0618	15.2472	14.9157	15.1103	14.8615	14.7885	14.9675	14.7426	15.1178	5	6	+	GSDEVQILEMPSK;GTHELTNPGIAEVTIRPDR;ILATAGWDHR;SSILAGGQPR;WTLAVPGR	C9JPQ6;Q9BYB4;Q9BYB4-2
O00442;O00442-2	RTCA_HUMAN	RTCA	-1.20704	0.664542	0.5425	-0.130527	0.321646	0.26975	2.0017	2.68886	0.00021055	1.87117	2.55086	0.000436048	11.693	10.7826	12.4901	10.666	13.062	13.4356	13.6201	13.5208	13.5787	13.2386	12.9881	13.3109	5	5	+	AFVAGVLPFK;DLYVNIQPVQEPK;GGGEVIVR;QLNPINLTER;TGPVTLHTQTAIHFAEQIAK	O00442;O00442-2
Q9UBN7	HDAC6_HUMAN	HDAC6	-1.34618	0.708296	0.637883	-0.130656	0.309902	0.274002	3.81219	7.68389	0	3.68154	6.78833	0	10.8335	11.032	10.8613	10.8833	14.7538	14.8957	14.422	14.7873	14.472	15.012	14.4897	14.3625	4	4	+	HAQTISGHALR;LVDAVLGAEIR;QNPQSPPQDSSVTSK;SIPNLAEVK	A0A2R8Y559;A0A2R8Y6Z9;A0A2R8Y758;A0A2R8YCS4;A0A2R8YDE6;A0A8V8TKY7;A0A8V8TL08;A0A8V8TLA9;A0A8V8TM63;A0A8V8TMA5;A6NDI8;C9J172;E7EP63;E7ER52;Q9BRX7;Q9UBN7;Q9UBN7-2
P35869	AHR_HUMAN	AHR	-1.27171	0.69444	0.577269	-0.133157	0.480589	0.227471	2.2344	3.37204	0	2.10124	3.29321	8.56729e-05	10.9111	10.8303	12.3433	11.3569	13.5493	13.4539	13.9085	13.4676	13.3106	13.4132	13.6262	13.4966	6	6	+	DSATTSTLSK;LASLLPFPQDVINK;NSDLYSIMK;SFFDVALK;TGESGMIVFR;TVKPIPAEGIK	A0A1B0GVI7;A0A2R8Y7G1;P35869
Q03169	TNAP2_HUMAN	TNFAIP2	-1.18791	0.646994	0.540914	-0.133308	0.805654	0.191376	2.30586	2.47368	0.000136258	2.17255	2.33905	0.000308057	11.0129	13.1267	10.888	12.6546	14.268	14.1887	14.1979	14.2511	14.1928	14.2051	13.8611	14.1133	12	12	+	AESITLDLGSQIK;AFNEFLER;DQVLGVLR;GQLEAARPLLALER;LLEATFLSSEAANVR;PLLALER;QAAAAGPGTSGLAATR;QAAAAGPGTSGLAATRPR;QALAVVAEQER;QALAVVAEQEREDR;RGVAEAAEER;VLLVELPAFLR	H0YLC0;Q03169
Q96A65	EXOC4_HUMAN	EXOC4	-1.24953	0.715403	0.534127	-0.133672	1.24286	0.168406	1.44892	3.11424	0.000481004	1.31525	2.91599	0.00117978	14.5087	14.1232	13.6498	13.3257	15.2961	15.4568	15.3931	15.257	15.2611	15.2554	15.1157	15.2362	19	21	+	DASVPLIDVTNLPTPR;DPSGLLISVIR;EFAAFFAK;FESSSHAISMSAYLR;FLDTSHYSTAGSSSVR;GENVTVENQPR;GIVQSEEK;ILANADTMK;KLWIEGIEHK;LIPPQDILR;LVISASWAK;NITVIFHPLLR;SKDPSGLLISVIR;SLPNWMNMAQPK;SQTGVGELTTQNTR;STTQVADSGYQR;TASEPSAQLSYASTGR;TYQSITER;VLGVQRPLLQSTIIVEK	Q96A65;Q96A65-2
P84095	RHOG_HUMAN	RHOG	-1.32721	0.78812	0.53909	-0.13369	1.37206	0.164305	1.1356	5.38018	0.000860934	1.00191	5.30527	0.0023279	14.0958	14.1634	13.8549	13.9709	15.1456	15.096	15.1014	15.2843	15.0749	15.068	14.9745	14.9751	5	6	+	AVLNPTPIK;AVLNPTPIKR;EQGQAPITPQQGQALAK;EVFAEAVR;LKEQGQAPITPQQGQALAK	P84095
Q9BQA9;Q9BQA9-2	CYBC1_HUMAN	CYBC1	-1.33308	0.722333	0.610752	-0.134377	1.02036	0.177468	2.47533	5.29768	0	2.34095	5.01314	7.26415e-05	13.2183	12.5462	13.0396	12.4796	15.2609	15.29	15.3435	15.2906	15.0782	15.2292	15.3118	15.0282	5	7	+	AGHDQVVVLLHDVR;GYMVVLR;LATGFSHPLTQSAVMGHR;MYLQVETR;SDVEAIAK	A0A8V8TM96;A0A8V8TMA2;A0A8V8TMR4;A0A8V8TMR8;A0A8V8TNQ9;A0A8V8TP29;H0Y2X1;J3KS78;J3KSB6;J3KSJ5;J3KTF4;J3KTI1;J3QKS6;J3QKZ6;J3QLB7;J3QQQ4;J3QRG5;J3QRZ2;J3QS53;Q9BQA9;Q9BQA9-2
Q8IY81	SPB1_HUMAN	FTSJ3	-1.35284	0.701619	0.651219	-0.135624	2.35046	0.142961	5.52846	9.21219	0	5.39283	9.1897	0	14.522	14.2401	14.636	14.374	19.9583	19.9367	20.0437	19.9473	19.8468	19.7916	19.8254	19.8796	23	34	+	AANPVDFLSK;AEAVVNTVDISER;AEGYAEGDLTLYHR;AQEVAELK;AQEVAELKR;AVLQEEQANLWFSK;DKFYHLAK;DLIDNSFNR;EINARPIK;GGSFITK;HVTYVVAK;ILDPEGLALGAVIASSK;ILDPEGLALGAVIASSKK;KAEAVVNTVDISER;KKAEAVVNTVDISER;RDLIDNSFNR;RFQFLQK;RHVTYVVAK;RVQATKPQASR;TEIMSPLYQDEAPK;TSVTDFLR;TVTELVTK;VQATKPQASR	J3KS36;J3KS74;J3QR05;J3QRS5;J3QSE2;Q8IY81
O14734	ACOT8_HUMAN	ACOT8	-1.09642	0.602163	0.494262	-0.136231	0.481212	0.223818	2.14456	1.95002	0.000311789	2.00833	1.84704	0.000733592	13.7732	11.0375	11.1235	10.8446	13.8704	13.5546	14.0277	13.9043	13.5706	13.71	13.6057	13.9258	5	5	+	HYWVPAK;IAAQEVPIEIKPVNPSPLSQLQR;LFGGQIVGQALVAAAK;LPVLYQVER;TGSSFSVR	A0A494C0N6;E9PIS4;E9PJN0;E9PRD4;H0Y698;H7C5A7;O14734;Q9BR14
P33991	MCM4_HUMAN	MCM4	-1.34168	0.7586	0.583081	-0.136865	3.57846	0.129785	1.63774	6.26432	0.000140988	1.50087	6.05823	0.000283393	14.9007	15.2451	14.9419	15.1396	16.6891	16.6566	16.7098	16.7229	16.5543	16.5854	16.5337	16.5575	25	32	+	ALADDDFLTVTGK;DMFEEALR;EELAEALKK;FIDPLAK;GILLQLFGGTR;GMVSAYPR;GQSDIAITK;GSSAVGLTAYVMK;GSSAVGLTAYVMKDPETR;KEELAEALKK;KGILLQLFGGTR;KTTIENIQLPHTLLSR;LASALAPSIYEHEDIKK;LSNKVEAIDVEEAK;LSNKVEAIDVEEAKR;QLESLIR;QRPDLGSAQK;RLHGLDEEAEQK;SVLHEVMEQQTLSIAK;TGIVDISILTTGMSATSR;THIDVIHYR;TSVLAAANPIESQWNPK;TTIENIQLPHTLLSR;VNVTGIYR;YQQLFEDIR	A0A3B3IRR8;A0A3B3IS57;A0A3B3IT92;A0A3B3ITP6;A0A3B3IU45;A0A494C100;A0A8V8TKP2;E5RFR3;E5RG31;P33991;Q9UJA3;Q9UJA3-2;Q9UJA3-3;Q9UJA3-4
Q9P2E9	RRBP1_HUMAN	RRBP1	-1.34899	0.741555	0.607429	-0.136971	1.92269	0.14631	2.13488	7.75878	0	1.99791	7.96256	6.68113e-05	16.2566	16.0611	16.061	16.0521	18.2068	18.1862	18.2351	18.3422	18.1137	18.0567	18.1208	18.1313	48	60	+	AAILETAPK;AENSQLTER;AGIIQDTWHK;APAVAVAPTPVQPPIIVAPVATVPAMPQEK;AQEQQQQMAELHSK;DALNQATSQVESK;DAQDVQASQAEADQQQTR;EKGPTLLK;ELESQVSGLEK;EQEITAVQAR;ETSYEEALANQR;EVPMVVVPPVGAK;EVQQLQGK;GDPVAILK;GEGAPIQGK;GELESSDQVR;HLEEIVEK;HPPAPAEPSSDLASK;IPDHDPAPNVTVLLR;KGEPGPPDADGPLYLPYK;KKGEPGPPDADGPLYLPYK;KLQEQLEK;KLTSDLGR;LIEILSEK;LKELESQVSGLEK;LKGELESSDQVR;LLATEQEDAAVAK;LQEELEK;LQEQLEK;LQQENSILR;LQSSEAEVR;LTSDLGR…	A0A087WU26;A2A2S5;C9J066;E9PN67;F8W7S5;H9KV85;Q8N4C6;Q8N4C6-10;Q8N4C6-11;Q8N4C6-2;Q8N4C6-4;Q8N4C6-5;Q8N4C6-6;Q8N4C6-7;Q8N4C6-9;Q9P2E9;Q9P2E9-3;V9GY78
Q6P3X3	TTC27_HUMAN	TTC27	-1.336	0.724487	0.611515	-0.137501	0.426635	0.231498	2.50788	6.3665	0	2.37038	5.32386	0	11.0727	10.8835	10.5395	10.8326	13.4456	13.3239	13.3871	13.2033	12.9132	13.0529	13.345	13.4988	6	6	+	AVIDGMTDR;LQELFGR;MWTPELAILR;QLFTDVATGEMSR;SGDVATGLK;SSSQEAVQMLSSVR	A0A3B3IS02;F8WCH1;Q6P3X3
Q9Y2F5	ICE1_HUMAN	ICE1	-1.32566	0.694511	0.631147	-0.137821	2.59204	0.136853	4.39403	4.65462	0	4.25621	4.57048	0	11.1174	11.0304	12.7652	11.1236	15.8914	15.8967	15.917	15.9077	15.7883	15.8307	15.7314	15.7112	43	51	+	AFLNWEK;AMPFLQNR;EGFPSAVK;ENNNPVEFK;ESSATHSLVGEK;GNIQLTR;GPTPKPDLLR;GSGTWEEKPK;GVTAEGIHK;HALPVPGR;HIGTQISSDSYGSIDK;HIGTQISSDSYGSIDKR;IINTDNLLTEYQK;ILDTMYPELSAR;INEITSEPDR;IRQEVGPPLPPLLAPLIATPPR;ITVSGHFHR;LDTGSPEPETR;LEHLRPHR;LGQLGLK;LPGEGSR;LSASPAQEK;LYQDTHQEYAR;NAPVDVGFMVSK;NLPGPASAMIGFK;QEVGPPLPPLLAPLIATPPR;RPLNELMESEGK;SGGEALAVANDSTSTPQNANGLWK;SGLGFVK;SHEAIQALNTWEVNK;SHVYVGNISK;SISPEVSASR;SSGI…	A0A096LPH9;Q9Y2F5
O95243;O95243-2;O95243-3;O95243-5	MBD4_HUMAN	MBD4	-1.32659	0.726061	0.600529	-0.138041	0.386251	0.239989	2.25719	5.60467	0	2.11915	4.80385	5.72491e-05	10.6292	10.8223	11.2018	10.6762	13.1763	12.9552	13.2419	12.9847	13.1187	13.1656	12.969	12.5527	5	5	+	FDVYFISPQGLK;GAAPTVTSSER;GLSNFTSTHLLLK;MAIPVLWK;SSLANYLHK	D6RBI7;O95243;O95243-2;O95243-3;O95243-5;O95243-6
Q9BQG0-2	MBB1A_HUMAN	MYBBP1A	-1.31439	0.745166	0.56922	-0.138097	1.34492	0.158039	1.61651	4.51251	0.000211277	1.47842	4.1868	0.000479158	16.0386	15.5292	15.263	15.5211	17.1933	17.2502	17.2061	17.1685	17.2181	17.0024	16.9948	17.0504	40	45	+	AGALHAQVER;AKVPAQANGTPTTK;ALVDILSEVSK;AQDSSLHMPER;ATLQEILPEVLK;DPAQPMSPGEATQSGAR;DPAQPMSPGEATQSGARPADR;DQEALMK;EIPSATQSPISK;EQLHLVMQGDVIR;EQLMTVLQAGK;EVVEQGLLK;GFLPETK;HPFSFPLENQAR;KALVDILSEVSK;KAQDSSLHMPER;KLPAIALDLLR;KLVGSVNLFSDENVPR;KNQKPSQVNGAPGSPTEPAGQK;KPTSQIPETK;KSEDGTPAEDGTPAATGGSQPPSMGR;LHDLYWQAMK;LITGLGVGR;LLGAALPLLTK;LLQALAQYQNHLQEQPR;LPAIALDLLR;LVGSVNLFSDENVPR;NQKPSQVNGAPGSPTEPAGQK;QE…	I3L1L3;I3L2H8;I3L311;Q9BQG0;Q9BQG0-2
P78345	RPP38_HUMAN	RPP38	-1.26619	0.670364	0.595823	-0.138278	1.72066	0.147627	3.59245	3.21366	0	3.45417	3.13045	0	13.2547	13.283	10.746	13.1996	16.2662	16.2887	16.1014	16.1967	16.0661	16.0489	16.0921	16.0928	10	12	+	CVLALAFK;IAPVIGLK;KLIPNPNK;KQLAIGVNEVTR;NTTDFVDEVR;QASVTLQPLK;QLAIGVNEVTR;QQVSGWTPAHVR;TSLNNPYIIR;VPSLSVPWLQDR	P78345;Q5VUC3;Q5VUC9
P62244	RS15A_HUMAN	RPS15A	-1.33675	0.788349	0.548402	-0.139145	2.47571	0.135944	1.23235	6.13381	0.000436232	1.0932	5.92758	0.00134302	18.4586	18.498	18.2915	18.5808	19.6937	19.7395	19.7029	19.6222	19.5443	19.5935	19.5512	19.5128	7	7	+	CGVISPR;FDVQLKDLEK;FLTVMMK;HGYIGEFEIIDDHR;IVVNLTGR;MNVLADALK;WQNNLLPSR	H3BN98;H3BT37;H3BV27;H3BVC7;I3L246;I3L303;I3L3P7;P62244
P61247	RS3A_HUMAN	RPS3A	-1.33152	0.759487	0.57203	-0.139692	2.89574	0.129935	1.5582	5.29452	0.000213737	1.41851	5.06987	0.000483741	18.7559	18.9196	18.4168	18.5206	20.193	20.1811	20.2044	20.2671	20.0716	20.0378	20.1121	20.0654	24	28	+	ACQSIYPLHDVFVR;ADGYEPPVQESV;APAMFNIR;DIEKACQSIYPLHDVFVR;EVQTNDLK;EVQTNDLKEVVNK;IASDGLK;KDWYDVK;KMMEIMTR;KTSYAQHQQVR;KVVDPFSK;KVVDPFSKK;KWQTMIEAHVDVK;LFCVGFTK;LIPDSIGKDIEK;LITEDVQGK;LMELHGEGSSSGK;MMEIMTR;NCLTNFHGMDLTR;TSYAQHQQVR;TTDGYLLR;VFEVSLADLQNDEVAFRK;VVDPFSK;VVDPFSKK	D6R9B6;D6RAS7;D6RAT0;D6RB09;D6RED7;D6RG13;D6RGE0;D6RI02;E9PFI5;H0Y8L7;H0Y9Y4;P61247
Q9Y3B7	RM11_HUMAN	MRPL11	-1.33544	0.742671	0.592767	-0.139736	2.08505	0.140268	1.93715	5.48657	0	1.79741	5.2756	8.86228e-05	15.9661	16.1712	15.7072	15.5875	17.7685	17.859	17.7598	17.7933	17.5983	17.6432	17.6468	17.7334	13	17	+	AGLAMPGPPLGPVLGQR;AIFLAAQK;AQDEAFALQDVPLSSVVR;DLSSEELAAFQK;EADLAAQEEAAK;EADLAAQEEAAKK;EGIPLPTK;EVAGLVTLK;HVYEIAR;IGQPTVSYFLK;IKAQDEAFALQDVPLSSVVR;ILVKPDR;KPEVGGVIR	E9PQB6;H0YCD5;Q9Y3B7;Q9Y3B7-2;Q9Y3B7-3
Q8TEX9;Q8TEX9-2	IPO4_HUMAN	IPO4	-1.29516	0.698338	0.59682	-0.140582	1.48715	0.149818	2.7606	3.75463	0	2.62001	3.63774	6.66667e-05	12.6283	11.2367	11.115	11.0176	14.3351	14.2768	14.2852	14.1429	14.0453	14.1024	14.1451	14.1849	9	9	+	AGLLVLAVLSDGAGDHIR;ATEQLQIVLR;ELLLPDTER;LLMASPTR;LLPVLLSTAQEADPEVR;QFAAVLTR;SLILTALQR;TLTTMAPYLSTEDVPLAR;VVPSYMQAVNR	H0YK93;H0YKG5;H0YL92;H0YLV0;H0YMR4;H0YN07;H0YN14;Q8TEX9;Q8TEX9-2
P52597	HNRPF_HUMAN	HNRNPF	-1.33194	0.756345	0.575597	-0.141339	1.53516	0.147455	1.63297	5.34312	0.000167726	1.49163	5.20315	0.000388182	17.0219	16.8325	16.7783	16.4855	18.5027	18.4172	18.3026	18.4277	18.1894	18.297	18.2925	18.3058	8	10	+	FMSVQRPGPYDRPGTAR;HSGPNSADSANDGFVR;ITGEAFVQFASQELAEK;MLGPEGGEGFVVK;PGPYDRPGTAR;RYIGIVK;SYSDPPLK;TEMDWVLK	A0A1B0GW42;P52597
Q9H6S0	YTDC2_HUMAN	YTHDC2	-1.34353	0.757691	0.585838	-0.141641	1.88649	0.140691	1.73182	6.55145	3.77025e-05	1.59018	6.67124	0.000115903	14.7814	14.6806	14.5378	14.4828	16.4	16.3475	16.4184	16.2439	16.2139	16.2332	16.214	16.1821	34	35	+	AALVAGMYPNLVHVDR;AFQAWQK;AIIAVLSTEEQSAGLQQPSGIGQR;AIIAVLSTEEQSAGLQQPSGIGQRPR;APEPPPALIVR;APSKPWSQVDEATIR;ASNGWMALDWAK;DVNTNSENWAVVK;EMEFPSSLTSTER;ENLVLTGPK;FHPASVLSQPQYK;FSDFLLTK;FTAGAFSDHMALLR;GIWSTTPSNER;GNVFAVEAENR;HSETSATALMVAAGR;IAVNIALER;IGQTIGYQIR;ILFDDKR;IPPANGQAAAIK;LAAIAVAER;LASNALQEPSSFR;LNNGIPQIPVK;LNNGIPQIPVKR;LSQSLGLVSK;NLEISQQK;PRPMSSEELPLASSWR;QSLPVFEK;RLAAIAVAER;SPSPALHPPQK;SQDWG…	D6R9T8;D6RA70;D6RF50;Q9H6S0
Q7Z7K6-3	CENPV_HUMAN	CENPV	-1.04513	0.593359	0.451776	-0.143537	0.934505	0.167652	1.66111	1.75225	0.00095004	1.51757	1.62776	0.00216201	13.2553	10.9131	11.0569	12.9014	13.5478	13.7818	13.8667	13.5748	13.5455	13.5526	13.5619	13.5369	5	8	+	GAEHITTYTFNTHK;HFIVPASR;LLLDTFEYQGLVK;SGASAAPAASAAAALAPSATR;SQAVEKPPSEKPR	A0A0M3HER2;Q7Z7K6;Q7Z7K6-2;Q7Z7K6-3
P46977	STT3A_HUMAN	STT3A	-1.1903	0.645649	0.544657	-0.143935	0.806269	0.175914	2.61663	2.47546	7.54717e-05	2.47269	2.36842	0.000117166	13.234	11.154	10.9114	13.2633	14.8603	14.6423	14.6328	14.8938	14.7008	14.6643	14.4523	14.636	5	5	+	AWYPLGR;FGQVYTEAK;FYSLLDPSYAK;IIFDDFR;VGQAMASTEEK	A0A0C4DH80;E9PI32;E9PN73;P46977;P46977-2;Q8TCJ2
Q9Y496	KIF3A_HUMAN	KIF3A	-1.33828	0.733946	0.60433	-0.144819	0.730018	0.180757	2.31529	6.18125	0	2.17047	5.50574	6.59529e-05	10.6016	11.0654	11.1179	10.8959	13.3205	13.1733	13.1919	13.2563	12.8611	13.0515	13.1573	13.2929	9	9	+	ERPDVGVYIK;LLQDSLGGNSK;MIEMQAK;QAVSVDEMR;SAKPETVIDSLLQ;SVGATNMNEHSSR;TFTFDTVFGPESK;TFTMEGVR;YTSLQEEAQGK	A0A087X011;C9J9X2;E9PES4;H7C2F6;J3KPF9;O15066;Q9Y496
P60891	PRPS1_HUMAN	PRPS1	-1.34468	0.782561	0.562125	-0.145971	2.67657	0.123447	1.40864	8.0485	0.000235056	1.26267	7.28793	0.000666932	15.8129	15.6898	15.7145	15.8244	17.1419	17.1947	17.168	17.1715	17.0759	17.058	16.9925	16.9659	7	9	+	IFSGSSHQDLSQK;LGLELGK;LLSAGATR;LNVDFALIHK;MVLVGDVK;MVLVGDVKDR;VYAILTHGIFSGPAISR	A0A0A0MRQ9;A0A0B4J207;A0A2R8Y7H4;A0A6Q8PEU0;A0A6Q8PG82;A0A6Q8PGF9;A0A6Q8PGP2;A0A6Q8PHI4;A0A6Q8PHK9;A6NMS2;B1ALA7;B1ALA9;D3YTJ7;H7C540;P11908;P11908-2;P21108;P60891;P60891-2;Q15244
Q8IYB7	DI3L2_HUMAN	DIS3L2	-1.34181	0.724403	0.617406	-0.146469	0.447564	0.216842	2.82843	6.11372	0	2.68196	7.06522	0	11.0674	10.9716	10.7226	10.8391	13.6095	14.1034	13.4991	13.7025	13.4105	13.635	13.5669	13.7161	9	9	+	ALNGDLVVVK;ATSVYLVQK;FADVLVHR;GTLIQGVLR;GVSAVAGPHDIGASPGDKK;LDMAPDTLQK;LLAAALGYR;QAFDVLVLR;YALFSPSDHR	C9JGP4;H7C036;H7C1Q8;Q8IYB7;Q8IYB7-2;Q8IYB7-3;Q8IYB7-4;Q8IYB7-5
Q9Y678	COPG1_HUMAN	COPG1	-1.33011	0.790999	0.539111	-0.146987	2.52457	0.123748	1.23775	5.51995	0.000479714	1.09076	5.26056	0.0015034	14.6114	14.8449	14.7242	14.9833	16.0433	16.0907	16.0077	15.973	15.8921	15.8977	15.9066	15.8303	16	18	+	AGAVSALAK;ALQQYTLEPSEKPFDLK;ATFYLNVLEQK;ILHLLGQEGPK;LFQSNDPTLR;NTHTLLLAGVFR;QAIVDKVPSVSSSALVSSLHLLK;QEIFQEQLAAVPEFR;SAVLQEAR;SIATLAITTLLK;SVPLATAPMAEQR;TESTPITAVK;TLEEAVGNIVK;VFNETPINPR;VPSVSSSALVSSLHLLK;VVLEHEEVR	H0Y8X7;Q9UBF2;Q9UBF2-2;Q9Y678
Q7KZI7;Q7KZI7-15;Q7KZI7-8	MARK2_HUMAN	MARK2	-1.33499	0.78622	0.548772	-0.147083	1.36839	0.144945	1.31394	6.78079	0.000308652	1.16686	5.53774	0.00104553	18.301	18.4733	18.3226	18.5174	19.721	19.7254	19.6959	19.7277	19.4786	19.7298	19.4992	19.5741	27	30	+	AENLLLDADMNIK;ASLGQASIQNGK;ASTASASAAVSAAR;DQQNLPYGVTPASPSGHSQGR;DTEQPTLGHLDSKPSSK;EEIQDSLVGQR;FLILNPSK;FSDQAGPAIPTSNSYSK;GTLEQIMK;IIDKTQLNSSSLQK;ISGTSMAFK;LSLNGVR;NSATSADEQPHIGNYR;PSADLTNSSAPSPSHK;RFSDQAGPAIPTSNSYSK;RGASGSIFSK;SMSASVHPNK;SSELEGDTITLKPR;STFHAGQLR;TELMVSMGYTR;TPLPTLNER;TQLNSSSLQK;TTPTPSTNSVLSTSTNR;TTSSMEPNEMMR;VLNHPNIVK;VPASPLPGLER;VPVASPSAHNISSSGGAPDR	A0A087X0I6;A0A0A0MRU9;A0A7I2V2E3;A0A7I2V2I9;A0A7I2V2N8;A0A7I2V2U9;A0A7I2V3B9;A0A7I2V3C6;A0A7I2V3I9;A0A7I2V3K2;A0A7I2V3P5;A0A7I2V3R3;A0A7I2V409;A0A7I2V4G7;A0A7I2V4K8;A0A7I2V4L1;A0A7I2V4T2;A0A7I2V549;A0A7I2V550;A0A7I2V5G3;A0A7I2V602;A0A7I2V639;A0A7I2YQC1;A0A7I2YQF3;A0A7I2YQF4;A0A7I2YQF7;A0A7I2YQR3;B4DIB3;E7ETY4;E9PC69;F5H4F6;F5H4J8;F5H6N2;H0YIY6;H0YJI9;H0YKP9;H0YNV4;J3KNR0;P27448;P27448-2;P27448-3;…
Q8N122	RPTOR_HUMAN	RPTOR	-1.03428	0.570631	0.463648	-0.147351	1.22131	0.148392	2.21049	1.69447	0.000376403	2.06313	1.59596	0.000926715	11.0846	13.9587	13.9825	10.9932	14.7712	14.6825	14.5623	14.8451	14.546	14.5992	14.526	14.6004	11	11	+	ALETIGANLQK;IWQNFDSAR;LDDQIFLNR;MPESVNVLQIVK;NFLLAER;NPGVPSVVK;QDLLVASLFR;SLAQSWR;SLIVAGLGDGSIR;SVSSYGNIR;VLDTSSLTQSAPASPTNK	A0A8V8TMD9;I3L2I3;I3L436;Q8N122;Q8N122-2;Q8N122-3
Q9P289	STK26_HUMAN	STK26	-1.33526	0.727544	0.607721	-0.14748	0.450358	0.214662	2.53893	5.88131	0	2.39145	5.56707	0	10.7396	11.0518	10.9428	10.5372	13.1666	13.5815	13.45	13.2291	13.2864	13.4818	13.091	12.978	6	6	+	AANVLLSEQGDVK;GSFGEVFK;LADFGVAGQLTDTQIK;LADFGVAGQLTDTQIKR;NNPPTLVGDFTK;VLFLIPK	B4DR80;B4E0Y9;C9J232;C9J6L2;C9JCC0;C9JDH9;C9JJV0;H0Y630;H7C279;O00506;O00506-2;O00506-3;Q5JV98;Q8NBY1;Q9P289;Q9P289-2;Q9P289-3;Q9Y6E0;Q9Y6E0-2
O60231	DHX16_HUMAN	DHX16	-1.29394	0.749413	0.544532	-0.147545	0.344616	0.239684	1.47152	5.05733	0.000291775	1.32398	3.99982	0.000837037	11.1581	10.9261	11.2058	11.044	12.3152	12.7735	12.4678	12.6636	12.7197	12.5005	12.4189	11.9909	8	8	+	AITAGYFYHTAR;ATQLQGDEEPSAPPTSTQAQQK;IFQPTPPGAR;LGNEVGYSIR;MAELPVDPMLSK;TLHTDILFGLIK;TSLGNVVLLLK;VLVASATMDTAR	A0A140T8Y5;A0A140T947;A0A140T9T4;O60231;Q5SQH5
Q14151	SAFB2_HUMAN	SAFB2	-1.1061	0.603507	0.502596	-0.14783	0.473967	0.210363	2.5045	2.00514	0.000212993	2.35667	1.87709	0.000415351	10.8684	10.729	14.0802	11.1798	14.256	14.1513	14.2418	14.2262	14.1245	14.3244	14.1614	13.6737	4	4	+	AWQGAMDAGAASR;LEAFHER;NLWVSGLSSTTR;NTLETSSLNFK	K7EQU4;K7ERX3;Q14151
Q96T58	MINT_HUMAN	SPEN	-1.32066	0.762295	0.558365	-0.148103	0.544767	0.196888	1.51273	5.30355	0.000235586	1.36463	5.15679	0.00056934	11.268	11.0329	11.0436	10.9893	12.4356	12.854	12.598	12.4971	12.407	12.6995	12.376	12.3098	10	10	+	AAPTPTPAPVPVPVPLPAPAPAPHGEAR;ELQEAAAVPTTPR;GLDDTVSIASR;LAEASASAAYK;LEATQLEGVAR;LPTEVNHVPSGPSIPADR;SLVSTPAGPVNVLK;SQVKPDSVTASQPPSK;VDATRPEATTEVGPQIGVK;YGLVFFR	A0A669KB49;F6WRY4;H0Y5U7;Q96T58
O00468-6;O00468-7	AGRIN_HUMAN	AGRN	-1.35035	0.708685	0.641664	-0.148554	5.0439	0.103965	4.56396	7.49206	0	4.41541	7.41288	0	15.7007	15.6801	16.1317	15.4443	20.3311	20.3071	20.29	20.2844	20.1491	20.1522	20.1593	20.1579	31	39	+	AAAVSSGFDGAIQLVSLGGR;AIVDVHFDPTTAFR;ALEPQGLLLYNGNAR;ALQSNHFELSLR;DFLALALLDGR;EPLYVGGAPDFSK;EPVTLGAWTR;ESLLDGGNK;FDTGSGPAVLTSAVPVEPGQWHR;GDFVSLALR;GIVTDGR;GKDFLALALLDGR;GPSGLLLYNGQK;IFFVNPAPPYLWPAHK;LELGIGPGAATR;LLDVNNQR;MALEVVFLAR;NELMLNSSLMR;QLLTPEHVLR;RPLQEHVR;SAGDVDTLAFDGR;SELFGETAR;SFLAFPTLR;SREPVTLGAWTR;STVPVNTNR;TDGKGDFVSLALR;TEATQGLVLWSGK;TFVGAGLR;VLGAPVPAFEGR;VLGESPVPHTVLNLK;VLGESPVPHTVLN…	A0A087X208;A0A494C0G5;A0A494C1I6;O00468;O00468-2;O00468-3;O00468-4;O00468-5;O00468-6;O00468-7
Q9NV70;Q9NV70-2	EXOC1_HUMAN	EXOC1	-1.32795	0.715244	0.612711	-0.149821	0.413342	0.219989	2.98553	5.2879	0	2.83571	4.76545	0	10.5275	11.466	10.7324	10.6381	13.7357	13.7404	14.0018	13.8283	13.6671	14.0717	13.6098	13.3582	6	6	+	ALQEGDLASSR;DLLRYAK;GVFVNVEK;LSVQSSGNR;LTGSTSSLNK;QIAWALR	Q9NV70;Q9NV70-2
Q8NBF6	AVL9_HUMAN	AVL9	-1.33815	0.732374	0.605774	-0.150335	0.540619	0.194437	2.4587	6.20723	0	2.30837	5.78298	0	11.2753	11.3051	10.9979	10.9122	13.6853	13.3692	13.5458	13.725	13.4877	13.4496	13.1531	13.6336	6	6	+	AVGQSVGGAFSSAK;FADYLVR;FSHSVQNSER;GFVAGATNILFR;IGNVMVTTSR;LPLYGLLQAK	B8ZZW5;H7C0I1;Q8NBF6;Q8NBF6-2
P23396	RS3_HUMAN	RPS3	-1.34552	0.771156	0.57436	-0.150464	2.95361	0.11351	1.61834	7.40486	7.16253e-05	1.46787	7.33108	0.00022615	18.7542	18.7363	18.7003	18.9151	20.346	20.4078	20.451	20.3744	20.2638	20.2097	20.2435	20.2605	22	27	+	ACYGVLR;AELNEFLTR;DEILPTTPISEQK;ELAEDGYSGVEVR;ELTAVVQK;FGFPEGSVELYAEK;FIMESGAK;FVADGIFK;GCEVVVSGK;GGKPEPPAMPQPVPTA;GLCAIAQAESLR;IMLPWDPTGK;IRELTAVVQK;KFVADGIFK;KPLPDHVSIVEPK;KPLPDHVSIVEPKDEILPTTPISEQK;LLGGLAVR;QGVLGIK;RFGFPEGSVELYAEK;TEIIILATR;TQNVLGEK;VTPTRTEIIILATR	E9PJH4;E9PJN9;E9PK82;E9PL09;E9PPU1;E9PQ96;E9PQX2;E9PSF4;F2Z2S8;H0YCJ7;H0YES8;H0YEU2;H0YF32;P23396;P23396-2
O00541;O00541-2	PESC_HUMAN	PES1	-1.32588	0.77838	0.547496	-0.151396	2.34648	0.119575	1.3798	5.159	0.000308342	1.22841	4.82298	0.00096479	14.4322	14.1433	13.9665	14.3595	15.5896	15.6012	15.6604	15.5694	15.5321	15.3996	15.4325	15.4508	14	16	+	EALAFIIR;FLLHEPIVNK;GSATNYITR;ITHQIVDRPGQQTSVIGR;KLQLSLADFR;LAALEEQR;LAALSASLAR;LAIMMMK;LAQEEESEAKR;LEGQAQAEAK;LQLSLADFR;SEWNTVER;SFGGEVSWDK;VMAGTLK	B3KXD6;B5MCF9;H7BYY8;H7C267;O00541;O00541-2
Q14674	ESPL1_HUMAN	ESPL1	-1.29308	0.761804	0.531276	-0.151504	0.382655	0.224644	1.35048	4.19316	0.000417232	1.19898	5.27284	0.000957941	10.7031	10.6769	10.7078	10.5633	11.7373	12.4461	11.9463	11.9232	12.0384	11.9214	11.6447	11.8424	6	6	+	GPALELVATVAK;GSFSLLWK;ILFVLLR;LLQVGEEGPQAVAK;NAAAQGSPEATLR;VNFGTLLSSQK	H3BM31;H3BRX7;Q14674;Q14674-2
Q13601;Q13601-2	KRR1_HUMAN	KRR1	-1.25233	0.695631	0.556698	-0.151846	1.16321	0.145453	2.12901	3.11065	7.10383e-05	1.97716	2.93518	0.000153425	12.2702	11.8889	12.8087	10.9712	14.1404	14.111	14.011	14.1927	13.8875	14.0846	14.0304	13.8453	5	6	+	IDVASIK;KVVLDTMK;LGALTAEEIALK;NIHPIYNIK;TFDPYIIIR	Q13601;Q13601-2
Q8TB37	NUBPL_HUMAN	NUBPL	-1.0944	0.610317	0.484082	-0.152018	0.614354	0.183177	2.0529	1.96336	0.000335369	1.90088	1.81765	0.00083549	13.8129	11.0883	11.1684	11.1976	13.7793	13.8223	13.9848	13.8924	13.5148	14.0243	13.6845	13.6472	4	5	+	AIGLLDVDVYGPSVPK;QLSGAGSETLK;QVIVVASGK;THIFGADGAR	F8VP02;F8VZR8;F8W061;F8W0A2;H0YHR7;Q8TB37;Q8TB37-2
Q9NPQ8;Q9NPQ8-2;Q9NPQ8-4	RIC8A_HUMAN	RIC8A	-1.34635	0.708943	0.637403	-0.152064	0.835882	0.162703	4.36866	6.66503	0	4.2166	6.37834	0	10.5429	11.1983	10.3638	10.5049	15.0988	15.0092	15.0441	14.9324	14.8978	15.04	14.9014	14.6371	7	7	+	ALLIFLEK;AQVLPPLR;ASINPVTGR;LLFLLTALR;TRPEVGEMLR;VIWLQSVR;YTGYGNAAGLLAAR	B7WPL0;E9PSI0;H0YC88;H0YE35;H0YEN0;Q9NPQ8;Q9NPQ8-2;Q9NPQ8-3;Q9NPQ8-4;Q9NVN3;Q9NVN3-1;Q9NVN3-3;Q9NVN3-4
Q9UII4	HERC5_HUMAN	HERC5	-1.26799	0.695643	0.572347	-0.152839	0.751762	0.167829	2.43414	3.30301	0	2.2813	3.18648	4.85804e-05	10.776	12.5519	11.0241	11.1612	13.6631	13.6885	13.8746	14.0237	13.7251	13.6797	13.7295	13.5042	8	8	+	DQLMPLPVK;FESILQEK;FLVFLTGTDR;GGAGVQVHQLLAGSGGAR;SPGAQLWLFPSAAGLHR;TIPTLNEGTVK;VFSFGSGK;YINYIFNDSVK	E9PBL0;Q9UII4
P11166	GTR1_HUMAN	SLC2A1	-1.30085	0.779786	0.521068	-0.15345	0.61477	0.181325	1.23407	4.23952	0.000674305	1.08062	4.95708	0.00155838	13.5885	13.6268	13.9415	13.8177	14.6874	14.9537	15.0445	15.2253	14.9003	14.7424	14.8786	14.7757	4	4	+	KVTILELFR;SFEMLILGR;TFDEIASGFR;VTILELFR	A0A0D9SFK9;A0A0D9SG74;A0A6Q8PFI8;A6NL68;P11166
A0A7P0S5H5;P60866;P60866-2	A0A7P0S5H5_HUMAN;RS20_HUMAN	RPS20	-1.33218	0.724595	0.607581	-0.153636	0.884925	0.157328	2.70049	5.15469	0	2.54685	5.11266	0	19.0495	18.7226	18.9202	19.6393	21.5937	21.8124	21.7691	21.9583	21.6044	21.6044	21.5501	21.7601	7	12	+	DTGKTPVEPEVAIHR;GKTPVEPEVAIHR;IRITLTSR;LIDLHSPSEIVK;RLIDLHSPSEIVK;TPVEPEVAIHR;VCADLIR	A0A7P0S5H5;E5RIP1;E5RJX2;G3XAN0;P60866;P60866-2
P62829	RL23_HUMAN	RPL23	-1.3357	0.7733	0.562399	-0.153664	1.93748	0.123463	1.53663	5.75009	0.000216	1.38297	5.73407	0.000484255	19.1102	19.0664	18.7488	18.861	20.5033	20.5656	20.4965	20.3675	20.3384	20.302	20.3276	20.3503	8	10	+	GSAITGPVAK;IASNAGSIA;ISLGLPVGAVINCADNTGAK;KVHPAVVIR;LNRLPAAGVGDMVMATVK;LPAAGVGDMVMATVK;NLYIISVK;VHPAVVIR	B9ZVP7;C9JD32;J3KT29;J3KTJ3;J3QQT9;P62829
Q96RS0	TGS1_HUMAN	TGS1	-1.35092	0.710581	0.640339	-0.153708	0.592637	0.183794	4.51113	9.00367	0	4.35742	8.20435	0	10.8783	10.8635	10.9985	10.9671	15.3145	15.325	15.6127	15.4997	15.3482	15.5327	15.0929	15.1632	5	5	+	IAEHIAGR;SMGLPLQFGR;TITAYFGDLIR;VIAIDIDPVK;YGGIPNFSHR	Q96RS0
P42677	RS27_HUMAN	RPS27	-1.27827	0.750766	0.5275	-0.154173	0.551664	0.188602	1.40112	3.74835	0.000418767	1.24694	3.64262	0.00109691	16.9431	16.3046	16.3876	16.221	17.6101	17.8059	17.9397	18.1051	17.5329	17.7102	17.6918	17.9092	6	8	+	DLLHPSPEEEK;DLLHPSPEEEKR;DLLHPSPEEEKRK;LTEGCSFR;LVQSPNSYFMDVK;RLVQSPNSYFMDVK	C9J1C5;C9JLI6;H0YMV8;P42677;Q71UM5
Q96T76;Q96T76-8	MMS19_HUMAN	MMS19	-1.28828	0.722785	0.56549	-0.155109	0.684638	0.171205	1.98311	3.70938	7.24234e-05	1.82801	3.62756	0.000157746	10.9859	11.0196	12.0357	10.9656	13.4298	12.9728	13.3175	13.2192	13.1585	13.0594	12.9455	13.1555	6	6	+	EDLILSLR;FLNLSSSPSMAVR;LLQAAAGASAR;LPTPVLLPYKPQVIR;NLLVAFR;VDSEVLSAK	B0QZ77;H0Y746;H0Y7V3;H7C1W5;Q5T454;Q96T76;Q96T76-5;Q96T76-7;Q96T76-8;Q96T76-9
Q6DN90;Q6DN90-2;Q6DN90-3	IQEC1_HUMAN	IQSEC1	-1.30056	0.702052	0.598512	-0.15521	1.76448	0.124859	3.002	3.88375	0	2.84679	3.75603	0	11.1109	12.585	11.013	10.9519	14.3676	14.3681	14.4285	14.5045	14.236	14.3655	14.2145	14.2319	11	11	+	EMLMGIYER;HRIESELEK;IGLNLFNK;LIEAFSQR;LTSSVPGADIK;NSVTYSFR;QMIGEFLGNR;SALSSSLR;TIQTAFR;TNEDHVSQVQK;VLINFNAPNPQDR	A0A0C4DGT3;A0A0G2JLG2;A0A1W2PPU7;A0A1W2PR18;A0A1W2PR28;A0A1W2PRJ5;A0A2R8Y695;A0A2R8Y7T6;A0A3B3IRZ4;A0A3B3IU98;A0A6Q8PFR7;Q5JU85;Q5JU85-3;Q6DN90;Q6DN90-2;Q6DN90-3;Q9UPP2;Q9UPP2-2
Q9NZ01	TECR_HUMAN	TECR	-1.33537	0.801059	0.534313	-0.155483	1.42656	0.132838	1.24531	6.78244	0.000402254	1.08982	6.32518	0.0012426	15.8176	15.7585	15.8181	15.6797	17.1156	16.9346	16.9698	17.035	16.9201	16.9415	16.7675	16.804	10	14	+	FSHGTMPLR;HYEVEILDAK;KIPYPTK;LLETLFVHR;LPVGTTATLYFR;SLKDEDVLQK;THPQWYPAR;VEPHATIAEIK;VPFIYGHK;YDFTSSR	M0R2N5;M0R329;M0R3C3;Q9NZ01;Q9NZ01-2
O95295	SNAPN_HUMAN	SNAPIN	-1.34821	0.723135	0.625073	-0.155941	0.620507	0.177704	3.29392	7.32302	0	3.13798	8.35368	0	11.0314	10.9372	11.1258	11.0421	14.2721	14.3813	14.5773	14.0814	14.1412	14.3424	14.0661	14.1386	4	5	+	AMLDSGIYPPGSPGK;RVVLVNNILQNAQER;VALDLDPYVK;VVLVNNILQNAQER	O95295
P35052	GPC1_HUMAN	GPC1	-1.35202	0.698433	0.653587	-0.156381	1.50728	0.129309	7.15018	8.3612	0	6.9938	8.19372	0	10.6545	11.1009	11.2472	10.609	18.0953	18.039	18.0031	18.075	17.8107	17.8063	18.0102	17.9596	15	19	+	DLYSELR;ERPPSGTLEK;GFSLSDVPQAEISGEHLR;MALSTASDDR;QAEALRPFGEAPR;QIYGAKGFSLSDVPQAEISGEHLR;QQIMQLK;SFVQGLGVASDVVR;SFVQGLGVASDVVRK;SHAELETALR;TLQATFPGAFGELYTQNAR;TPLTHALPGLSEQEGQK;VLQAMLATQLR;VNPQGPGPEEK;VNPQGPGPEEKR	C9J4Y6;H7BZE9;H7BZL4;H7C024;H7C410;P35052;P35052-2
Q8N0Z8	PUSL1_HUMAN	PUSL1	-1.35254	0.70083	0.651705	-0.157902	1.55527	0.125912	6.60018	8.86128	0	6.44228	8.81592	0	10.9598	11.1996	10.6767	11.1245	17.6055	17.5451	17.5147	17.6961	17.3428	17.4757	17.402	17.5093	12	17	+	AVGVQNYLEEAAER;DELPVFER;LNSVEPVR;RDELPVFER;RVSVSPGQASPLVTPEESR;SGRPPFPPEVLAEALNTHLR;TDAGVHALSNAAHLDVQR;TILESQDPLGK;VAPAHGLFLK;VPSDFHAR;VSVSPGQASPLVTPEESR;VSVSPGQASPLVTPEESRK	J3KTG4;Q8N0Z8;Q8N0Z8-2
Q5T5U3	RHG21_HUMAN	ARHGAP21	-1.1218	0.639286	0.482516	-0.158734	0.434336	0.204488	1.78315	2.17605	0.000397403	1.62441	1.92974	0.00109597	10.7568	10.8512	10.8187	12.8623	13.1259	13.0483	13.1018	13.1455	12.89	12.5455	13.026	13.3252	12	12	+	DLNVISSLLK;ELLVSSIFAAASR;GSNFTVAPSVVNSDNR;GSNFTVAPSVVNSDNRR;GVGSVSQFK;NLAIVFGPTLVR;QMYVVLR;SGNYSGHSDGISSSR;SLEPSGILLK;STGSLLTPTR;TSQGFGFTLR;VVDLLSNR	A0A087WW76;A0A1B0GTZ9;A0A1B0GV73;A0A7P0TAS2;A0A805TBS0;E7ESW5;H0Y468;H0Y5T2;Q5JSD8;Q5T5U3;Q5T5U3-3
Q9Y2G8	DJC16_HUMAN	DNAJC16	-1.27412	0.695068	0.579049	-0.159925	1.32739	0.130083	2.7144	3.37581	0	2.55448	3.25171	5.71429e-05	10.9026	12.7867	11.1553	11.0968	14.1992	14.039	14.2676	14.2932	14.0024	14.0449	14.1204	13.9917	7	7	+	EHINRPADVIQAR;FVHVYSNR;ISFFHNAVVR;LLEGSLQR;QFVESLLPGNLVEK;QIIDDFITR;SAVSILER	Q5TDG9;Q5TDH4;Q9Y2G8;Q9Y2G8-2
P24468;P24468-2;P24468-3	COT2_HUMAN	NR2F2	-1.35071	0.722578	0.628133	-0.160986	0.915637	0.14627	3.53404	9.96127	0	3.37305	8.02994	0	10.9768	10.9838	11.0438	10.9183	14.4642	14.5129	14.4688	14.6129	14.4776	14.2669	14.5052	14.1652	4	4	+	IFQEQVEK;SQYPNQPTR;TPIETLIR;VVAFMDHIR	A0A8V8TPV3;A0A8V8TQQ6;F1DAL7;F1DAL9;P10588;P10589;P24468;P24468-2;P24468-3
P15880	RS2_HUMAN	RPS2	-1.34708	0.7603	0.586784	-0.162083	2.45266	0.103961	1.96853	7.78638	0	1.80645	7.47001	5.25597e-05	19.4933	19.5543	19.3304	19.5318	21.4084	21.4256	21.4401	21.5098	21.335	21.2097	21.283	21.3078	16	20	+	AEDKEWMPVTK;AFVAIGDYNGHVGLGVK;ATFDAISK;CGSVLVR;EVATAIR;GAIILAK;GCTATLGNFAK;GTGIVSAPVPK;IGKPHTVPCK;LSIVPVR;LSIVPVRR;RGYWGNK;SLEEIYLFSLPIK;SPYQEFTDHLVK;TQAPAVATT;TYSYLTPDLWK	E9PM36;E9PMM9;E9PPT0;E9PQD7;H0YE27;H0YEN5;H3BNG3;I3L404;P15880
D6RA32;P46821	D6RA32_HUMAN;MAP1B_HUMAN	MAP1B	-1.35328	0.700534	0.652748	-0.162746	2.05556	0.108378	6.99471	10.1415	0	6.83197	10.1939	0	19.0377	18.938	18.9897	18.7136	25.8717	25.8694	25.902	26.0148	25.7492	25.6811	25.7821	25.7945	147	218	+	AAEAGGAEEQYGFLTTPTK;AAKPTTTPEVK;ADSRESLKPAAK;AEADAYIR;AEEDMDEAIEK;AEEVDVTK;AIGNIELGIR;AQWGSNMQVTLIPTHDSEVMR;ASLTLFCPEEGDWK;ASTTLDIK;ASTTLDIKDSISAVSSEK;ASVLFDTMQHHLALNR;ASVSPMDEPVPDSESPIEK;ATVVVEATEPEPSGSIANPAASTSPSLSHR;AVLDALLEGK;DAYCSEVK;DFEELKAEEVDVTK;DIKPQLELIEDEEK;DIKPQLELIEDEEKLK;DLSTPGLEK;DLSTPGLEKDSGGK;DLTGQVPTPVVK;DLTGQVPTPVVKQTK;DMSLYASLTSEK;DSGGKTPGDFSYAYQKPEETTR;DSISAVSSEK;DSVAAGKPK;DY…	D6RA32;D6RA40;D6RCL2;D6RGJ3;E9PGC8;P46821;P78559;P78559-2
O60645	EXOC3_HUMAN	EXOC3	-1.18984	0.66853	0.521312	-0.163081	1.12716	0.13443	2.05861	2.51146	0.000208163	1.89553	2.34698	0.000479663	10.9918	12.8797	11.0775	10.6977	13.3198	13.4938	13.5419	13.5256	13.1574	13.4144	13.364	13.293	10	10	+	AAIQSQLDGVR;DAVVQHSQLAAAVENLK;DIVVPSLNVAK;IEGTQADTR;MFTILER;NIFSVPEIVR;QLWMVLQR;QSINTIESLK;RDPTLLVSVVR;VVVEYLR	D6RB59;D6RBR9;H0Y995;O60645
Q96KP1	EXOC2_HUMAN	EXOC2	-1.34466	0.726406	0.618258	-0.163596	0.513662	0.183662	3.13291	6.67268	0	2.96931	7.44584	0	10.689	10.5913	10.5885	10.8195	13.447	13.9014	14.0147	13.8567	13.4137	13.7264	13.756	13.6694	5	5	+	ASNTADTLFQEVLGR;GALLPLSIR;HNFQGIEK;ITQVSMASLK;NALNVLQR	Q96KP1
Q86VP1-2	TAXB1_HUMAN	TAX1BP1	-1.34976	0.744447	0.605313	-0.16482	2.66017	0.099251	2.48083	8.34891	0	2.31601	8.28885	0	17.8477	17.7143	17.8559	17.9577	20.3275	20.3851	20.3267	20.2598	20.1598	20.1505	20.2119	20.1176	34	39	+	AEEQVQATR;AGLLELK;AHQLEEDIVSVTHK;AIEKETELDSLKDK;DWVGIFK;EKEELLK;ELSDAVNVR;ESVITHFK;ESVITHFKEEIGR;ETELDSLKDK;GASTPFQFR;GLTEVTQSLK;HVQTHFDQNVLNFD;KMEDGADGAFYPDEIQRPPVR;KQLADAVAELK;LELAEVQDNYK;LIAVLEK;LIAVLEKETAQLR;LMSEVQTLK;LQMAADHYK;LSDQSANNNNVFTK;MENEEFK;MENEEFKK;NLDGNKESVITHFK;QEVVFLAK;QLADAVAELK;QLLQDEK;SLENPAER;TDTLEHELRR;TEKDEKELYK;TFLLTTSSK;TMADLHTAR;VGWSTAR;YADELAK	B8ZZD4;C9J7J4;C9JBZ7;F8WBU9;H7C3L5;Q86VP1;Q86VP1-2;Q86VP1-3;Q86VP1-4
P38935	SMBP2_HUMAN	IGHMBP2	-1.35089	0.72508	0.625812	-0.165883	1.75095	0.111299	3.46906	8.53985	0	3.30318	8.16808	0	10.8194	11.1295	10.9851	11.0707	14.4459	14.404	14.5101	14.5211	14.3092	14.3947	14.1874	14.3262	23	25	+	AALAGLSLSLMER;AALGPPAGTGGPAPLQPVPPTPAQTEQPPR;AMIVEFMASK;DIDQVFVK;EAVILSFVR;EAVLFALSQK;EGVLYAGSGTK;EKEAVILSFVR;ELAIIHGPPGTGK;GPDQPDLR;HPELEIK;KGEVGFLAEDR;LAEEYGAR;LANDVTYR;LLESIQQHSLDAVLAR;LLVTFEPR;LSELSNQR;QEGGQEAAAPAR;SDSAQIVADIR;SWQENISLK;TLVEYFTQHGEVR;TVNNHAFLK;VHQIAEEHGLR	A0A6Q8PEZ5;A0A6Q8PF01;A0A6Q8PFK9;A0A6Q8PFN4;A0A6Q8PFP3;A0A6Q8PFZ7;A0A6Q8PGF6;A0A6Q8PGQ2;A0A6Q8PGQ6;A0A6Q8PGT6;A0A6Q8PGX2;A0A6Q8PHG1;A0A6Q8PHR8;F5GX64;H3BRR1;P38935
Q9UJS0;Q9UJS0-2	S2513_HUMAN	SLC25A13	-1.34954	0.760009	0.589531	-0.167123	2.84579	0.0947293	2.06803	9.61253	0	1.90091	9.89008	6.27291e-05	15.3897	15.4193	15.4617	15.4445	17.5085	17.4295	17.5049	17.5442	17.2808	17.3338	17.3667	17.3374	26	34	+	ASGDSARPVLLQVAESAYR;DLGFFGIYK;DVEVTKEEFVLAAQK;EEFVLAAQK;FGLYLPLFKPSVSTSK;GEVTFEDVK;GLLPQLLGVAPEK;IAPLEEGTLPFNLAEAQR;INLPAPNPDHVGGYK;IYSTLAGTR;KDVEVTKEEFVLAAQK;KIYSTLAGTR;KIYSTLAGTRK;LAVATFAGIENK;LQVAGEITTGPR;LTVNDFVR;MTLADIER;NGEFFMSPNDFVTR;PVLLQVAESAYR;RADPAELR;STGSFVGELMYK;TVELLSGVVDQTK;VSALSVVR;VTAIDFR;YEGFFGLYR;YLNIFGESQPNPK	O75746;O75746-2;Q9UJS0;Q9UJS0-2;R4GN64
Q8TDJ6;Q8TDJ6-3	DMXL2_HUMAN	DMXL2	-1.32622	0.757754	0.568464	-0.167265	0.574562	0.170375	1.84148	5.10919	3.77581e-05	1.67421	6.01452	8.33803e-05	10.7855	11.1199	11.0224	11.0929	12.6008	13.057	13.0683	12.6607	12.6665	12.5884	12.8347	12.628	10	10	+	AMLEPENTPFK;AVTGFSWR;AVVWGLFR;DGVAVITLPLGGSIK;IPVAFPSGDASSLSK;LFFTTANAHFK;LSGIVTEQTNSK;LYQAVVDAR;MWAAVFGGGVK;NAFSLLGK	F5H269;H0YLM8;Q8TDJ6;Q8TDJ6-2;Q8TDJ6-3;Q9Y485
Q9H6H4	REEP4_HUMAN	REEP4	-1.15601	0.629129	0.526883	-0.167977	0.326555	0.224753	2.93275	2.28487	0	2.76477	2.15873	8.36158e-05	11.0909	11.0837	14.2256	11.0676	14.5618	15.048	15.0198	14.5692	14.9678	14.8224	14.187	14.5497	5	5	+	EIDAYIVQAK;GLNIAASAAVQAATK;KFVHPSLSR;SFSMQDLR;SYETVLSFGK	E5RGS2;Q9H6H4;Q9H6H4-2
Q12906-7	ILF3_HUMAN	ILF3	-1.33872	0.808469	0.530251	-0.168018	2.99527	0.0932557	1.29671	6.97269	0.000304365	1.12869	6.70402	0.00106237	15.9254	16.0683	15.9405	15.8532	17.1923	17.2802	17.2802	17.2216	17.1238	17.0381	17.0711	17.0691	21	24	+	AEPPQAMNALMR;AYAALAALEK;EDITQSAQHALR;EKPTTALLDK;EPPLSLTIHLTSPVVR;FNYSGSGGR;FVMEVEVDGQK;IFVNDDR;LAAFGQLHK;LFPDTPLALDANK;LFPDTPLALDANKK;LNQLKPGLQYK;NPVMELNEK;NTKEPPLSLTIHLTSPVVR;QQGPILTK;SIGTANRPMGAGEALR;VLAGETLSVNDPPDVLDR;VLGMDPLPSK;VLQDMGLPTGAEGR;VPTWGPLR;YELISETGGSHDKR	K7EJ09;K7EKJ9;K7EKY0;K7EM82;K7ENK6;K7EPG3;K7EQR9;K7ER69;K7ERM6;Q12906;Q12906-2;Q12906-3;Q12906-4;Q12906-5;Q12906-6;Q12906-7;Q96SI9;Q96SI9-2
Q14690	RRP5_HUMAN	PDCD11	-1.34746	0.763434	0.584031	-0.16828	1.85773	0.105906	1.98002	7.92691	0	1.81174	9.10857	5.51971e-05	14.2248	14.2742	14.1692	14.1667	16.1114	16.1389	16.319	16.1858	16.01	15.9778	16.0506	16.0435	39	49	+	AFLPLLK;AGTYFSNQAVR;AIFENTLSTYPK;AINIGQLVDVK;ATVVGPDSSK;AVQYNEPLK;DGLEVAVLPHNIR;DGVLAYAR;FQEAGELYNR;FVTSTSDHFVEGQTVAAK;FYNNVQGLVPK;GLVPPMHLADILMK;GQEEVEMPSK;GRIPLLLTSLSFK;GSEHQAIVQHLEK;GTVLTIK;GYVGSIQPHGVFFR;HTLSIGDMVTGTVK;IPLLLTSLSFK;KGSEHQAIVQHLEK;KHTLSIGDMVTGTVK;KPALVSTVEGGQDPK;LEEGEVAMGR;LGPSVVGLAR;LKDGVLAYAR;LQVGQGVSLTLK;LSSDPEPK;NVFNPEAFKPGNTHK;SKVEDPEINSIQDIK;TKDGLEVAVLPHNIR;TSIIEAQYLR;TTE…	A0A3B3IUD7;Q14690
Q86VI3	IQGA3_HUMAN	IQGAP3	-1.18028	0.66079	0.519488	-0.168377	0.827459	0.14499	2.19385	2.45816	0.000221205	2.02547	2.27286	0.000414442	10.9707	13.0684	10.7352	10.9911	13.6041	13.6224	13.6939	13.6202	13.4773	13.2262	13.7137	13.4499	18	19	+	AAGPGWAAYER;AFSGQSQHLR;ALQDPALALR;ANLDAIIK;EEIQSAVTK;GDQEQAMLHAVQR;GQSALQEILGK;LQATLQGLSTK;MALGVAAINQAIK;NWINQTEAQTGQR;QPSLHYTAAQLLEK;SKVEQPQDVVTGNPTVVR;SLTAHSLLPLAEK;VEQPQDVVTGNPTVVR;VLAVSLINEALDK;VVGNLLYYR;YGLQLPAFSK;YHLLLVAAK	F2Z2E2;Q86VI3
Q99081	HTF4_HUMAN	TCF12	-1.27184	0.773129	0.49871	-0.169183	0.408052	0.198866	1.26075	4.39287	0.000510609	1.09157	3.84174	0.00206723	10.8054	10.8052	10.8614	11.0274	12.1091	12.0973	12.4657	11.8704	11.9247	12.3412	11.9062	11.6937	5	5	+	GGLQSQSGTVVTTEIK;GNAAGSSQTGDALGK;GSFSLYSR;LDDAIHVLR;TRPTTLGSSQFSGSGIDER	A0A0D9SG78;A0A1B0GVB8;A0A1B0GVR6;A0A1B0GW91;A0A1B0GWD5;B4DGI9;B4DZP2;E9PH57;F5GY10;H0YNP8;H0YNQ5;H3BPJ7;H3BTP3;P15884;P15884-10;P15884-11;P15884-12;P15884-13;P15884-14;P15884-15;P15884-16;P15884-2;P15884-3;P15884-4;P15884-5;P15884-6;P15884-7;P15884-8;P15884-9;Q99081;Q99081-2;Q99081-3;Q99081-4
Q15025;Q15025-4	TNIP1_HUMAN	TNIP1	-1.35075	0.740725	0.610027	-0.169328	2.17811	0.100704	2.70963	9.40678	0	2.5403	9.12458	0	13.6124	13.6533	13.6893	13.5516	16.3004	16.4189	16.3254	16.3005	16.2556	16.1168	16.1582	16.1372	18	22	+	AVAGQQQASVTAGK;EDGNLMLHLQR;IFEEDFQR;IYDPGGSVPSGEASAAFER;KAVAGQQQASVTAGK;KQELVTQNELLK;LQAQVTLSNAQLK;LREENLELK;LREENLELKK;MALEFNR;MNEEKEELKK;NPNQSSQVMDPPTAR;NPNQSSQVMDPPTARPTEPESPK;QELVTQNELLK;QVTDLEAER;SELLEVNK;VPEVVALGAAEK;YLQDQLSPLTR	A0A0A0MRZ4;E7EMV7;E7EW15;E7EW68;E7EWG2;H0YC17;Q15025;Q15025-2;Q15025-3;Q15025-4;Q15025-5;Q15025-6;Q15025-7;Q15025-8
Q13242	SRSF9_HUMAN	SRSF9	-1.2835	0.787204	0.4963	-0.169489	2.46773	0.0962836	1.20646	3.80443	0.000912077	1.03697	3.49308	0.00308947	14.9027	15.0812	14.3536	14.6247	15.9806	16.0255	15.9016	15.8802	15.7531	15.7589	15.7928	15.8053	10	12	+	DGVGMVEYLR;GSPHYFSPFRPY;HGLVPFAFVR;IREIELK;IYVGNLPTDVR;KEDMEYALR;LRVEFPR;SHEGETSYIR;STSYGYSR;VLVSGLPPSGSWQDLK	H0YIB4;J3KTL2;Q07955;Q07955-2;Q07955-3;Q13242;S4R3G0
Q53GS7	GLE1_HUMAN	GLE1	-1.27416	0.754617	0.519544	-0.169514	0.676277	0.156208	1.46297	3.64368	0.00035818	1.29346	3.48688	0.00106515	10.7974	11.5564	10.7339	11.0886	12.4228	12.332	12.7866	12.4868	12.3866	12.1469	12.3357	12.481	5	5	+	AATIPVSQISTIAGSK;GFLTSSFWR;IEAITSSGQMGSFIR;LYAAIIQLR;VDLAAFQTR	A0A804HI94;A0A804HIJ1;A0A804HJ00;A0A804HJ70;A0A804HJB3;A0A804HJY9;A0A804HK09;Q53GS7;Q53GS7-2
Q9UGN5;Q9UGN5-2	PARP2_HUMAN	PARP2	-1.07641	0.621614	0.454799	-0.170384	0.575634	0.167257	1.73436	1.89281	0.000587734	1.56397	1.76444	0.00154327	13.2194	13.3686	13.2837	11.0036	14.5844	14.6676	14.4924	14.0683	14.1689	14.3004	14.3151	14.3468	8	8	+	AEGLLQGK;AGYQSLK;GIYFADMSSK;IPHDFGLR;MLLWHGSR;MSNWVGILSHGLR;NFSVWMR;VNNGNTAPEDSSPAK	E9PJ27;G3V167;H0YH02;Q9UGN5;Q9UGN5-2
Q13772;Q13772-3;Q13772-4	NCOA4_HUMAN	NCOA4	-1.32416	0.818191	0.505973	-0.170835	1.21117	0.122861	1.17222	5.50574	0.000654269	1.00139	6.40817	0.00200522	16.7349	16.7252	16.5898	16.7694	17.9847	18.0053	17.7889	17.7293	17.717	17.7782	17.6717	17.6579	14	16	+	AQIHSCISR;DKNGMPVEPKPEPEK;DLELAIGGVLR;EVPGTEDR;GLENWLLK;GVEIENLGNLK;IADSFQVIK;MGNLSQLSSGEDK;MGNLSQLSSGEDKWLLR;NGMPVEPKPEPEK;NSPLSEWLIRPPYK;QTITTFGSLK;QTLENSQTSSR;RDLELAIGGVLR	B4DF87;B4DZ85;Q13772;Q13772-2;Q13772-3;Q13772-4
Q15582	BGH3_HUMAN	TGFBI	-1.16905	0.680831	0.488216	-0.171055	0.893368	0.138196	1.64281	2.42001	0.000437421	1.47176	2.20113	0.00117188	12.6197	11.1713	10.8587	10.9482	13.0683	12.8824	13.1846	13.0339	13.0629	12.7159	12.9004	12.8057	9	9	+	EGVYTVFAPTNEAFR;ELANILK;LAPVYQK;LTLLAPLNSVFK;QAGLGNHLSGSER;SPYQLVLQHSR;VLTPPMGTVMDVLK;YGTLFTMDR;YLYHGQTLETLGGK	D6RBX4;H0Y8L3;H0Y9D7;H0YAB8;Q15582;S4R3C6
P28288	ABCD3_HUMAN	ABCD3	-1.31888	0.77473	0.544147	-0.171273	2.77367	0.0916612	1.55509	4.72267	0.000234529	1.38382	4.47403	0.000667597	16.4949	16.4339	16.0206	16.694	18.0209	17.8841	17.9743	17.9844	17.8146	17.7988	17.7572	17.8081	20	23	+	DLNFEVR;DQVIYPDGR;DQVIYPDGREDQK;FDHVPLATPNGDVLIR;GISDLVLK;ITELMQVLK;KGISDLVLK;KVGITLFTVSHR;LAGFTAR;LFYVPQRPYMTLGTLR;LITNSEEIAFYNGNK;LITNSEEIAFYNGNKR;LVEHLHNFILFR;MGNLDNR;MSQALGR;MTITEQK;PYMTLGTLR;QTVHSVFR;VGITLFTVSHR;VLGELWPLFGGR	A0A3B3ITW3;P28288;P28288-2;P28288-3
Q00537;Q00537-2	CDK17_HUMAN	CDK17	-1.34733	0.722507	0.624821	-0.171526	0.796054	0.144181	3.63442	7.19979	0	3.46289	6.95349	0	10.9991	11.3728	11.0647	10.8676	14.7636	14.8813	14.629	14.5678	14.442	14.7766	14.5038	14.4332	10	11	+	ASLSEIGFGK;DLKPQNLLINEK;IHALPESVSIFSLK;LDIVHENLK;LGEGTYATVYK;LQINSPPFDQPMSR;LSLPADIR;LTENLVALK;VSAEEAMK;YKPQPLINHAPR	A0A0A0MSJ6;E5RGN0;E5RIU4;E5RIY8;E5RJM2;F5H6Z0;F8VQZ9;F8VZY6;F8W1S5;H0YBX5;Q00536;Q00536-2;Q00536-3;Q00537;Q00537-2;Q07002;Q07002-3
Q8WVM0	TFB1M_HUMAN	TFB1M	-1.12321	0.638446	0.484764	-0.172595	2.82129	0.088657	1.97846	2.09716	0.000305882	1.80586	1.93742	0.000862132	13.6326	13.0877	12.7762	10.8911	14.5358	14.6261	14.5599	14.5796	14.4141	14.4237	14.4429	14.3304	10	10	+	AGNLTNAYVYEVGPGPGGITR;FIPGLQMLSDAAPGK;IVHGDVLTFK;LLELADIDPTLRPR;LPPLPTIR;MLFPEAQR;QLSISHFK;QLSQNFLLDLR;TQMTLTFQK;VVQNVFQFR	Q8WVM0
Q96H78	S2544_HUMAN	SLC25A44	-1.33549	0.764612	0.570879	-0.174626	0.896851	0.134355	1.89298	5.69005	0	1.71835	6.51554	8.92911e-05	11.2242	10.9234	10.902	10.9961	12.682	13.1295	12.8438	12.9623	12.6838	12.6825	12.7954	12.7575	5	5	+	FVADYSQSNTVK;GNPEGQGVVAFGQTK;LSLRPELVDSR;NSIILTFR;QILQADGLR	A0A804HJB0;E9PGQ0;Q96H78
P29597	TYK2_HUMAN	TYK2	-1.33323	0.748752	0.58448	-0.175013	0.97293	0.129456	2.21811	5.43556	0	2.0431	5.42687	5.74627e-05	10.6909	10.7521	11.2817	10.9966	13.3044	13.183	13.1724	12.934	12.8753	13.0583	13.0608	12.8994	7	7	+	DGIHGPLLEPFVQAK;IGDFGLAK;LGLAEGTSPFIK;LSDPGVGLGALSR;LTELLER;SQAPDGMQSLR;TLNLSQLSFHR	A0A8V8TN50;A0A8V8TN55;A0A8V8TN89;A0A8V8TPH2;A0A8V8TPJ0;A0A8V8TPX5;E9PM19;H0YCT7;H0YE24;H0YE41;K7EM33;P29597
Q96D46	NMD3_HUMAN	NMD3	-1.30293	0.777528	0.525406	-0.175436	1.03823	0.12534	1.44767	4.48783	0.000313381	1.27223	3.96052	0.000979469	12.946	13.5683	13.1025	13.0012	14.4779	14.6284	14.6565	14.6459	14.2721	14.5742	14.5422	14.3184	8	8	+	AAGAGMISK;KHTLGEVWVQK;LISQDIHSNTYNYK;LVDAGFVWTEPHSK;MNSDRVPDVVLIK;VDISQGIPK;VPDVVLIK;YGMHQNTLR	C9IY70;C9IZW9;C9J0B9;C9JA08;C9K0C2;Q96D46
O95817	BAG3_HUMAN	BAG3	-1.34383	0.734006	0.609822	-0.176086	3.33432	0.0819053	2.94626	6.26483	0	2.77018	6.11849	0	13.8908	14.3314	13.6483	13.7875	16.9065	16.8149	16.8387	16.8828	16.6875	16.6511	16.6768	16.7233	26	33	+	AAPSTAPAEATPPKPGEAEAPPK;EGHPVYPQLRPGYIPIPVLHEGAENR;ELLALDSVDPEGR;ETAPVSQPENKPESK;ETPSSANGPSR;EVDSKPVSQKPPPPSEK;FRTEAAAAAPQR;GMPETTQPDK;GYISIPVIHEQNVTR;GYISIPVIHEQNVTRPAAQPSFHQAQK;IQGDDWEPRPLR;KVQTILEK;PAAQPSFHQAQK;PGPVGPELPPGHIPIQVIR;PGYIPIPVLHEGAENR;QVHPFHVYPQPGMQR;SSLGSHQLPR;SSTPLHSPSPIR;TEAAAAAPQR;THYPAQQGEYQTHQPVYHK;TTTWNDPR;VEAILEK;VHTVVDRPQQPMTHR;VQGLEQAVDNFEGK;VQGLEQAVDNFEGKK;VQTILEK	C9JFK9;O95817
Q9Y446;Q9Y446-2	PKP3_HUMAN	PKP3	-1.32573	0.837846	0.487888	-0.178919	2.5439	0.0859823	1.10615	5.8947	0.000915024	0.927229	5.63693	0.00353855	15.6108	15.6255	15.7088	15.8577	16.8589	16.8255	16.8267	16.7161	16.6157	16.5904	16.6222	16.6833	22	27	+	AASSLLANLWQYNK;ADYDTLSLR;DLLYFDGLR;DLLYFDGLRK;GQYHTLQAGFSSR;GVGGAVPGAVLEPVAR;HTTEAAAGALQNITAGDR;HTTEAAAGALQNITAGDRR;KEDFLGP;LALEQER;LFNHANQEVQR;LLQLGQQPR;LPGSVGEK;LSSGFDDIDLPSAVK;NLIYDNADNK;NLSSASQATR;NVTGILWNLSSSDHLK;PAYSPASWSSR;SLTGLIR;TSGFRPIAK;VVSHLIEK;YSLVSEQLEPAATSTYR	E9PJR7;E9PK71;E9PKC4;E9PQ15;E9PRW6;H0YEY5;Q9Y446;Q9Y446-2
Q8IZQ1;Q8IZQ1-2	WDFY3_HUMAN	WDFY3	-1.24412	0.74069	0.503427	-0.178974	0.373766	0.198791	1.4972	3.26591	0.000374267	1.31823	3.44026	0.00100299	10.7825	11.0038	11.4043	10.5575	12.0437	12.225	12.649	12.8192	12.2934	12.5339	12.0963	12.0974	6	6	+	IGTVLGFNVGR;LASQALEPMVLR;NYLLAFQK;SAEGSTVPLTR;SAGEVLMTISR;SEGVVPSPVSLVPEEK	H0Y9T6;Q8IZQ1;Q8IZQ1-2
Q9BRP4;Q9BRP4-2	PAAF1_HUMAN	PAAF1	-1.33226	0.739991	0.592274	-0.179382	0.48516	0.173437	2.51648	5.63118	0	2.33709	5.77188	0	10.8556	10.9599	11.0555	10.6049	13.0355	13.5367	13.6278	13.3417	13.2566	13.4816	13.0129	13.0731	4	4	+	FLAPYTTFSR;GGILDTAIVDR;GGLGVSSSTDGTMK;SGAPVLSLLSVR	F5H0C4;F5H0F7;F5H103;F5H3E9;F5H3I1;F5H5D4;H0YGB1;Q9BRP4;Q9BRP4-2;Q9BRP4-3
Q6PJI9	WDR59_HUMAN	WDR59	-1.27953	0.764078	0.515447	-0.180246	0.368473	0.199229	1.48151	4.32894	0.00031727	1.30127	4.2586	0.000836263	10.9327	11.0917	11.0499	11.0259	12.3065	12.6699	12.865	12.1851	12.6774	12.006	12.224	12.398	6	6	+	AVSPTEPTPR;DGSGEVGTTLQGHTR;KPTVALSAVAGASQVK;NAASALLVGR;SSNLVVSHSR;VTTAYGSYQDANIPFPR	B7Z7V6;H3BMH3;H3BNY4;H3BR95;H3BV71;Q6PJI9;Q6PJI9-2;Q6PJI9-3;Q6PJI9-4
Q6SPF0	SAMD1_HUMAN	SAMD1	-1.2728	0.713489	0.559314	-0.181809	1.12532	0.114175	2.34231	3.447	0	2.1605	3.21037	8.7574e-05	10.8599	10.942	11.0702	12.4204	13.6557	13.677	13.7109	13.6181	13.7069	13.3585	13.5082	13.361	6	7	+	AAAAAATAPPSPGPAQPGPR;AAPLAAPPPAPAAPPAVAPPAGPR;LGALALPR;TDVLTGLSIR;VQGLLEEEAAAR;YLGGSGGAGGR	E9PIW9;F8WDT5;Q6SPF0
Q9NS86	LANC2_HUMAN	LANCL2	-1.13578	0.627401	0.508382	-0.182294	0.707062	0.141852	2.70056	2.14837	0.0001408	2.51826	2.02653	0.000191646	14.4174	13.9498	13.6601	10.9322	15.9877	15.6847	15.9506	16.1388	15.8307	15.5752	15.949	15.6778	4	4	+	IIHNFIR;IKDLLQQMEEGLK;SGNYPSSLSNETDR;VDQETLTEMVKPSIDYVR	Q9NS86
Q13163;Q13163-4	MP2K5_HUMAN	MAP2K5	-1.35049	0.72658	0.623906	-0.183015	1.69593	0.0957547	3.70236	8.27451	0	3.51935	8.00378	0	10.88	10.8426	11.1296	11.1334	14.7653	14.621	14.7537	14.6551	14.4746	14.4586	14.6534	14.4764	8	8	+	AGPSQHSSPAVSDSLPSNSLK;DTLGHGNGGTVYK;DVKPSNMLVNTR;FPYPQIQK;GLTYLWSLK;IAVAVVK;ILANGQMNEQDIR;TYVGTNAYMAPER	A0A087WWX7;A6NK28;H7BZL1;Q13163;Q13163-2;Q13163-3;Q13163-4
P62906	RL10A_HUMAN	RPL10A	-1.34351	0.760063	0.583451	-0.18581	2.91893	0.0772205	2.21313	6.57174	0	2.02732	6.47978	6.20968e-05	19.9263	19.8079	19.6245	19.503	21.8987	21.9004	21.8913	22.0237	21.7487	21.7496	21.7252	21.7475	11	19	+	AGKFPSLLTHNENMVAK;AVDIPHMDIEALK;AVDIPHMDIEALKK;DTLYEAVR;EVLHGNQR;FPSLLTHNENMVAK;ILGPGLNK;KNWQNVR;KYDAFLASESLIK;VLCLAVAVGHVK;YDAFLASESLIK	P62906
P47974	TISD_HUMAN	ZFP36L2	-1.3372	0.739097	0.598103	-0.186141	0.607839	0.147467	2.74115	5.78146	0	2.55501	6.15388	0	10.6795	11.1807	10.987	10.7719	13.7474	13.8782	13.6597	13.2985	13.5938	13.5809	13.3646	13.2998	6	8	+	AVGTPVAAAPSSGFAPGFLR;DALHLGFPR;EPSGGGGTALLNK;RPAPSGGASGDLR;SLANLNLNNMLDKK;SQHLLHLQQQQK	P47974
A1L390;A1L390-3	PKHG3_HUMAN	PLEKHG3	-1.15554	0.691724	0.463818	-0.186148	0.210025	0.270085	1.50879	3.87943	0.000312106	1.32265	2.10509	0.00212338	10.5688	10.6792	10.7688	11.4131	12.2903	12.3156	12.3275	12.5317	12.3445	12.6677	12.5534	11.1549	5	5	+	ELSSSTQGELVAPLHPR;ESLSYIPK;HLPNSNNNSSSWLNVK;IVQLSHVMDSHVSER;TFFLFDK	A0A0U1RR71;A0A8C8NWT4;A1L390;A1L390-2;A1L390-3;G3V278;G3V311;G3V3I3
P02792	FRIL_HUMAN	FTL	-1.3222	0.839855	0.482348	-0.186523	2.30317	0.0824379	1.12802	5.61052	0.000862346	0.941496	5.45289	0.00331673	18.3372	18.1343	18.1054	18.0501	19.299	19.2319	19.2195	19.3887	19.1544	19.0871	19.0741	19.0774	9	15	+	AAMALEK;ALFQDIK;KLNQALLDLHALGSAR;KMGDHLTNLHR;KPAEDEWGK;KPAEDEWGKTPDAMK;LGGPEAGLGEYLFER;LNQALLDLHALGSAR;MGDHLTNLHR	P02792
Q14232	EI2BA_HUMAN	EIF2B1	-1.02275	0.574699	0.448047	-0.186676	0.641966	0.144611	2.35451	1.67603	0.00033471	2.16783	1.5521	0.000859762	14.6588	11.0509	10.8737	11.1388	14.048	14.3491	14.2902	14.4529	14.2433	13.8022	14.0658	14.2823	6	6	+	ADLVIVGAEGVVENGGIINK;AQNKPFYVVAESFK;DKGETIQGLR;SQMKEDPDMASAVAAIR;TLLEFLK;VLEAAVAAK	F5H0D0;H0YGG4;Q14232;Q14232-2
O75746	S2512_HUMAN	SLC25A12	-1.32038	0.760445	0.559936	-0.186857	2.71787	0.0785538	1.93915	4.72515	0	1.75229	4.45495	0.00011482	14.047	13.2666	13.6519	13.3305	15.492	15.5651	15.4752	15.5203	15.2728	15.2987	15.3242	15.4095	13	15	+	DLGIFGLYK;EEFAQSAIR;FGLYLPK;GSGSVVGELMYK;IADLPPANPDHIGGYR;IAPLAEGALPYNLAELQR;ILREEGPSAFWK;IVQLLAGVADQTK;LATATFAGIENK;LTLADIER;SPSVAVVQPK;VSALNVLR;YLGLYNDPNSNPK	B4DGK6;F8W9J0;H0YFB2;O75746;O75746-2
Q96JB2	COG3_HUMAN	COG3	-1.28272	0.696567	0.586156	-0.18726	1.67414	0.0933985	3.35692	3.51676	0	3.16966	3.38796	0	13.1312	12.0667	13.1027	10.9802	15.5542	15.6844	15.7864	15.6836	15.5763	15.5072	15.4802	15.3958	21	24	+	DPSSVPNADNAFTLFYVK;DTEFILFKPVR;EISLDLK;EISLDLKK;EQIAPFHTEFTIK;ILNPMTVPR;LQTQMDQDEGTK;LSYFNELETINTK;NNIQQVFQK;QMLEDVQER;QTDSVLELK;QYLFVSNK;RDPSSVPNADNAFTLFYVK;RPDTTAPLTDR;SGSTESLNPR;SMSLYLSNK;TKLPVTLR;TLIEQIELR;TQIDGQLFLIK;TYTVNTLQTLTSQLLK;YTLSQQPWAQPAK	A0A087WTH9;A0A087WYY9;Q96JB2;Q96JB2-2
Q9Y3B9	RRP15_HUMAN	RRP15	-1.16941	0.658387	0.511019	-0.187907	1.24388	0.103841	2.3306	2.37186	0.000165829	2.14269	2.19966	0.000385553	13.4195	11.2605	13.3051	14.0498	15.2993	15.3685	15.2891	15.4004	15.089	14.9685	15.2907	15.2575	11	12	+	DFISVLR;GMDGSTNETASSR;GVVQLFNAVQK;KDFISVLR;KTPESKPTILVK;LISTVSK;SEEGPGWTILR;TPESKPTILVK;VKPDVVQDK;VKPDVVQDKETER;VSEEENLKK	Q9Y3B9
P06400	RB_HUMAN	RB1	-1.34141	0.71935	0.622062	-0.188166	1.39358	0.0992645	3.98573	5.88017	0	3.79757	5.7511	0	10.307	11.0469	11.3154	10.5569	14.7092	14.9326	14.7928	14.7346	14.6712	14.6261	14.4506	14.6686	14	14	+	FPSSPLR;IIVTAYK;ILVSIGESFGTSEK;IPGGNIYISPLK;ISEGLPTPTK;LAEMTSTR;RYEEIYLK;SAEGSNPPKPLKK;STSLSLFYK;TAVIPINGSPR;TLQTDSIDSFETQR;VIESFIK;VNSTANAETQATSAFQTQKPLK;VSSVDGVLGGYIQK	A0A2R8Y743;A0A3B3IS71;P06400
Q13509	TBB3_HUMAN	TUBB3	-1.33714	0.803726	0.533418	-0.18852	1.44113	0.0976727	1.4931	8.53162	0.000165207	1.30458	6.27779	0.000624194	16.7793	16.7971	16.7651	16.7321	18.314	18.2786	18.1812	18.2722	18.0652	18.1191	17.9013	18.2064	7	12	+	ALTVPELTQQMFDAK;EVDEQMLAIQSK;ISVYYNEASSHK;LHFFMPGFAPLTAR;MSSTFIGNSTAIQELFK;VREEYPDR;YLTVATVFR	A0A0B4J269;G3V2A3;G3V2N6;G3V2R8;G3V3R4;G3V5W4;K7ESM5;P04350;P68371;Q13509;Q13509-2;Q9BUF5
Q96BW9-3	TAM41_HUMAN	TAMM41	-1.34336	0.721872	0.621485	-0.190266	0.401914	0.182578	3.91426	7.66932	0	3.724	6.30182	0	10.8767	10.686	10.8881	10.8191	14.8357	14.9764	14.5843	14.5305	14.8217	14.8773	14.2923	14.1746	7	7	+	ELYGSILQENPQVVYK;GIFTAGLK;IISVNEDVTLR;LGLSAIVR;LGLSAIVRPSSIR;NWSHYSFLK;VLNIVKPNIAHFR	A0A0G2JQ92;B4E101;H7C1A2;Q96BW9;Q96BW9-2;Q96BW9-3
O43396	TXNL1_HUMAN	TXNL1	-1.02964	0.579843	0.449796	-0.190979	0.941769	0.116158	2.36359	1.69889	0.000306188	2.17261	1.5689	0.00083859	13.9416	11.0458	14.0727	10.7255	14.7555	14.8852	14.8808	14.7185	14.356	14.6963	14.6283	14.7955	4	4	+	FQGPDNGQGPK;IAPAFSSMSNK;IFINLPR;VGVKPVGSDPDFQPELSGAGSR	K7EKG2;K7EML9;K7EPB7;K7ER96;O43396
Q9UG63;Q9UG63-2	ABCF2_HUMAN	ABCF2	-1.34936	0.758557	0.590802	-0.191172	2.72028	0.0750914	2.40217	9.3685	0	2.21099	9.04454	0	15.2884	15.2477	15.1936	15.1665	17.6279	17.6802	17.6355	17.5612	17.5017	17.3723	17.4439	17.4223	18	21	+	DFSGGWR;ELEDFEMKK;ETTEVDLLTK;EVPIPEHIDIYHLTR;FHWEQDQIAHMK;ILHGLGFTPAMQR;IPPPVIMVQNVSFK;LELEENQMK;LLTGELLPTDGMIR;LVDEEPQLTK;MMASGLTER;QQVSPIR;SMLLSAIGK;TRLELEENQMK;VALVGPNGAGK;WPGDILAYK;YGLIGLNGIGK;YYTGNYDQYVK	C9JHK9;C9JZV3;Q9UG63;Q9UG63-2
P62899	RL31_HUMAN	RPL31	-1.29855	0.793757	0.504788	-0.191256	1.19042	0.103509	1.3848	4.26962	0.000354067	1.19355	4.04906	0.00117879	16.594	16.1135	15.9588	16.3264	17.5051	17.5349	17.6864	17.8056	17.5248	17.5082	17.4157	17.3181	6	8	+	EMGTPDVR;EYTINIHK;IHGVGFK;LYTLVTYVPVTTFK;RIHGVGFK;SAINEVVTR	B7Z4C8;B7Z4E3;B8ZZK4;C9JU56;H7C2W9;P62899;P62899-2;P62899-3
P83369	LSM11_HUMAN	LSM11	-1.18023	0.716672	0.463561	-0.1916	1.09334	0.106534	1.43592	2.52664	0.000792333	1.24432	2.30145	0.00234135	12.3666	11.165	11.192	10.845	12.9391	13.0113	12.668	12.6939	12.5777	12.6024	12.7114	12.6543	6	6	+	DSSLTLTR;LASVWGR;SAVEDSTLSR;SVPSSLQASAR;TDGSSVGGTFSR;VDYQQVFTR	P83369
O76021	RL1D1_HUMAN	RSL1D1	-1.33871	0.748683	0.59003	-0.192796	2.42152	0.0767604	2.53662	5.82214	0	2.34383	5.61286	0	14.7748	14.2218	14.1053	14.2339	16.8287	16.9543	16.8595	16.8398	16.7294	16.6931	16.5881	16.7006	16	18	+	AAESETPGKSPEK;ALPASETPK;ATNESEDEIPQLVPIGK;DDVAPESGDTTVK;FFTTPSK;KALPASETPK;KKVPVSVNLLSK;KTASVLSKDDVAPESGDTTVK;KVPVSVNLLSK;LLPSLIGR;LTLPHSIR;SPNPSTPR;TASVLSKDDVAPESGDTTVK;TVSQIISLQTLK;TVSQIISLQTLKK;VPVSVNLLSK	I3L234;I3L3C4;I3L3U9;J3QSV6;O76021;O76021-2
Q9Y3Y2;Q9Y3Y2-3;Q9Y3Y2-4	CHTOP_HUMAN	CHTOP	-1.30771	0.789333	0.518378	-0.193071	2.42507	0.0765735	1.49427	4.44138	0.000284089	1.3012	4.0993	0.000882267	15.2029	15.1114	14.5161	14.9867	16.4723	16.519	16.4125	16.3903	16.3414	16.2525	16.2249	16.203	5	7	+	ASMQQQQQLASAR;EQLDNQLDAYMSK;LAQQMENRPSVQAALK;NKQPTPVNIR;QPTPVNIR	A0A087X1B7;Q5T7Y7;Q9Y3Y2;Q9Y3Y2-3;Q9Y3Y2-4;X6R700
Q9HD42	CHM1A_HUMAN	CHMP1A	-1.34055	0.776026	0.564525	-0.194937	2.72922	0.0720615	1.95081	6.54341	0	1.75587	6.10634	4.74576e-05	15.1122	14.8672	14.8125	14.6954	16.8519	16.8032	16.832	16.8035	16.5645	16.5703	16.681	16.6951	6	6	+	ALSTMDLQK;KKNEGVNWLR;NEGVNWLR;SQEDQLSR;VQTAVTMK;VYAENAIR	A0A6Q8PF35;A0A6Q8PFF9;A0A6Q8PFX8;A0A6Q8PG85;A0A6Q8PGM8;A0A6Q8PHU0;F5H875;F8VUA2;F8VVT7;Q9HD42;Q9HD42-2
Q12907	LMAN2_HUMAN	LMAN2	-1.16243	0.626354	0.536073	-0.195886	0.403255	0.177718	3.88119	2.27951	0	3.6853	2.20867	5.87786e-05	11.2019	10.719	10.9597	15.1035	16.2546	15.3298	16.0078	15.9167	15.4806	15.8007	15.5984	15.8456	5	5	+	DHDTFLAVR;DNVDDPTGNFR;LVPGPVFGSK;NLHGDGIALWYTR;NRDHDTFLAVR	A0A8Q3WK65;D6RBH1;D6RBV2;D6RDX1;D6RIU4;Q12907
Q9GZS1	RPA49_HUMAN	POLR1E	-1.32112	0.803326	0.517797	-0.196041	2.15397	0.0780589	1.45862	5.11201	0.00028927	1.26258	4.80883	0.000833948	14.1242	13.8448	13.767	13.6005	15.2205	15.367	15.2313	15.3522	15.0777	15.0868	15.0415	15.1809	14	16	+	AAETIIDTK;AVLVQFSNGK;FTLYENK;HFVGILNK;ILAAETDR;LGTLSLPLPPAQTSDR;LQSPGNMR;LSYVGNNFGTGALK;NLISDSMK;NVTSEEILK;RVSVAAGSEEDHK;SALGPGVPHIINTK;VGNESLNR;VSVAAGSEEDHK	E7EX70;Q9GZS1;Q9GZS1-1
P27635	RL10_HUMAN	RPL10	-1.33181	0.781556	0.55025	-0.196968	2.47567	0.0734211	1.79963	5.56699	3.78139e-05	1.60266	5.27688	0.000155164	18.783	18.9875	18.5889	18.4574	20.4931	20.455	20.5909	20.4762	20.3414	20.2454	20.2706	20.37	6	11	+	EHVIEALR;EHVIEALRR;GAFGKPQGTVAR;LHPFHVIR;MLSCAGADR;VHIGQVIMSIR	A6QRI9;B8A6G2;F8W7C6;H7C123;H7C2C5;H7C2U2;P27635;Q96L21;X1WI28
Q13459;Q13459-2	MYO9B_HUMAN	MYO9B	-1.17242	0.638716	0.533702	-0.197066	2.53947	0.0727701	3.39872	2.34841	0	3.20165	2.23349	5.1505e-05	10.7846	14.2672	10.7593	10.546	15.0333	14.973	14.9625	14.9832	14.7054	14.8671	14.8392	14.752	34	35	+	AAGMSSPGAQSHPEELPR;AEPFFIR;AQPAAETTDGER;ASVPIVLEK;ATGAALTPTEER;EILVEVLTK;ELIGMDPVAVFR;EVISTLLEK;FIQVSYLESGIVR;FLPIYNPK;GLEAPSGQQHR;GYASGVER;ILLLQSWFR;KKPGDASSLPDAGLSPGSQVDSK;KPGDASSLPDAGLSPGSQVDSK;LASAVELWR;LENFPIHAITGVLK;LGFSSPYEGVLNK;LIFHLVK;LIISMTLHDR;LILPYSLSEAITAR;MYENQQLGK;NDFEPVK;PGQLERPTSLALDSR;QALQTDPAAVK;QITNANELK;SFSQMISEK;SLLQSLSR;TILGAGPVLEAFGNAK;TSFSTSDVSK;VQEKPDSPGGSTQIQR;VTQEQGVSL…	B2RTY4;B2RTY4-2;B2RTY4-3;B2RTY4-4;B2RTY4-5;H3BMM1;H3BRD5;M0QXP0;M0QZY4;M0R0P8;M0R240;M0R2J3;M0R300;M0R332;Q13459;Q13459-2
Q9NY93;Q9NY93-2	DDX56_HUMAN	DDX56	-1.32381	0.782632	0.541175	-0.198254	3.55762	0.063992	1.72954	5.03501	0.000141365	1.53128	4.69704	0.000388623	13.8519	14.362	13.8139	14.2749	15.7855	15.814	15.797	15.8243	15.5354	15.6133	15.6345	15.6446	12	12	+	AIPLALEGK;ASDPEAGVAR;ATGPVVEQAVR;AVLMEKPDVVVGTPSR;ELILHNPVTLK;GLVLVPTK;GPILLPYQFR;ILSHLQQDSLK;KATGPVVEQAVR;SLLFVNTLER;TYFEDNPR;VANVSAAEDSVSQR	F8WDT8;F8WEI3;G3V0G3;H7BZN7;H7C3E9;Q9NY93;Q9NY93-2
Q8IY37	DHX37_HUMAN	DHX37	-1.32476	0.781879	0.542877	-0.19891	2.97323	0.0673504	1.75325	5.04276	7.11354e-05	1.55434	4.81007	0.000399532	14.6725	14.9479	14.4279	14.3223	16.3514	16.353	16.4212	16.2579	16.1532	16.1546	16.1373	16.1428	30	34	+	ALAKPAVFIPVNR;EKADEVVAPGQEK;EMNLSQR;FLLEGQVFR;FMTDGVLLK;GVDASNALVLPGK;GVDASNALVLPGKK;ISSLSGAHR;LFAKPPPVIK;LFYTTSK;LLIMSATLR;LSEVQASEAEMR;MQPPTESQVTYLR;PAVFIPVNR;QAQVFKPPPEGTR;QFPVTVHFNK;QFPVTVHFNKR;QIVTAGLGDHLAR;RPVEDLILQMK;RVAAVAMSQR;SPEMQEER;TMATFPVAPR;TPLLDDPVFIHPSSVLFK;TWAGQGASLK;VAAVAMSQR;VEDFTQNPR;VTGVSSFR;VVIIDEAHER;VVSYQIR;YEGNVTEETR	F5H3Y4;Q8IY37
O95905;O95905-3	ECD_HUMAN	ECD	-1.33871	0.750694	0.588016	-0.199448	0.754943	0.123468	2.56167	6.07789	0	2.36222	6.45321	0	10.9998	11.2565	10.8377	11.0282	13.5282	13.9144	13.4262	13.5002	13.4508	13.5604	13.249	13.311	5	5	+	GGVPAHMFGVTK;GLIEGSAQYR;LPPPSDPQYR;LVAAAVQAFYLR;TFLPETR	C9J316;C9JGV1;O95905;O95905-2;O95905-3
Q96RL1;Q96RL1-2	UIMC1_HUMAN	UIMC1	-1.26471	0.748894	0.515817	-0.200207	0.477477	0.157413	1.72963	3.45235	0.000235321	1.52942	3.63965	0.000500935	10.7863	11.0536	10.8089	11.6804	13.092	13.11	12.3989	12.6468	12.6097	12.788	12.418	12.6312	5	6	+	DVETTSSVSVK;EMQSSFTR;LLSFLEQSEHK;QVTVQPGSR;SRPLATGPSSQSHQEK	D6R9M3;D6RC40;D6RCQ3;D6RDZ5;Q96RL1;Q96RL1-2;Q96RL1-3;Q96RL1-4;Q96RL1-5
Q9UJY1	HSPB8_HUMAN	HSPB8	-1.26891	0.683317	0.58559	-0.200449	2.67699	0.068821	4.00424	3.27457	0	3.80379	3.15953	0	13.3001	14.1796	13.7658	11.1284	17.148	17.0193	17.083	17.1406	16.9388	16.9135	16.8251	16.9117	6	6	+	DGYVEVSGK;FGVPAEGR;LSSAWPGTLR;QQEGGIVSK;TKDGYVEVSGK;TPPPFPGEPWK	A0A6Q8PF95;A0A6Q8PGM6;A0A6Q8PGX5;A0A6Q8PHB1;A0A6Q8PHK6;A0A6Q8PHR2;H0YG30;Q9UJY1
Q96BK5	PINX1_HUMAN	PINX1	-1.24577	0.689884	0.555882	-0.200629	0.707608	0.126411	2.89807	3.04875	0	2.69744	2.87133	5.38462e-05	11.0142	13.0542	12.0205	10.6658	14.4545	14.4389	14.7452	14.7082	14.0779	14.4284	14.6113	14.4268	4	4	+	ASAQDAGDHVQPPEGR;GLGAQEQGATDHIK;NKPQVPVPGSDISETQVER;SAPAEEQLR	A0A0A6YYK5;E5RGR1;E5RJG9;Q96BK5;Q96BK5-2;Q9BT81-2
P11172	UMPS_HUMAN	UMPS	-1.20234	0.671839	0.530501	-0.201274	1.4442	0.0874717	2.66896	2.59692	0	2.46768	2.4424	8.24513e-05	13.4678	11.1415	11.1566	10.7759	14.2737	14.251	14.2173	14.4756	14.2114	14.0689	13.9928	14.1394	12	13	+	AALGPLVTGLYDVQAFK;AAWEAYLSR;ELSFGAR;FADIGNTVK;FGDFVLK;GIISAADR;GLQEVGLPLHR;GSDIIIVGR;IASWADLVNAHVVPGSGVVK;MLEILEQQK;SGLSSPIYIDLR;VTDAIVLLDR	E9PFD2;F2Z303;F2Z3P2;F8WDG4;P11172;P11172-2;P11172-3;P11172-4
O43772	MCAT_HUMAN	SLC25A20	-1.29575	0.701722	0.594029	-0.201307	2.17952	0.0741598	3.73382	3.77692	0	3.53252	3.63831	0	13.0078	11.0801	10.9726	10.8684	15.23	15.2591	15.2079	15.1672	14.8822	15.0901	15.0387	15.0479	7	7	+	EGITGLYR;ELIRDEGVTSLYK;GFNAVMIR;GTVLTLMR;KLYQEFGIR;LYQEFGIR;NIFTPEGK	C9JPE1;O43772
Q9H7E9;Q9H7E9-2	CH033_HUMAN	C8orf33	-1.32607	0.79964	0.52643	-0.201325	0.983635	0.104658	1.56641	5.86317	0.000225276	1.36509	5.68222	0.000475157	15.7686	15.7136	15.5483	15.603	17.1108	17.0747	17.3909	17.3227	16.9308	17.1721	16.8781	17.1128	6	7	+	AAAYSAQVQPVDGATR;AHPLGDEGGTASK;AQMEAEWR;LPGPVSSAR;QKEQAIGAIR;QLMHSLFGDYR	A0A3B3IRR6;A0A3B3IT54;A0A3B3ITA3;Q9H7E9;Q9H7E9-2
O15226;O15226-2	NKRF_HUMAN	NKRF	-1.34196	0.790815	0.551145	-0.201675	2.52213	0.069505	1.79467	7.3052	0	1.59299	6.89281	0.000116531	14.0091	14.265	14.0742	14.1066	15.8746	15.8504	15.9583	15.9502	15.7081	15.7327	15.7685	15.6175	23	24	+	ATELAVK;DASGQPIFNASAK;DRATELAVK;EDNIGNQLLR;EGLGLDVER;EVNEQTHFASMPR;FEPVHFVASSSK;GAVEDVISR;INYTYMLTR;KTQPTVINNLK;LTATIWK;MGWTGGGLGK;MTVEYVYER;NLSNPEMTSGSDK;QEDPYGPQTK;RKEDLLDQLK;SESHTDLTFSR;TNPEYIYAPLK;TQPTVINNLK;VILESEVIAEAVGVK;VILESEVIAEAVGVKK;YEAAGEAVK;YEMMPNR	A0A8I5KX72;O15226;O15226-2
Q7Z3C6;Q7Z3C6-2	ATG9A_HUMAN	ATG9A	-1.3381	0.728853	0.609247	-0.201821	1.12111	0.0987275	3.48772	5.63334	0	3.2859	5.54416	0	10.9254	11.8379	10.9598	11.1323	14.7263	14.7462	14.8442	14.4897	14.561	14.417	14.393	14.628	11	11	+	AEVASALR;AHSTMTGSGVDAR;DEFAQLFQYK;ESTAFLGFLK;FQNYMVALVNK;HRAEVASALR;LPGLGEAVFFTR;LPLGGWAEDGQSASR;PGAPETTALHGGFQR;SFSPLQPGQAPTGR;YGGITDPGTVPR	C9JD65;H7C152;H7C1G6;Q7Z3C6;Q7Z3C6-2;Q7Z3C6-3
P67809	YBOX1_HUMAN	YBX1	-1.33357	0.780677	0.552898	-0.202014	1.0414	0.101539	1.8751	5.74814	0	1.67309	6.48394	8.57971e-05	17.2259	17.3548	17.0505	17.0954	19.1093	18.9317	18.888	19.2979	18.8588	18.8293	18.9522	18.7786	7	9	+	FPPYYMR;GAEAANVTGPGGVPVQGSK;NEGSESAPEGQAQQR;NYQQNYQNSESGEK;PGTTGSGAGSGGPGGLTSAAPAGGDKK;RPQYSNPPVQGEVMEGADNQGAGEQGR;RPQYSNPPVQGEVMEGADNQGAGEQGRPVR	C9J5V9;H0Y449;P67809
Q9UPZ3	HPS5_HUMAN	HPS5	-1.32458	0.753865	0.570718	-0.202052	0.613579	0.135917	2.293	5.50773	0	2.09095	4.86635	5.62044e-05	10.82	11.0802	10.6318	11.2084	13.2106	13.3898	13.3203	12.9919	12.679	13.0545	13.0628	13.308	7	7	+	ALIQSMLEK;FGESALR;GKPEQMYVSSEHK;LLISSLTR;LNQDVLLVNESK;SPSPLVSLQAVK;VATAEAMTK	F5GWM5;G3V159;Q9UPZ3;Q9UPZ3-2
P40692	MLH1_HUMAN	MLH1	-1.31443	0.825554	0.488877	-0.203619	1.46318	0.0852183	1.29424	5.34396	0.000401124	1.09062	4.70376	0.00155591	13.7109	13.8976	13.6149	13.5088	14.9926	15.0969	14.9223	14.8975	14.8101	14.9274	14.6845	14.6728	8	8	+	IAAGEVIQRPANAIK;LDETVVNR;LIQIQDNGTGIR;SIFGNAVSR;STSIQVIVK;STTSLTSSSTSGSSDK;TLPNASTVDNIR;YSVHNAGISFSVK	A0A087WX20;A0A669KAW3;A0A669KB03;A0A669KBB4;A0A669KBK2;E7EUC9;E9PF25;F2Z298;H0Y5L7;H0Y818;P40692;P40692-2;P40692-3
A6NJ78	MET15_HUMAN	METTL15	-1.34205	0.739234	0.602814	-0.206383	1.29236	0.0878628	3.14867	6.11865	0	2.94229	6.16396	0	10.7917	11.3323	10.6632	10.7699	14.1899	14.0302	13.8308	14.1009	13.868	13.9144	13.7955	13.7484	7	7	+	DGPLDMR;EQTDQTQAQELHR;FLLGISMTER;IASAIVQAR;LVALSFHSLEDR;RAPLMWELIHK;VLSPQDQDVQDNPR	A0A0U1RR64;A0A0U1RR76;A0A0U1RRD2;A0A0U1RRF2;A6NJ78;A6NJ78-2;A6NJ78-3;A6NJ78-4;B5MC64;F8WD83
P83111	LACTB_HUMAN	LACTB	-1.35015	0.755351	0.594804	-0.206642	3.11516	0.0613627	2.71001	11.0219	0	2.50337	9.37684	0	17.0203	17.0527	16.9951	16.9552	19.7017	19.7294	19.7286	19.7038	19.44	19.4881	19.5153	19.5934	20	28	+	EKFENSIESLR;ENVAFEQEKEGK;FENSIESLR;FGNAMLYGYQVGLFK;FKTEQENEAK;FYVYNKK;IALEFDK;IALEFDKDR;IALEFDKDRSD;IKDEVGAPGIVVGVSVDGK;KKNDFEQGELYLR;KNDFEQGELYLR;LLISHLSGIR;LVNTPYVDNSYK;NDFEQGELYLR;RLVNTPYVDNSYK;SLTMVALAK;WAGGGFLSTVGDLLK;YAMAWGVVER;YLDYMQK	H0YNN5;P83111;P83111-2
Q8N1W1;Q8N1W1-4;Q8N1W1-6	ARG28_HUMAN	ARHGEF28	-1.21887	0.686824	0.532041	-0.207192	1.40161	0.0846684	2.55095	2.74599	0	2.34376	2.58929	8.15427e-05	13.4781	10.9601	12.9384	12.7464	15.0505	15.0457	15.2969	14.9337	14.9146	14.8401	14.8414	14.9018	21	21	+	AESLPLSSNLQSK;AQQSLLGHWK;AYSLSEPPR;DIPQPGLSLHPSSSVPVGLPTGR;EAESLQVAVK;EAVNLFK;ESLLSGVR;ESWLQER;ETVGQVHPLSR;IGDILVQQFSEENASK;LNPSVIHQDATYPTTQSHSDLVR;LVEDVTNFQGR;LVLQQQEGLSLGHSILR;NKPQTILGNSSFR;SLPAVLLPGGPEVMELNR;SVPGTTLESFR;TFSFLMNR;VDPSQPSNVSHK;WLEILNK;WSPSFSR;YIFAAVDQKPSVISLQK	D6RGZ3;Q8N1W1;Q8N1W1-2;Q8N1W1-3;Q8N1W1-4;Q8N1W1-5;Q8N1W1-6
O75143;O75143-2;O75143-3;O75143-5	ATG13_HUMAN	ATG13	-1.21891	0.714072	0.504838	-0.207243	1.28943	0.0876321	1.91459	2.81603	0.000236384	1.70735	2.58451	0.000622312	11.2705	11.0002	12.7009	11.138	13.3463	13.3512	13.4466	13.6238	13.2181	13.3841	13.2212	13.1155	6	6	+	ALAGQLPAVGR;EGGVPLAPNQPVHGTQADQER;INLAFMSTR;KQGHEYVILYR;TVQVIVQAR;VSYTVYNR	A0A1B0GXJ3;E9PPR2;H0YEM7;J3KRU6;J3KST9;J3QR83;J3QRL1;J9JIF6;O75143;O75143-2;O75143-3;O75143-4;O75143-5
O94822-3	LTN1_HUMAN	LTN1	-1.34247	0.74482	0.597646	-0.207514	0.744518	0.1177	2.94304	7.06613	0	2.73553	6.4269	0	11.0342	11.2419	11.1003	11.3504	13.9911	14.007	14.3483	14.1527	14.0694	14.0538	13.9441	13.6017	8	8	+	AAELLAK;FLSTLLDSFSSSR;GLSAQSTAATATMGGK;LADISINYVNER;LLYHLFR;MVLIALR;NPAVQFLYQK;VGVAVQQWR	H7BYG8;O94822;O94822-2;O94822-3
Q8WTW3	COG1_HUMAN	COG1	-1.25178	0.672185	0.579594	-0.207624	2.19538	0.0694091	4.31426	3.03953	0	4.10663	2.9344	0	10.9054	10.7584	13.487	13.7855	16.582	16.6336	16.5586	16.4191	16.2835	16.388	16.3503	16.3411	27	30	+	ALQLLYDLR;AQQPQQPSQEK;AQVVPPAR;DLIEAADTIGQMR;EGAFPVTQNR;EGFDSISSSSK;ELLVSALQELESSTSNSPSNK;FGLLPLSMTSTR;FYSMAAQIK;GQFASSGLSMK;HLPASIVEFQPTLR;LGWLSSMTK;LHSVLFMAR;LLNQPHHGAGIK;QAGSAAPRPPR;QALTDFLLAR;QLVSEEDNTSAPSLFK;QVAAASHFR;SSTFNSQEPHNILPLASSQIR;STAGDPTVPGSLFR;TLAHPISQEYLK;TQEIIPTQAK;TSVLFGLVTGTENQLAPR;VTLQEMLK;YADAGTVQEMLR;YLNIVLTAK;YSPVLSR	E9PBL8;J3KRP4;J3KSY3;J3QKY9;J3QLT5;Q8WTW3
[truncated: 453 more rows]

## Sheet: Dataset EV1 Legend
Datasheet EV1 | List of proteins differentially associated with p62 in untreated versus IFNγ-treated samples, distinct from those pulled down by the IgG control obtained by mass spectrometry analysis.
