# Supplementary material for: Interferon-induced PARP14-mediated ADP-ribosylation in p62 bodies requires the ubiquitin-proteasome system
Source: EMBO J. 2025 Apr 7;44(10):2741–73. doi: 10.1038/s44318-025-00421-4 (PMC12084362; doi:10.1038/s44318-025-00421-4)
Supplement: Supplementary file 3 — Dataset EV2 [file 44318_2025_421_MOESM3_ESM.xlsx]

## Sheet: Figure 1
Figure 1A
One-way ANOVA, Dunnett's multiple comparisons test	Mean Diff.	95.00% CI of diff.	Below threshold?	Summary	Adjusted P Value
0 h vs. 1 h	-0.001785	-0.3296 to 0.3260	No	ns	>0.9999
0 h vs. 3 h	-0.04895	-0.3730 to 0.2751	No	ns	0.9971
0 h vs. 6 h	-0.1189	-0.4368 to 0.1990	No	ns	0.8165
0 h vs. 10 h	-0.7932	-1.133 to -0.4535	Yes	****	<0.0001
0 h vs. 16 h	-0.8152	-1.136 to -0.4941	Yes	****	<0.0001
0 h vs. 24 h	-0.8495	-1.182 to -0.5174	Yes	****	<0.0001
Figure 1B
Two-way ANOVA, Tukey's multiple comparisons test	Mean Diff.	95.00% CI of diff.	Below threshold?	Summary	Adjusted P Value
Control vs. ActD	-0.00416	-0.3711 to 0.3627	No	ns	>0.9999
Control vs. IFNγ	-2.517	-2.950 to -2.083	Yes	****	<0.0001
Control vs. ActD+IFNγ	0.05347	-0.3097 to 0.4166	No	ns	0.9814
ActD vs. IFNγ	-2.513	-2.947 to -2.078	Yes	****	<0.0001
ActD vs. ActD+IFNγ	0.05763	-0.3104 to 0.4256	No	ns	0.9778
IFNγ vs. ActD+IFNγ	2.57	2.137 to 3.004	Yes	****	<0.0001
Figure 1D
Unpaired t test
P value	<0.0001
P value summary	****
Significantly different (P < 0.05)?	Yes
One- or two-tailed P value?	Two-tailed
t, df	t=16.27, df=155
Figure 1F
One-way ANOVA, Tukey's multiple comparisons test	Mean Diff.	95.00% CI of diff.	Below threshold?	Summary	Adjusted P Value
PARP14 KO vs. WT	0.09543	-0.4809 to 0.6718	No	ns	0.9739
PARP14 KO vs. PARP14 KO+IFNγ	-0.03617	-0.5841 to 0.5118	No	ns	0.9983
PARP14 KO vs. WT+IFNγ	-1.907	-2.532 to -1.281	Yes	****	<0.0001
WT vs. PARP14 KO+IFNγ	-0.1316	-0.7340 to 0.4707	No	ns	0.943
WT vs. WT+IFNγ	-2.002	-2.675 to -1.329	Yes	****	<0.0001
PARP14 KO+IFNγ vs. WT+IFNγ	-1.87	-2.519 to -1.221	Yes	****	<0.0001
Figure 1G
One way ANOVA, Dunnett's multiple comparisons test	Mean Diff.	95.00% CI of diff.	Below threshold?	Summary	Adjusted P Value
Control vs. IFNγ	-0.3718	-0.4896 to -0.2539	Yes	****	<0.0001
Control vs. RBN0123527 1 h	-0.4728	-0.6138 to -0.3318	Yes	****	<0.0001
Control vs. RBN0123527 3 h	-0.4675	-0.6030 to -0.3320	Yes	****	<0.0001
Control vs. RBN0123527 6 h	-0.4386	-0.5504 to -0.3268	Yes	****	<0.0001
Control vs. RBN012811 1 h	0.133	0.009389 to 0.2567	Yes	*	0.0289
Control vs. RBN012811 3 h	0.1243	0.01833 to 0.2302	Yes	*	0.0136
Control vs. RBN012811 6 h	0.302	0.1527 to 0.4513	Yes	****	<0.0001

## Sheet: Legend Dataset EV2
Dataset EV2:
Detailed p-values for all main and EV figures

## Sheet: EV1
EV1A
One way ANOVA, Dunnett's multiple comparisons test	Mean Diff.	95.00% CI of diff.	Below threshold?	Summary	Adjusted P Value
Control vs. IFNα 1000 IU	-2.862	-4.925 to -0.7984	Yes	**	0.0021
Control vs. IFNα 500 IU	-2.176	-4.240 to -0.1133	Yes	*	0.0337
Control vs. IFNβ 1000 IU	-2.373	-4.620 to -0.1255	Yes	*	0.0335
Control vs. IFNβ 500 IU	-2.847	-5.207 to -0.4869	Yes	*	0.0103
Control vs. IFNγ 1000 IU	-4.911	-7.159 to -2.664	Yes	****	<0.0001
Control vs. IFNγ 500 IU	-3.456	-5.384 to -1.528	Yes	****	<0.0001
EV1B
One-way ANOVA, Dunnett's multiple comparisons test	Mean Diff.	95.00% CI of diff.	Below threshold?	Summary	Adjusted P Value
0 h vs. 1 h	-0.5953	-0.9965 to -0.1941	Yes	***	0.0008
0 h vs. 3 h	-0.8308	-1.171 to -0.4907	Yes	****	<0.0001
0 h vs. 6 h	-0.641	-0.9828 to -0.2993	Yes	****	<0.0001
0 h vs. 10 h	-0.4527	-0.8067 to -0.09860	Yes	**	0.0055
0 h vs. 16 h	-0.5288	-0.8671 to -0.1905	Yes	***	0.0003
0 h vs. 24 h	-0.7512	-1.121 to -0.3813	Yes	****	<0.0001
EV1C
TWO WAY ANOVA, Tukey's multiple comparisons test	Mean Diff.	95.00% CI of diff.	Below threshold?	Summary	Adjusted P Value
Parp 9
Control 6h vs. IFN-γ 6h	-0.02348	-0.03180 to -0.01515	Yes	****	<0.0001
Control 6h vs. Control 24h	-0.001982	-0.01031 to 0.006340	No	ns	0.9258
Control 6h vs. IFN-γ 24h	-0.04738	-0.05570 to -0.03905	Yes	****	<0.0001
IFN-γ 6h vs. Control 24h	0.02149	0.01317 to 0.02982	Yes	****	<0.0001
IFN-γ 6h vs. IFN-γ 24h	-0.0239	-0.03222 to -0.01558	Yes	****	<0.0001
Control 24h vs. IFN-γ 24h	-0.04539	-0.05372 to -0.03707	Yes	****	<0.0001
Parp 12
Control 6h vs. IFN-γ 6h	-0.01583	-0.02415 to -0.007505	Yes	****	<0.0001
Control 6h vs. Control 24h	0.0008764	-0.007446 to 0.009199	No	ns	0.9928
Control 6h vs. IFN-γ 24h	-0.02306	-0.03138 to -0.01474	Yes	****	<0.0001
IFN-γ 6h vs. Control 24h	0.0167	0.008381 to 0.02503	Yes	****	<0.0001
IFN-γ 6h vs. IFN-γ 24h	-0.007234	-0.01556 to 0.001089	No	ns	0.1126
Control 24h vs. IFN-γ 24h	-0.02394	-0.03226 to -0.01561	Yes	****	<0.0001
Parp 14
Control 6h vs. IFN-γ 6h	-0.05075	-0.05907 to -0.04242	Yes	****	<0.0001
Control 6h vs. Control 24h	-0.001509	-0.009832 to 0.006813	No	ns	0.9652
Control 6h vs. IFN-γ 24h	-0.06704	-0.07536 to -0.05871	Yes	****	<0.0001
IFN-γ 6h vs. Control 24h	0.04924	0.04091 to 0.05756	Yes	****	<0.0001
IFN-γ 6h vs. IFN-γ 24h	-0.01629	-0.02461 to -0.007968	Yes	****	<0.0001
Control 24h vs. IFN-γ 24h	-0.06553	-0.07385 to -0.05720	Yes	****	<0.0001
EV1D
TWO WAY ANOVA, Tukey's multiple comparisons test	Mean Diff.	95.00% CI of diff.	Below threshold?	Summary	Adjusted P Value
Control vs. Act.D	0.002593	0.001369 to 0.003817	Yes	**	0.0014
Control vs. IFN γ	-0.03148	-0.03270 to -0.03025	Yes	****	<0.0001
Control vs. IFN γ +Act.D	0.002361	0.001137 to 0.003585	Yes	**	0.0022
Act.D vs. IFN γ	-0.03407	-0.03530 to -0.03285	Yes	****	<0.0001
Act.D vs. IFN γ +Act.D	-0.0002317	-0.001456 to 0.0009925	No	ns	0.91
IFN γ vs. IFN γ +Act.D	0.03384	0.03262 to 0.03506	Yes	****	<0.0001
EV1E
TWO WAY ANOVA, Tukey's multiple comparisons test	Mean Diff.	95.00% CI of diff.	Below threshold?	Summary	Adjusted P Value
Parp 9
Control vs. 1h	-0.02393	-0.04333 to -0.004522	Yes	**	0.0074
Control vs. 3h	-0.02206	-0.04147 to -0.002660	Yes	*	0.0168
Control vs. 6h	-0.02385	-0.04326 to -0.004448	Yes	**	0.0076
Control vs. 10h	-0.03071	-0.05011 to -0.01130	Yes	***	0.0003
Control vs. 16h	-0.04079	-0.06019 to -0.02138	Yes	****	<0.0001
Control vs. 24h	-0.05556	-0.07497 to -0.03616	Yes	****	<0.0001
1h vs. 3h	0.001863	-0.01754 to 0.02127	No	ns	>0.9999
1h vs. 6h	7.431e-05	-0.01933 to 0.01948	No	ns	>0.9999
1h vs. 10h	-0.006781	-0.02619 to 0.01262	No	ns	0.93
1h vs. 16h	-0.01686	-0.03626 to 0.002546	No	ns	0.1262
1h vs. 24h	-0.03164	-0.05104 to -0.01223	Yes	***	0.0002
3h vs. 6h	-0.001789	-0.02119 to 0.01762	No	ns	>0.9999
3h vs. 10h	-0.008644	-0.02805 to 0.01076	No	ns	0.8096
3h vs. 16h	-0.01872	-0.03813 to 0.0006829	No	ns	0.0649
3h vs. 24h	-0.0335	-0.05290 to -0.01409	Yes	****	<0.0001
6h vs. 10h	-0.006856	-0.02626 to 0.01255	No	ns	0.9265
6h vs. 16h	-0.01693	-0.03634 to 0.002472	No	ns	0.1231
6h vs. 24h	-0.03171	-0.05111 to -0.01231	Yes	***	0.0002
10h vs. 16h	-0.01008	-0.02948 to 0.009327	No	ns	0.6783
10h vs. 24h	-0.02485	-0.04426 to -0.005450	Yes	**	0.0048
16h vs. 24h	-0.01478	-0.03418 to 0.004628	No	ns	0.2422
Parp 12
Control vs. 1h	-0.0118	-0.03121 to 0.007602	No	ns	0.5025
Control vs. 3h	-0.01033	-0.02973 to 0.009079	No	ns	0.6535
Control vs. 6h	-0.009734	-0.02914 to 0.009670	No	ns	0.7118
Control vs. 10h	-0.01142	-0.03083 to 0.007984	No	ns	0.5413
Control vs. 16h	-0.01216	-0.03157 to 0.007244	No	ns	0.4666
Control vs. 24h	-0.02398	-0.04339 to -0.004579	Yes	**	0.0072
1h vs. 3h	0.001477	-0.01793 to 0.02088	No	ns	>0.9999
1h vs. 6h	0.002068	-0.01734 to 0.02147	No	ns	0.9999
1h vs. 10h	0.0003813	-0.01902 to 0.01979	No	ns	>0.9999
1h vs. 16h	-0.0003585	-0.01976 to 0.01905	No	ns	>0.9999
1h vs. 24h	-0.01218	-0.03159 to 0.007223	No	ns	0.4646
3h vs. 6h	0.0005909	-0.01881 to 0.02000	No	ns	>0.9999
3h vs. 10h	-0.001096	-0.02050 to 0.01831	No	ns	>0.9999
3h vs. 16h	-0.001836	-0.02124 to 0.01757	No	ns	>0.9999
3h vs. 24h	-0.01366	-0.03306 to 0.005746	No	ns	0.3283
6h vs. 10h	-0.001687	-0.02109 to 0.01772	No	ns	>0.9999
6h vs. 16h	-0.002427	-0.02183 to 0.01698	No	ns	0.9997
6h vs. 24h	-0.01425	-0.03365 to 0.005155	No	ns	0.2807
10h vs. 16h	-0.0007398	-0.02014 to 0.01866	No	ns	>0.9999
10h vs. 24h	-0.01256	-0.03197 to 0.006842	No	ns	0.4274
16h vs. 24h	-0.01182	-0.03123 to 0.007582	No	ns	0.5004
Parp 14
Control vs. 1h	-0.03884	-0.05825 to -0.01944	Yes	****	<0.0001
Control vs. 3h	-0.04483	-0.06423 to -0.02542	Yes	****	<0.0001
Control vs. 6h	-0.04363	-0.06303 to -0.02423	Yes	****	<0.0001
Control vs. 10h	-0.05176	-0.07117 to -0.03236	Yes	****	<0.0001
Control vs. 16h	-0.07296	-0.09236 to -0.05355	Yes	****	<0.0001
Control vs. 24h	-0.0937	-0.1131 to -0.07430	Yes	****	<0.0001
1h vs. 3h	-0.005985	-0.02539 to 0.01342	No	ns	0.9608
1h vs. 6h	-0.004788	-0.02419 to 0.01462	No	ns	0.9872
1h vs. 10h	-0.01292	-0.03232 to 0.006485	No	ns	0.3937
1h vs. 16h	-0.03411	-0.05352 to -0.01471	Yes	****	<0.0001
1h vs. 24h	-0.05486	-0.07426 to -0.03545	Yes	****	<0.0001
3h vs. 6h	0.001197	-0.01821 to 0.02060	No	ns	>0.9999
3h vs. 10h	-0.006934	-0.02634 to 0.01247	No	ns	0.9227
3h vs. 16h	-0.02813	-0.04753 to -0.008724	Yes	**	0.001
3h vs. 24h	-0.04887	-0.06828 to -0.02947	Yes	****	<0.0001
6h vs. 10h	-0.008132	-0.02754 to 0.01127	No	ns	0.8493
6h vs. 16h	-0.02933	-0.04873 to -0.009921	Yes	***	0.0006
6h vs. 24h	-0.05007	-0.06947 to -0.03067	Yes	****	<0.0001
10h vs. 16h	-0.02119	-0.04060 to -0.001789	Yes	*	0.0243
10h vs. 24h	-0.04194	-0.06134 to -0.02253	Yes	****	<0.0001
16h vs. 24h	-0.02074	-0.04015 to -0.001340	Yes	*	0.0293
EV1F
One-way ANOVA, Dunnett's multiple comparisons test	Mean Diff.	95.00% CI of diff.	Below threshold?	Summary	Adjusted P Value
Control vs. siRNA control	-0.125	-0.2598 to 0.009824	No	ns	0.0665
Control vs. siRNA PARP-14	0.6467	0.5118 to 0.7815	Yes	****	<0.0001
EV1I
TWO WAY ANOVA, Tukey's multiple comparisons test	Mean Diff.	95.00% CI of diff.	Below threshold?	Summary	Adjusted P Value
WT vs. WT IFNγ	-1.663	-1.917 to -1.409	Yes	****	<0.0001
WT vs. si-RNA PARP14 KD	-0.07982	-0.3347 to 0.1751	No	ns	0.852
WT vs. si-RNA PARP14 KD IFNγ	-0.1602	-0.4086 to 0.08822	No	ns	0.3463
WT IFNγ vs. si-RNA PARP14 KD	1.583	1.337 to 1.829	Yes	****	<0.0001
WT IFNγ vs. si-RNA PARP14 KD IFNγ	1.503	1.262 to 1.743	Yes	****	<0.0001
si-RNA PARP14 KD vs. si-RNA PARP14 KD IFNγ	-0.08036	-0.3203 to 0.1596	No	ns	0.8248
EV1K
TWO WAY ANOVA, Tukey's multiple comparisons test	Mean Diff.	95.00% CI of diff.	Below threshold?	Summary	Adjusted P Value
WT vs. WT IFNγ	-1.61	-1.921 to -1.299	Yes	****	<0.0001
WT vs. sh-RNA PARP14 KD	0.06376	-0.2470 to 0.3745	No	ns	0.9524
WT vs. sh-RNA PARP14 KD IFNγ	0.1097	-0.1906 to 0.4101	No	ns	0.7835
WT IFNγ vs. sh-RNA PARP14 KD	1.674	1.365 to 1.982	Yes	****	<0.0001
WT IFNγ vs. sh-RNA PARP14 KD IFNγ	1.72	1.410 to 2.029	Yes	****	<0.0001
sh-RNA PARP14 KD vs. sh-RNA PARP14 KD IFNγ	0.04596	-0.2629 to 0.3548	No	ns	0.9809
EV1M
TWO WAY ANOVA, Tukey's multiple comparisons test	Mean Diff.	95.00% CI of diff.	Below threshold?	Summary	Adjusted P Value
WT vs. WT+IFNγ	-1.925	-2.440 to -1.411	Yes	****	<0.0001
WT vs. PARP9 KD	-0.192	-0.6798 to 0.2957	No	ns	0.7418
WT vs. PARP9 KD+IFNγ	-1.674	-2.360 to -0.9884	Yes	****	<0.0001
WT+IFNγ vs. PARP9 KD	1.733	1.254 to 2.213	Yes	****	<0.0001
WT+IFNγ vs. PARP9 KD+IFNγ	0.2513	-0.4142 to 0.9169	No	ns	0.7656
PARP9 KD vs. PARP9 KD+IFNγ	-1.482	-2.142 to -0.8220	Yes	****	<0.0001
EV1O
TWO WAY ANOVA, Tukey's multiple comparisons test	Mean Diff.	95.00% CI of diff.	Below threshold?	Summary	Adjusted P Value
WT vs. WT+IFNγ	-1.857	-2.420 to -1.294	Yes	****	<0.0001
WT vs. PARP12 KD	-0.09042	-0.6615 to 0.4807	No	ns	0.9771
WT vs. PARP12 KD+IFNγ	-2.433	-3.026 to -1.840	Yes	****	<0.0001
WT+IFNγ vs. PARP12 KD	1.767	1.196 to 2.337	Yes	****	<0.0001
WT+IFNγ vs. PARP12 KD+IFNγ	-0.576	-1.167 to 0.01472	No	ns	0.0591
PARP12 KD vs. PARP12 KD+IFNγ	-2.343	-2.941 to -1.744	Yes	****	<0.0001

## Sheet: Figure 2
Figure 2A
Two-way ANOVA, Tukey's multiple comparisons test	Mean Diff.	95.00% CI of diff.	Below threshold?	Summary	Adjusted P Value
Control vs. IFNγ	-1.052	-1.338 to -0.7645	Yes	****	<0.0001
Control vs. IFNγ+OUL-35	-1.149	-1.440 to -0.8584	Yes	****	<0.0001
Control vs. OUL-35	0.04079	-0.2249 to 0.3064	No	ns	>0.9999
Control vs. Control	0.2125	-0.07101 to 0.4959	No	ns	0.4947
Control vs. IFNγ	-1.692	-2.015 to -1.369	Yes	****	<0.0001
Control vs. IFNγ+ITK6	-1.755	-2.022 to -1.488	Yes	****	<0.0001
Control vs. ITK6	0.3705	0.05263 to 0.6885	Yes	**	0.0052
Control vs. Control	0.1798	-0.1010 to 0.4606	No	ns	0.797
Control vs. IFNγ	-0.9309	-1.235 to -0.6265	Yes	****	<0.0001
Control vs. IFNγ+Olaparib	-1.118	-1.413 to -0.8226	Yes	****	<0.0001
Control vs. Olaparib	0.2773	-0.04669 to 0.6013	No	ns	0.2264
Control vs. Control	0.142	-0.1335 to 0.4175	No	ns	0.9736
Control vs. IFNγ	-1.093	-1.410 to -0.7759	Yes	****	<0.0001
Control vs. IFNγ+RBN	0.07539	-0.1893 to 0.3401	No	ns	>0.9999
Control vs. Control	0.2222	-0.05676 to 0.5011	No	ns	0.3637
Control vs. IFNγ	-1.519	-1.827 to -1.211	Yes	****	<0.0001
Control vs. IFNγ+ITK7	0.1952	-0.2117 to 0.6021	No	ns	0.9889
Control vs. ITK7	0.1887	-0.09619 to 0.4735	No	ns	0.7431
Control vs. Control	0.08425	-0.1757 to 0.3442	No	ns	>0.9999
Control vs. IFNγ	-1.703	-1.970 to -1.436	Yes	****	<0.0001
Control vs. IFNγ+XAV939	-1.588	-1.873 to -1.303	Yes	****	<0.0001
Control vs. XAV939	-0.09942	-0.3731 to 0.1743	No	ns	0.9998
IFNγ vs. IFNγ+OUL-35	-0.09761	-0.4048 to 0.2095	No	ns	>0.9999
IFNγ vs. OUL-35	1.092	0.8077 to 1.377	Yes	****	<0.0001
IFNγ vs. Control	1.264	0.9644 to 1.564	Yes	****	<0.0001
IFNγ vs. IFNγ	-0.6406	-0.9780 to -0.3032	Yes	****	<0.0001
IFNγ vs. IFNγ+ITK6	-0.7037	-0.9879 to -0.4195	Yes	****	<0.0001
IFNγ vs. ITK6	1.422	1.089 to 1.755	Yes	****	<0.0001
IFNγ vs. Control	1.231	0.9330 to 1.530	Yes	****	<0.0001
IFNγ vs. IFNγ	0.1206	-0.1991 to 0.4403	No	ns	0.9997
IFNγ vs. IFNγ+Olaparib	-0.06652	-0.3781 to 0.2451	No	ns	>0.9999
IFNγ vs. Olaparib	1.329	0.9906 to 1.667	Yes	****	<0.0001
IFNγ vs. Control	1.194	0.9001 to 1.487	Yes	****	<0.0001
IFNγ vs. IFNγ	-0.04134	-0.3729 to 0.2902	No	ns	>0.9999
IFNγ vs. IFNγ+RBN	1.127	0.8434 to 1.410	Yes	****	<0.0001
IFNγ vs. Control	1.274	0.9793 to 1.568	Yes	****	<0.0001
IFNγ vs. IFNγ	-0.4671	-0.7912 to -0.1431	Yes	****	<0.0001
IFNγ vs. IFNγ+ITK7	1.247	0.8290 to 1.664	Yes	****	<0.0001
IFNγ vs. ITK7	1.24	0.9379 to 1.543	Yes	****	<0.0001
IFNγ vs. Control	1.136	0.8581 to 1.413	Yes	****	<0.0001
IFNγ vs. IFNγ	-0.6517	-0.9356 to -0.3677	Yes	****	<0.0001
IFNγ vs. IFNγ+XAV939	-0.5363	-0.8386 to -0.2339	Yes	****	<0.0001
IFNγ vs. XAV939	0.9521	0.6598 to 1.244	Yes	****	<0.0001
IFNγ+OUL-35 vs. OUL-35	1.19	0.9011 to 1.479	Yes	****	<0.0001
IFNγ+OUL-35 vs. Control	1.362	1.058 to 1.665	Yes	****	<0.0001
IFNγ+OUL-35 vs. IFNγ	-0.543	-0.8828 to -0.2032	Yes	****	<0.0001
IFNγ+OUL-35 vs. IFNγ+ITK6	-0.6061	-0.8953 to -0.3168	Yes	****	<0.0001
IFNγ+OUL-35 vs. ITK6	1.52	1.183 to 1.856	Yes	****	<0.0001
IFNγ+OUL-35 vs. Control	1.329	1.028 to 1.630	Yes	****	<0.0001
IFNγ+OUL-35 vs. IFNγ	0.2183	-0.1037 to 0.5402	No	ns	0.7016
IFNγ+OUL-35 vs. IFNγ+Olaparib	0.03109	-0.2828 to 0.3450	No	ns	>0.9999
IFNγ+OUL-35 vs. Olaparib	1.426	1.086 to 1.767	Yes	****	<0.0001
IFNγ+OUL-35 vs. Control	1.291	0.9938 to 1.588	Yes	****	<0.0001
IFNγ+OUL-35 vs. IFNγ	0.05627	-0.2775 to 0.3900	No	ns	>0.9999
IFNγ+OUL-35 vs. IFNγ+RBN	1.225	0.9366 to 1.512	Yes	****	<0.0001
IFNγ+OUL-35 vs. Control	1.371	1.072 to 1.671	Yes	****	<0.0001
IFNγ+OUL-35 vs. IFNγ	-0.3695	-0.6963 to -0.04273	Yes	**	0.0087
IFNγ+OUL-35 vs. IFNγ+ITK7	1.344	0.9242 to 1.764	Yes	****	<0.0001
IFNγ+OUL-35 vs. ITK7	1.338	1.031 to 1.644	Yes	****	<0.0001
IFNγ+OUL-35 vs. Control	1.233	0.9501 to 1.517	Yes	****	<0.0001
IFNγ+OUL-35 vs. IFNγ	-0.5541	-0.8436 to -0.2646	Yes	****	<0.0001
IFNγ+OUL-35 vs. IFNγ+XAV939	-0.4387	-0.7434 to -0.1340	Yes	****	<0.0001
IFNγ+OUL-35 vs. XAV939	1.05	0.7544 to 1.345	Yes	****	<0.0001
OUL-35 vs. Control	0.1717	-0.1094 to 0.4527	No	ns	0.8597
OUL-35 vs. IFNγ	-1.733	-2.055 to -1.411	Yes	****	<0.0001
OUL-35 vs. IFNγ+ITK6	-1.796	-2.061 to -1.531	Yes	****	<0.0001
OUL-35 vs. ITK6	0.3298	0.01411 to 0.6454	Yes	*	0.0285
OUL-35 vs. Control	0.139	-0.1397 to 0.4178	No	ns	0.9821
OUL-35 vs. IFNγ	-0.9717	-1.274 to -0.6691	Yes	****	<0.0001
OUL-35 vs. IFNγ+Olaparib	-1.159	-1.452 to -0.8653	Yes	****	<0.0001
OUL-35 vs. Olaparib	0.2365	-0.08575 to 0.5588	No	ns	0.5404
OUL-35 vs. Control	0.1012	-0.1720 to 0.3744	No	ns	0.9997
OUL-35 vs. IFNγ	-1.134	-1.449 to -0.8185	Yes	****	<0.0001
OUL-35 vs. IFNγ+RBN	0.0346	-0.2274 to 0.2966	No	ns	>0.9999
OUL-35 vs. Control	0.1814	-0.09514 to 0.4579	No	ns	0.7594
OUL-35 vs. IFNγ	-1.559	-1.866 to -1.253	Yes	****	<0.0001
OUL-35 vs. IFNγ+ITK7	0.1544	-0.2511 to 0.5600	No	ns	0.9996
OUL-35 vs. ITK7	0.1479	-0.1344 to 0.4302	No	ns	0.9684
OUL-35 vs. Control	0.04345	-0.2137 to 0.3006	No	ns	>0.9999
OUL-35 vs. IFNγ	-1.744	-2.009 to -1.479	Yes	****	<0.0001
OUL-35 vs. IFNγ+XAV939	-1.629	-1.912 to -1.345	Yes	****	<0.0001
OUL-35 vs. XAV939	-0.1402	-0.4119 to 0.1315	No	ns	0.9732
Control vs. IFNγ	-1.905	-2.239 to -1.570	Yes	****	<0.0001
Control vs. IFNγ+ITK6	-1.968	-2.249 to -1.686	Yes	****	<0.0001
Control vs. ITK6	0.1581	-0.1717 to 0.4879	No	ns	0.989
Control vs. Control	-0.03265	-0.3276 to 0.2623	No	ns	>0.9999
Control vs. IFNγ	-1.143	-1.460 to -0.8267	Yes	****	<0.0001
Control vs. IFNγ+Olaparib	-1.33	-1.639 to -1.022	Yes	****	<0.0001
Control vs. Olaparib	0.06485	-0.2706 to 0.4003	No	ns	>0.9999
Control vs. Control	-0.07045	-0.3605 to 0.2196	No	ns	>0.9999
Control vs. IFNγ	-1.305	-1.634 to -0.9766	Yes	****	<0.0001
Control vs. IFNγ+RBN	-0.1371	-0.4171 to 0.1430	No	ns	0.9857
Control vs. Control	0.009716	-0.2822 to 0.3017	No	ns	>0.9999
Control vs. IFNγ	-1.731	-2.052 to -1.410	Yes	****	<0.0001
Control vs. IFNγ+ITK7	-0.01724	-0.4329 to 0.3984	No	ns	>0.9999
Control vs. ITK7	-0.02377	-0.3229 to 0.2753	No	ns	>0.9999
Control vs. Control	-0.1282	-0.4030 to 0.1466	No	ns	0.9922
Control vs. IFNγ	-1.916	-2.197 to -1.634	Yes	****	<0.0001
Control vs. IFNγ+XAV939	-1.8	-2.099 to -1.501	Yes	****	<0.0001
Control vs. XAV939	-0.3119	-0.6006 to -0.02309	Yes	*	0.0178
IFNγ vs. IFNγ+ITK6	-0.06308	-0.3851 to 0.2589	No	ns	>0.9999
IFNγ vs. ITK6	2.063	1.698 to 2.427	Yes	****	<0.0001
IFNγ vs. Control	1.872	1.539 to 2.204	Yes	****	<0.0001
IFNγ vs. IFNγ	0.7613	0.4106 to 1.112	Yes	****	<0.0001
IFNγ vs. IFNγ+Olaparib	0.5741	0.2305 to 0.9177	Yes	****	<0.0001
IFNγ vs. Olaparib	1.969	1.602 to 2.337	Yes	****	<0.0001
IFNγ vs. Control	1.834	1.505 to 2.163	Yes	****	<0.0001
IFNγ vs. IFNγ	0.5993	0.2378 to 0.9607	Yes	****	<0.0001
IFNγ vs. IFNγ+RBN	1.768	1.447 to 2.088	Yes	****	<0.0001
IFNγ vs. Control	1.914	1.584 to 2.245	Yes	****	<0.0001
IFNγ vs. IFNγ	0.1735	-0.1821 to 0.5291	No	ns	0.9863
IFNγ vs. IFNγ+ITK7	1.887	1.446 to 2.328	Yes	****	<0.0001
IFNγ vs. ITK7	1.881	1.543 to 2.218	Yes	****	<0.0001
IFNγ vs. Control	1.776	1.460 to 2.093	Yes	****	<0.0001
IFNγ vs. IFNγ	-0.01105	-0.3329 to 0.3108	No	ns	>0.9999
IFNγ vs. IFNγ+XAV939	0.1043	-0.2314 to 0.4401	No	ns	>0.9999
IFNγ vs. XAV939	1.593	1.265 to 1.920	Yes	****	<0.0001
IFNγ+ITK6 vs. ITK6	2.126	1.809 to 2.442	Yes	****	<0.0001
IFNγ+ITK6 vs. Control	1.935	1.655 to 2.215	Yes	****	<0.0001
IFNγ+ITK6 vs. IFNγ	0.8243	0.5214 to 1.127	Yes	****	<0.0001
IFNγ+ITK6 vs. IFNγ+Olaparib	0.6372	0.3431 to 0.9312	Yes	****	<0.0001
IFNγ+ITK6 vs. Olaparib	2.033	1.710 to 2.355	Yes	****	<0.0001
IFNγ+ITK6 vs. Control	1.897	1.623 to 2.172	Yes	****	<0.0001
IFNγ+ITK6 vs. IFNγ	0.6623	0.3468 to 0.9779	Yes	****	<0.0001
IFNγ+ITK6 vs. IFNγ+RBN	1.831	1.567 to 2.094	Yes	****	<0.0001
IFNγ+ITK6 vs. Control	1.977	1.702 to 2.253	Yes	****	<0.0001
IFNγ+ITK6 vs. IFNγ	0.2366	-0.07055 to 0.5437	No	ns	0.4351
IFNγ+ITK6 vs. IFNγ+ITK7	1.95	1.545 to 2.356	Yes	****	<0.0001
IFNγ+ITK6 vs. ITK7	1.944	1.660 to 2.228	Yes	****	<0.0001
IFNγ+ITK6 vs. Control	1.839	1.583 to 2.096	Yes	****	<0.0001
IFNγ+ITK6 vs. IFNγ	0.05203	-0.2118 to 0.3159	No	ns	>0.9999
IFNγ+ITK6 vs. IFNγ+XAV939	0.1674	-0.1165 to 0.4513	No	ns	0.8962
IFNγ+ITK6 vs. XAV939	1.656	1.383 to 1.929	Yes	****	<0.0001
ITK6 vs. Control	-0.1907	-0.5192 to 0.1377	No	ns	0.9096
ITK6 vs. IFNγ	-1.301	-1.650 to -0.9532	Yes	****	<0.0001
ITK6 vs. IFNγ+Olaparib	-1.489	-1.829 to -1.148	Yes	****	<0.0001
ITK6 vs. Olaparib	-0.09324	-0.4585 to 0.2720	No	ns	>0.9999
ITK6 vs. Control	-0.2285	-0.5523 to 0.09516	No	ns	0.6222
ITK6 vs. IFNγ	-1.463	-1.823 to -1.104	Yes	****	<0.0001
ITK6 vs. IFNγ+RBN	-0.2952	-0.6098 to 0.01946	No	ns	0.1014
ITK6 vs. Control	-0.1484	-0.4743 to 0.1775	No	ns	0.9944
ITK6 vs. IFNγ	-1.889	-2.241 to -1.537	Yes	****	<0.0001
ITK6 vs. IFNγ+ITK7	-0.1753	-0.6147 to 0.2640	No	ns	0.9992
ITK6 vs. ITK7	-0.1819	-0.5134 to 0.1497	No	ns	0.9482
ITK6 vs. Control	-0.2863	-0.5967 to 0.02405	No	ns	0.1196
ITK6 vs. IFNγ	-2.074	-2.390 to -1.757	Yes	****	<0.0001
ITK6 vs. IFNγ+XAV939	-1.958	-2.291 to -1.626	Yes	****	<0.0001
ITK6 vs. XAV939	-0.47	-0.7929 to -0.1471	Yes	****	<0.0001
Control vs. IFNγ	-1.111	-1.425 to -0.7965	Yes	****	<0.0001
Control vs. IFNγ+Olaparib	-1.298	-1.604 to -0.9919	Yes	****	<0.0001
Control vs. Olaparib	0.0975	-0.2356 to 0.4307	No	ns	>0.9999
Control vs. Control	-0.0378	-0.3256 to 0.2500	No	ns	>0.9999
Control vs. IFNγ	-1.273	-1.599 to -0.9463	Yes	****	<0.0001
Control vs. IFNγ+RBN	-0.1044	-0.3823 to 0.1734	No	ns	0.9997
Control vs. Control	0.04236	-0.2482 to 0.3329	No	ns	>0.9999
Control vs. IFNγ	-1.698	-2.017 to -1.380	Yes	****	<0.0001
Control vs. IFNγ+ITK7	0.01541	-0.3989 to 0.4297	No	ns	>0.9999
Control vs. ITK7	0.008874	-0.2882 to 0.3059	No	ns	>0.9999
Control vs. Control	-0.09556	-0.3687 to 0.1776	No	ns	>0.9999
Control vs. IFNγ	-1.883	-2.163 to -1.603	Yes	****	<0.0001
Control vs. IFNγ+XAV939	-1.768	-2.064 to -1.471	Yes	****	<0.0001
Control vs. XAV939	-0.2792	-0.5653 to 0.006863	No	ns	0.0664
IFNγ vs. IFNγ+Olaparib	-0.1872	-0.5134 to 0.1391	No	ns	0.9193
IFNγ vs. Olaparib	1.208	0.8567 to 1.560	Yes	****	<0.0001
IFNγ vs. Control	1.073	0.7624 to 1.383	Yes	****	<0.0001
IFNγ vs. IFNγ	-0.162	-0.5071 to 0.1832	No	ns	0.9916
IFNγ vs. IFNγ+RBN	1.006	0.7045 to 1.308	Yes	****	<0.0001
IFNγ vs. Control	1.153	0.8405 to 1.466	Yes	****	<0.0001
IFNγ vs. IFNγ	-0.5878	-0.9265 to -0.2490	Yes	****	<0.0001
IFNγ vs. IFNγ+ITK7	1.126	0.6974 to 1.555	Yes	****	<0.0001
IFNγ vs. ITK7	1.12	0.8002 to 1.439	Yes	****	<0.0001
IFNγ vs. Control	1.015	0.7179 to 1.312	Yes	****	<0.0001
IFNγ vs. IFNγ	-0.7723	-1.075 to -0.4693	Yes	****	<0.0001
IFNγ vs. IFNγ+XAV939	-0.6569	-0.9745 to -0.3393	Yes	****	<0.0001
IFNγ vs. XAV939	0.8314	0.5227 to 1.140	Yes	****	<0.0001
IFNγ+Olaparib vs. Olaparib	1.395	1.051 to 1.740	Yes	****	<0.0001
IFNγ+Olaparib vs. Control	1.26	0.9582 to 1.562	Yes	****	<0.0001
IFNγ+Olaparib vs. IFNγ	0.02517	-0.3127 to 0.3631	No	ns	>0.9999
IFNγ+Olaparib vs. IFNγ+RBN	1.193	0.9007 to 1.486	Yes	****	<0.0001
IFNγ+Olaparib vs. Control	1.34	1.036 to 1.644	Yes	****	<0.0001
IFNγ+Olaparib vs. IFNγ	-0.4006	-0.7316 to -0.06960	Yes	**	0.0026
IFNγ+Olaparib vs. IFNγ+ITK7	1.313	0.8901 to 1.736	Yes	****	<0.0001
IFNγ+Olaparib vs. ITK7	1.307	0.9957 to 1.618	Yes	****	<0.0001
IFNγ+Olaparib vs. Control	1.202	0.9141 to 1.490	Yes	****	<0.0001
IFNγ+Olaparib vs. IFNγ	-0.5851	-0.8793 to -0.2910	Yes	****	<0.0001
IFNγ+Olaparib vs. IFNγ+XAV939	-0.4698	-0.7791 to -0.1605	Yes	****	<0.0001
IFNγ+Olaparib vs. XAV939	1.019	0.7187 to 1.319	Yes	****	<0.0001
Olaparib vs. Control	-0.1353	-0.4649 to 0.1943	No	ns	0.9987
Olaparib vs. IFNγ	-1.37	-1.732 to -1.008	Yes	****	<0.0001
Olaparib vs. IFNγ+RBN	-0.2019	-0.5234 to 0.1196	No	ns	0.8246
Olaparib vs. Control	-0.05514	-0.3866 to 0.2764	No	ns	>0.9999
Olaparib vs. IFNγ	-1.796	-2.152 to -1.440	Yes	****	<0.0001
Olaparib vs. IFNγ+ITK7	-0.08209	-0.5238 to 0.3596	No	ns	>0.9999
Olaparib vs. ITK7	-0.08863	-0.4266 to 0.2493	No	ns	>0.9999
Olaparib vs. Control	-0.1931	-0.5104 to 0.1243	No	ns	0.864
Olaparib vs. IFNγ	-1.98	-2.303 to -1.658	Yes	****	<0.0001
Olaparib vs. IFNγ+XAV939	-1.865	-2.201 to -1.529	Yes	****	<0.0001
Olaparib vs. XAV939	-0.3767	-0.7049 to -0.04858	Yes	**	0.0067
Control vs. IFNγ	-1.235	-1.558 to -0.9121	Yes	****	<0.0001
Control vs. IFNγ+RBN	-0.06661	-0.3387 to 0.2055	No	ns	>0.9999
Control vs. Control	0.08017	-0.2054 to 0.3658	No	ns	>0.9999
Control vs. IFNγ	-1.661	-1.975 to -1.346	Yes	****	<0.0001
Control vs. IFNγ+ITK7	0.05321	-0.3580 to 0.4645	No	ns	>0.9999
Control vs. ITK7	0.04668	-0.2451 to 0.3384	No	ns	>0.9999
Control vs. Control	-0.05775	-0.3252 to 0.2097	No	ns	>0.9999
Control vs. IFNγ	-1.845	-2.119 to -1.571	Yes	****	<0.0001
Control vs. IFNγ+XAV939	-1.73	-2.022 to -1.438	Yes	****	<0.0001
Control vs. XAV939	-0.2414	-0.5227 to 0.03984	No	ns	0.2216
IFNγ vs. IFNγ+RBN	1.168	0.8538 to 1.483	Yes	****	<0.0001
IFNγ vs. Control	1.315	0.9903 to 1.640	Yes	****	<0.0001
IFNγ vs. IFNγ	-0.4258	-0.7757 to -0.07587	Yes	**	0.0023
IFNγ vs. IFNγ+ITK7	1.288	0.8511 to 1.725	Yes	****	<0.0001
IFNγ vs. ITK7	1.282	0.9502 to 1.613	Yes	****	<0.0001
IFNγ vs. Control	1.177	0.8670 to 1.487	Yes	****	<0.0001
IFNγ vs. IFNγ	-0.6103	-0.9260 to -0.2947	Yes	****	<0.0001
IFNγ vs. IFNγ+XAV939	-0.4949	-0.8246 to -0.1653	Yes	****	<0.0001
IFNγ vs. XAV939	0.9934	0.6723 to 1.315	Yes	****	<0.0001
IFNγ+RBN vs. Control	0.1468	-0.1287 to 0.4222	No	ns	0.9618
IFNγ+RBN vs. IFNγ	-1.594	-1.899 to -1.289	Yes	****	<0.0001
IFNγ+RBN vs. IFNγ+ITK7	0.1198	-0.2851 to 0.5248	No	ns	>0.9999
IFNγ+RBN vs. ITK7	0.1133	-0.1680 to 0.3946	No	ns	0.999
IFNγ+RBN vs. Control	0.008855	-0.2471 to 0.2648	No	ns	>0.9999
IFNγ+RBN vs. IFNγ	-1.779	-2.042 to -1.515	Yes	****	<0.0001
IFNγ+RBN vs. IFNγ+XAV939	-1.663	-1.946 to -1.381	Yes	****	<0.0001
IFNγ+RBN vs. XAV939	-0.1748	-0.4456 to 0.09597	No	ns	0.7848
Control vs. IFNγ	-1.741	-2.058 to -1.424	Yes	****	<0.0001
Control vs. IFNγ+ITK7	-0.02695	-0.4396 to 0.3857	No	ns	>0.9999
Control vs. ITK7	-0.03349	-0.3283 to 0.2613	No	ns	>0.9999
Control vs. Control	-0.1379	-0.4064 to 0.1306	No	ns	0.9746
Control vs. IFNγ	-1.925	-2.200 to -1.650	Yes	****	<0.0001
Control vs. IFNγ+XAV939	-1.81	-2.105 to -1.515	Yes	****	<0.0001
Control vs. XAV939	-0.3216	-0.6059 to -0.03725	Yes	**	0.0087
IFNγ vs. IFNγ+ITK7	1.714	1.281 to 2.146	Yes	****	<0.0001
IFNγ vs. ITK7	1.707	1.384 to 2.030	Yes	****	<0.0001
IFNγ vs. Control	1.603	1.302 to 1.904	Yes	****	<0.0001
IFNγ vs. IFNγ	-0.1846	-0.4917 to 0.1226	No	ns	0.8774
IFNγ vs. IFNγ+XAV939	-0.06918	-0.3914 to 0.2530	No	ns	>0.9999
IFNγ vs. XAV939	1.419	1.106 to 1.732	Yes	****	<0.0001
IFNγ+ITK7 vs. ITK7	-0.006538	-0.4241 to 0.4110	No	ns	>0.9999
IFNγ+ITK7 vs. Control	-0.111	-0.5126 to 0.2906	No	ns	>0.9999
IFNγ+ITK7 vs. IFNγ	-1.898	-2.304 to -1.493	Yes	****	<0.0001
IFNγ+ITK7 vs. IFNγ+XAV939	-1.783	-2.200 to -1.366	Yes	****	<0.0001
IFNγ+ITK7 vs. XAV939	-0.2946	-0.7049 to 0.1156	No	ns	0.5867
ITK7 vs. Control	-0.1044	-0.3813 to 0.1724	No	ns	0.9997
ITK7 vs. IFNγ	-1.892	-2.176 to -1.608	Yes	****	<0.0001
ITK7 vs. IFNγ+XAV939	-1.776	-2.078 to -1.475	Yes	****	<0.0001
ITK7 vs. XAV939	-0.2881	-0.5788 to 0.002615	No	ns	0.0557
Control vs. IFNγ	-1.787	-2.042 to -1.533	Yes	****	<0.0001
Control vs. IFNγ+XAV939	-1.672	-1.950 to -1.394	Yes	****	<0.0001
Control vs. XAV939	-0.1837	-0.4496 to 0.08232	No	ns	0.6667
IFNγ vs. IFNγ+XAV939	0.1154	-0.1689 to 0.3996	No	ns	0.9989
IFNγ vs. XAV939	1.604	1.331 to 1.877	Yes	****	<0.0001
IFNγ+XAV939 vs. XAV939	1.488	1.198 to 1.778	Yes	****	<0.0001
Figure 2B
one-way ANOVA, Dunnett's multiple comparisons test	Mean Diff.	95.00% CI of diff.	Below threshold?	Summary	Adjusted P Value	A-?
Control vs. 0 μM	-1.117	-1.307 to -0.9266	Yes	****	<0.0001	B	0 μM
Control vs. RBN 100 nM	-0.01078	-0.1741 to 0.1525	No	ns	>0.9999	C	RBN 100 nM
Control vs. RBN 1 μM	-0.03239	-0.2300 to 0.1652	No	ns	0.9923	D	RBN 1 μM
Control vs. RBN 5 μM	-0.01376	-0.2094 to 0.1819	No	ns	0.9999	E	RBN 5 μM
Control vs. RBN 10 μM	-0.03175	-0.2300 to 0.1665	No	ns	0.9931	F	RBN 10 μM
Figure 2C
Unpaired t test
P value	<0.0001
P value summary	****
Significantly different (P < 0.05)?	Yes
One- or two-tailed P value?	Two-tailed
t, df	t=11.81, df=146
Figure 2D
one-way ANOVA, Dunnett's multiple comparisons test	Mean Diff.	95.00% CI of diff.	Below threshold?	Summary	Adjusted P Value	A-?
Control vs. RBN 0 h	-1.086	-1.421 to -0.7515	Yes	****	<0.0001	B	RBN 0 h
Control vs. RBN 1 h	-0.1105	-0.4578 to 0.2367	No	ns	0.9052	C	RBN 1 h
Control vs. RBN 3 h	-0.06265	-0.4872 to 0.3618	No	ns	0.9965	D	RBN 3 h
Control vs. RBN 5 h	0.003577	-0.3452 to 0.3524	No	ns	>0.9999	E	RBN 5 h
Control vs. RBN 10 h	-0.05783	-0.3670 to 0.2513	No	ns	0.9895	F	RBN 10 h
Figure 2F
One-way ANOVA, Tukey's multiple comparisons test	Mean Diff.	95.00% CI of diff.	Below threshold?	Summary	Adjusted P Value
Control vs. RBN012579	-0.0005951	-0.009498 to 0.008308	No	ns	0.9962	A-B
Control vs. IFN γ	-0.03485	-0.04375 to -0.02594	Yes	****	<0.0001	A-C
Control vs. IFN γ+ RBN012579	-0.03923	-0.04813 to -0.03033	Yes	****	<0.0001	A-D
RBN012579 vs. IFN γ	-0.03425	-0.04316 to -0.02535	Yes	****	<0.0001	B-C
RBN012579 vs. IFN γ+ RBN012579	-0.03863	-0.04754 to -0.02973	Yes	****	<0.0001	B-D
IFN γ vs. IFN γ+ RBN012579	-0.004382	-0.01329 to 0.004521	No	ns	0.4416	C-D
Figure 2G
Two-way ANOVA, Tukey's multiple comparisons test	Mean Diff.	95.00% CI of diff.	Below threshold?	Summary	Adjusted P Value
Control vs. IFNγ	-0.369	-0.4966 to -0.2414	Yes	****	<0.0001
Control vs. IFNγ+RBN	0.1969	0.05406 to 0.3397	Yes	**	0.0025
Control vs. RBN	0.06208	-0.06477 to 0.1889	No	ns	0.5832
IFNγ vs. IFNγ+RBN	0.5659	0.4228 to 0.7090	Yes	****	<0.0001
IFNγ vs. RBN	0.4311	0.3035 to 0.5587	Yes	****	<0.0001
IFNγ+RBN vs. RBN	-0.1348	-0.2777 to 0.008027	No	ns	0.072

## Sheet: EV2
EV2A
Two-way ANOVA, Tukey's multiple comparisons test	Mean Diff.	Two-way ANOVA, Tukey's multiple comparisons test	Below threshold?	Summary	Adjusted P Value
Control vs. IFNγ	-1.369	-1.516 to -1.223	Yes	****	<0.0001
Control vs. IFNγ+RBN	-0.02869	-0.1505 to 0.09318	No	ns	0.9304
Control vs. RBN	0.00486	-0.1208 to 0.1306	No	ns	0.9996
IFNγ vs. IFNγ+RBN	1.341	1.196 to 1.485	Yes	****	<0.0001
IFNγ vs. RBN	1.374	1.229 to 1.520	Yes	****	<0.0001
IFNγ+RBN vs. RBN	0.03354	-0.08768 to 0.1548	No	ns	0.8925
EV2B
Two-way ANOVA, Tukey's multiple comparisons test	Mean Diff.	95.00% CI of diff.	Below threshold?	Summary	Adjusted P Value
Control vs. IFNγ	-1.854	-2.072 to -1.636	Yes	****	<0.0001
Control vs. IFNγ+ITK7	-0.4439	-0.7401 to -0.1477	Yes	***	0.0007
Control vs. ITK7	-0.1147	-0.3191 to 0.08971	No	ns	0.4724
IFNγ vs. IFNγ+ITK7	1.41	1.105 to 1.715	Yes	****	<0.0001
IFNγ vs. ITK7	1.739	1.520 to 1.959	Yes	****	<0.0001
IFNγ+ITK7 vs. ITK7	0.3292	0.03034 to 0.6281	Yes	*	0.0241
EV2C
Two-way ANOVA, Tukey's multiple comparisons test	Mean Diff.	95.00% CI of diff.	Below threshold?	Summary	Adjusted P Value
Control vs. IFNγ	-1.112	-1.354 to -0.8699	Yes	****	<0.0001
Control vs. IFNγ+Olaparib	-1.311	-1.545 to -1.076	Yes	****	<0.0001
Control vs. Olaparib	0.1226	-0.1357 to 0.3808	No	ns	0.6137
IFNγ vs. IFNγ+Olaparib	-0.1985	-0.4458 to 0.04876	No	ns	0.1652
IFNγ vs. Olaparib	1.235	0.9689 to 1.501	Yes	****	<0.0001
IFNγ+Olaparib vs. Olaparib	1.433	1.171 to 1.695	Yes	****	<0.0001
EV2D
Two-way ANOVA, Tukey's multiple comparisons test	Mean Diff.	95.00% CI of diff.	Below threshold?	Summary	Adjusted P Value
Control vs. IFNγ	-1.11	-1.320 to -0.9003	Yes	****	<0.0001
Control vs. IFNγ+OUL-35	-1.143	-1.352 to -0.9334	Yes	****	<0.0001
Control vs. OUL-35	0.02029	-0.1691 to 0.2097	No	ns	0.9927
IFNγ vs. IFNγ+OUL-35	-0.03265	-0.2559 to 0.1906	No	ns	0.9819
IFNγ vs. OUL-35	1.13	0.9230 to 1.338	Yes	****	<0.0001
IFNγ+OUL-35 vs. OUL-35	1.163	0.9544 to 1.372	Yes	****	<0.0001
EV2E
Two-way ANOVA, Tukey's multiple comparisons test	Mean Diff.	95.00% CI of diff.	Below threshold?	Summary	Adjusted P Value
Control vs. IFNγ	-1.817	-2.024 to -1.611	Yes	****	<0.0001
Control vs. IFNγ+XAV939	-1.636	-1.865 to -1.407	Yes	****	<0.0001
Control vs. XAV939	-0.1704	-0.3890 to 0.04814	No	ns	0.1864
IFNγ vs. IFNγ+XAV939	0.1809	-0.05401 to 0.4158	No	ns	0.1958
IFNγ vs. XAV939	1.647	1.421 to 1.872	Yes	****	<0.0001
IFNγ+XAV939 vs. XAV939	1.466	1.232 to 1.700	Yes	****	<0.0001
EV2F
Two-way ANOVA, Tukey's multiple comparisons test	Mean Diff.	95.00% CI of diff.	Below threshold?	Summary	Adjusted P Value
Control vs. IFNγ	-1.84	-2.135 to -1.546	Yes	****	<0.0001
Control vs. IFNγ+ITK6	-2.081	-2.327 to -1.835	Yes	****	<0.0001
Control vs. ITK6	0.1747	-0.1110 to 0.4605	No	ns	0.3944
IFNγ vs. IFNγ+ITK6	-0.2405	-0.5305 to 0.04955	No	ns	0.1433
IFNγ vs. ITK6	2.015	1.694 to 2.336	Yes	****	<0.0001
IFNγ+ITK6 vs. ITK6	2.255	1.977 to 2.533	Yes	****	<0.0001
EV2G
Two-way ANOVA, Tukey's multiple comparisons test	Mean Diff.	95.00% CI of diff.	Below threshold?	Summary	Adjusted P Value
Control vs. IFNγ	-0.8756	-1.101 to -0.6503	Yes	****	<0.0001
Control vs. IFNγ+ITK7 100nM	-1.099	-1.390 to -0.8080	Yes	****	<0.0001
Control vs. IFNγ+ITK7 1μM	-0.005498	-0.1782 to 0.1672	No	ns	>0.9999
Control vs. IFNγ+ITK7 5μM	-0.09703	-0.2852 to 0.09117	No	ns	0.6834
Control vs. IFNγ+ITK7 10μM	-0.02963	-0.2310 to 0.1717	No	ns	0.9983
IFNγ vs. IFNγ+ITK7 100nM	-0.2232	-0.5326 to 0.08609	No	ns	0.3099
IFNγ vs. IFNγ+ITK7 1μM	0.8702	0.6444 to 1.096	Yes	****	<0.0001
IFNγ vs. IFNγ+ITK7 5μM	0.7786	0.5486 to 1.009	Yes	****	<0.0001
IFNγ vs. IFNγ+ITK7 10μM	0.846	0.6098 to 1.082	Yes	****	<0.0001
IFNγ+ITK7 100nM vs. IFNγ+ITK7 1μM	1.093	0.8022 to 1.385	Yes	****	<0.0001
IFNγ+ITK7 100nM vs. IFNγ+ITK7 5μM	1.002	0.7073 to 1.296	Yes	****	<0.0001
IFNγ+ITK7 100nM vs. IFNγ+ITK7 10μM	1.069	0.7704 to 1.368	Yes	****	<0.0001
IFNγ+ITK7 1μM vs. IFNγ+ITK7 5μM	-0.09153	-0.2811 to 0.09805	No	ns	0.741
IFNγ+ITK7 1μM vs. IFNγ+ITK7 10μM	-0.02413	-0.2261 to 0.1779	No	ns	0.9994
IFNγ+ITK7 5μM vs. IFNγ+ITK7 10μM	0.0674	-0.1397 to 0.2745	No	ns	0.9394
EV2H
Unpaired t test
P value	0.8519
P value summary	ns
Significantly different (P < 0.05)?	No
One- or two-tailed P value?	Two-tailed
t, df	t=0.1870, df=158

## Sheet: Figure 3
Figure 3A
Unpaired t test
P value	<0.0001
P value summary	****
Significantly different (P < 0.05)?	Yes
One- or two-tailed P value?	Two-tailed
t, df	t=21.56, df=148
Figure 3B
Unpaired t test
P value	<0.0001
P value summary	****
Significantly different (P < 0.05)?	Yes
One- or two-tailed P value?	Two-tailed
t, df	t=9.145, df=143
Figure 3D
Unpaired t test
P value	<0.0001
P value summary	****
Significantly different (P < 0.05)?	Yes
One- or two-tailed P value?	Two-tailed
t, df	t=11.35, df=1178
Figure 3E
Unpaired t test
P value	<0.0001
P value summary	****
Significantly different (P < 0.05)?	Yes
One- or two-tailed P value?	Two-tailed
t, df	t=14.12, df=2009
Figure 3G Volume
One-way ANOVA, Tukey's multiple comparisons test	Mean Diff.	95.00% CI of diff.	Below threshold?	Summary	Adjusted P Value
PARP14 vs. ADPr	-5.216	-10.25 to -0.1782	Yes	*	0.0417	A-B
PARP14 vs. P62	3.198	-1.680 to 8.076	No	ns	0.2439	A-C
ADPr vs. P62	8.415	3.536 to 13.29	Yes	***	0.0009	B-C
Figure 3G Sphericity
One-way ANOVA, Tukey's multiple comparisons test	Mean Diff.	95.00% CI of diff.	Below threshold?	Summary	Adjusted P Value
PARP14 vs. ADPr	-0.04186	-0.2171 to 0.1334	No	ns	0.8182	A-B
PARP14 vs. P62	-0.0292	-0.1989 to 0.1405	No	ns	0.9006	A-C
ADPr vs. P62	0.01266	-0.1570 to 0.1824	No	ns	0.9804	B-C
Figure 3G Fraction of volume overlapped
One-way ANOVA, Tukey's multiple comparisons test	Mean Diff.	95.00% CI of diff.	Below threshold?	Summary	Adjusted P Value
ADPr-PARP14 vs. ADPr-P62	0.4958	0.1592 to 0.8324	Yes	**	0.0044	A-B
ADPr-PARP14 vs. PARP14-P62	0.309	-0.02761 to 0.6456	No	ns	0.0743	A-C
ADPr-P62 vs. PARP14-P62	-0.1868	-0.5234 to 0.1498	No	ns	0.3457	B-C
Figure 3I
One-way ANOVA	P value
Conditions	T half	Mobile fraction	Size
-IFNγ vs. +IFNγ	0.9996	0.0004	0.869
-IFNγ vs. +IFNγ+RBN	0.3124	0.1397	0.2901
+IFNγ vs. +IFNγ+RBN	0.3909	0.0013	0.4751
Figure 3J
Two-way ANOVA, Tukey's multiple comparisons test	Mean Diff.	95.00% CI of diff.	Below threshold?	Summary	Adjusted P Value
WT vs. p62 KD	0.02057	-0.3732 to 0.4143	No	ns	0.9991
WT vs. WT+IFNγ	-2.56	-3.116 to -2.004	Yes	****	<0.0001
WT vs. p62KD+IFNγ	-0.3182	-0.7358 to 0.09943	No	ns	0.2029
p62 KD vs. WT+IFNγ	-2.58	-3.139 to -2.022	Yes	****	<0.0001
p62 KD vs. p62KD+IFNγ	-0.3387	-0.7670 to 0.08951	No	ns	0.1749
WT+IFNγ vs. p62KD+IFNγ	2.242	1.677 to 2.806	Yes	****	<0.0001
Figure 3K
Two-way ANOVA, Tukey's multiple comparisons test	Mean Diff.	95.00% CI of diff.	Below threshold?	Summary	Adjusted P Value
WT vs. p62 KD	-4.445	-6.874 to -2.016	Yes	****	<0.0001
WT vs. IFNγ+WT	0.0846	-2.204 to 2.373	No	ns	0.9997
WT vs. IFNγ+p62 KD	-5.247	-7.676 to -2.818	Yes	****	<0.0001
p62 KD vs. IFNγ+WT	-0.7177	-3.006 to 1.571	No	ns	0.8462
p62 KD vs. IFNγ+p62 KD	4.529	2.120 to 6.939	Yes	****	<0.0001
IFNγ+WT vs. IFNγ+p62 KD

## Sheet: EV3
EV3C
Unpaired t test
P value	<0.0001
P value summary	****
Significantly different (P < 0.05)?	Yes
One- or two-tailed P value?	Two-tailed
t, df	t=16.82, df=315
EV3D
Unpaired t test
P value	<0.0001
P value summary	****
Significantly different (P < 0.05)?	Yes
One- or two-tailed P value?	Two-tailed
t, df	t=6.003, df=186
EV3E
Unpaired t test
P value	<0.0001
P value summary	****
Significantly different (P < 0.05)?	Yes
One- or two-tailed P value?	Two-tailed
t, df	t=11.32, df=492
EV3H LEFT PANEL
Unpaired t test
P value	<0.0001
P value summary	****
Significantly different (P < 0.05)?	Yes
One- or two-tailed P value?	Two-tailed
t, df	t=20.91, df=358
EV3H RIGHT PANEL
Unpaired t test
P value	<0.0001
P value summary	****
Significantly different (P < 0.05)?	Yes
One- or two-tailed P value?	Two-tailed
t, df	t=12.24, df=297
EV3I
Unpaired t test
P value	0.0002
P value summary	***
Significantly different (P < 0.05)?	Yes
One- or two-tailed P value?	Two-tailed
t, df	t=3.785, df=647
EV3J
One-way ANOVA
Conditions	T half	Mobile fraction	Size
-IFNγ vs. +IFNγ	0.9996	0.0004	0.869
-IFNγ vs. +IFNγ+RBN	0.3124	0.1397	0.2901
+IFNγ vs. +IFNγ+RBN	0.3909	0.0013	0.4751

## Sheet: Figure 4
Figure 4A RIGHT PANEL
One-way ANOVA, Dunnett's multiple comparisons test	Mean Diff.	95.00% CI of diff.	Below threshold?	Summary	Adjusted P Value
Control vs. IFNγ	-11.5	-16.13 to -6.875	Yes	***	0.0003
Control vs. RBN	-3.13	-7.756 to 1.495	No	ns	0.1967
Control vs. IFNγ+ RBN	-18.26	-22.89 to -13.64	Yes	****	<0.0001
Figure 4B
One-way ANOVA, Tukey's multiple comparisons test	Mean Diff.	95.00% CI of diff.	Below threshold?	Summary	Adjusted P Value
Control 6h vs. IFN-γ 6h	0.06317	-0.04497 to 0.1713	No	ns	0.3493	A-B
Control 6h vs. Control 24h	0.04788	-0.06026 to 0.1560	No	ns	0.5716	A-C
Control 6h vs. IFN-γ 24h	0.0446	-0.06354 to 0.1527	No	ns	0.624	A-D
IFN-γ 6h vs. Control 24h	-0.01529	-0.1234 to 0.09286	No	ns	0.974	B-C
IFN-γ 6h vs. IFN-γ 24h	-0.01856	-0.1267 to 0.08958	No	ns	0.9552	B-D
Control 24h vs. IFN-γ 24h	-0.003278	-0.1114 to 0.1049	No	ns	0.9997	C-D
Figure 4C LOWER PANEL
One-way, Tukey's multiple comparisons test	Mean Diff.	95.00% CI of diff.	Below threshold?	Summary	Adjusted P Value
Control vs. RBN012579	0.01976	-0.1101 to 0.1497	No	ns	0.9598	A-B
Control vs. IFN	0.07011	-0.05980 to 0.2000	No	ns	0.3704	A-C
Control vs. IFN+RBN012579	0.05507	-0.07484 to 0.1850	No	ns	0.556	A-D
RBN012579 vs. IFN	0.05035	-0.07956 to 0.1803	No	ns	0.6206	B-C
RBN012579 vs. IFN+RBN012579	0.03531	-0.09460 to 0.1652	No	ns	0.8199	B-D
IFN vs. IFN+RBN012579	-0.01504	-0.1450 to 0.1149	No	ns	0.9814	C-D
Figure 4E
Two-way ANOVA, Tukey's multiple comparisons test	Mean Diff.	95.00% CI of diff.	Below threshold?	Summary	Adjusted P Value
WT vs. WT+IFNγ	-0.4503	-0.5533 to -0.3474	Yes	****	<0.0001
WT vs. P14 KO	0.04496	-0.05717 to 0.1471	No	ns	0.6669
WT vs. P14 KO+IFNγ	0.04023	-0.06190 to 0.1424	No	ns	0.7394
WT+IFNγ vs. P14 KO	0.4953	0.3987 to 0.5919	Yes	****	<0.0001
WT+IFNγ vs. P14 KO+IFNγ	0.4906	0.3940 to 0.5872	Yes	****	<0.0001
P14 KO vs. P14 KO+IFNγ	-0.00473	-0.09942 to 0.08996	No	ns	0.9992
Figure 4F
Two-way ANOVA, Tukey's multiple comparisons test	Mean Diff.	95.00% CI of diff.	Below threshold?	Summary	Adjusted P Value
Control vs. RBN	0.002162	-0.07501 to 0.07933	No	ns	0.9999
Control vs. IFNγ+RBN	-0.05385	-0.1342 to 0.02651	No	ns	0.3098
Control vs. IFNγ	-0.5235	-0.6206 to -0.4263	Yes	****	<0.0001
RBN vs. IFNγ+RBN	-0.05601	-0.1348 to 0.02273	No	ns	0.2581
RBN vs. IFNγ	-0.5256	-0.6210 to -0.4302	Yes	****	<0.0001
IFNγ+RBN vs. IFNγ	-0.4696	-0.5667 to -0.3726	Yes	****	<0.0001
Figure 4G
Two-way ANOVA, Tukey's multiple comparisons test	Mean Diff.	95.00% CI of diff.	Below threshold?	Summary	Adjusted P Value
Control vs. RBN	-0.008945	-0.06651 to 0.04862	No	ns	0.9783
Control vs. IFNγ+RBN	0.006152	-0.05141 to 0.06371	No	ns	0.9927
Control vs. IFNγ	-0.3896	-0.4589 to -0.3202	Yes	****	<0.0001
RBN vs. IFNγ+RBN	0.0151	-0.03522 to 0.06541	No	ns	0.8667
RBN vs. IFNγ	-0.3806	-0.4469 to -0.3144	Yes	****	<0.0001
IFNγ+RBN vs. IFNγ	-0.3957	-0.4620 to -0.3295	Yes	****	<0.0001

## Sheet: EV4
EV4A
Two way ANOVA, Dunnett's multiple comparisons test	Mean Diff.	95.00% CI of diff.	Below threshold?	Summary	Adjusted P Value
MAR
Control WT vs. IFNγ WT	-1.726	-2.442 to -1.009	Yes	****	<0.0001
Control WT vs. Control PARP14 KO	0	-0.7161 to 0.7161	No	ns	>0.9999
Control WT vs. IFNγ PARP14 KO	-0.1589	-0.8750 to 0.5572	No	ns	0.8911
ADPr
Control WT vs. IFNγ WT	-3.288	-4.004 to -2.571	Yes	****	<0.0001
Control WT vs. Control PARP14 KO	0	-0.7161 to 0.7161	No	ns	>0.9999
Control WT vs. IFNγ PARP14 KO	0.2794	-0.4367 to 0.9955	No	ns	0.6269
EV4C
Two way ANOVA, Tukey's multiple comparisons test	Mean Diff.	95.00% CI of diff.	Below threshold?	Summary	Adjusted P Value
Control vs. RBN	0.02031	-0.02848 to 0.06909	No	ns	0.7064
Control vs. IFNγ+RBN	0.03172	-0.01706 to 0.08051	No	ns	0.3374
Control vs. IFNγ	-0.3219	-0.3864 to -0.2574	Yes	****	<0.0001
RBN vs. IFNγ+RBN	0.01142	-0.03474 to 0.05758	No	ns	0.9199
RBN vs. IFNγ	-0.3422	-0.4059 to -0.2785	Yes	****	<0.0001
IFNγ+RBN vs. IFNγ	-0.3536	-0.4173 to -0.2899	Yes	****	<0.0001

## Sheet: Figure 5
Figure 5C
One-way ANOVA, Tukey's multiple comparisons test	Mean Diff.	95.00% CI of diff.	Below threshold?	Summary	Adjusted P Value
IFN γ 6h vs. IFN γ+RBN012579 6h	-2.644e-05	-0.0001783 to 0.0001254	No	ns	0.9982
IFN γ 24h vs. IFN γ+ RBN012579 24h	-2.789e-05	-0.0001798 to 0.0001240	No	ns	0.9975
Figure 5D
Unpaired t test
P value	0.3182
P value summary	ns
Significantly different (P < 0.05)?	No
One- or two-tailed P value?	Two-tailed
t, df	t=0.9998, df=300
Figure 5E
Unpaired t test
P value	<0.0001
P value summary	****
Significantly different (P < 0.05)?	Yes
One- or two-tailed P value?	Two-tailed
t, df	t=6.288, df=108
Figure 5F
Unpaired t test
P value	<0.0001
P value summary	****
Significantly different (P < 0.05)?	Yes
One- or two-tailed P value?	Two-tailed
t, df	t=11.32, df=206
Figure 5G
Unpaired t test
P value	<0.0001
P value summary	****
Significantly different (P < 0.05)?	Yes
One- or two-tailed P value?	Two-tailed
t, df	t=10.68, df=119
Figure 5H
Unpaired t test
P value	<0.0001
P value summary	****
Significantly different (P < 0.05)?	Yes
One- or two-tailed P value?	Two-tailed
t, df	t=12.13, df=115
Figure 5I
Unpaired t test
P value	0.4726
P value summary	ns
Significantly different (P < 0.05)?	No
One- or two-tailed P value?	Two-tailed
t, df	t=0.7208, df=112

[truncated: 5 more sheets: EV5, Figure 6, EV6, Figure 7, EV7]
