# Supplementary material for: Interferon-induced PARP14-mediated ADP-ribosylation in p62 bodies requires the ubiquitin-proteasome system
Source: EMBO J. 2025 Apr 7;44(10):2741–73. doi: 10.1038/s44318-025-00421-4 (PMC12084362; doi:10.1038/s44318-025-00421-4)
Supplement: Supplementary file 4 — Movie EV1 [file 44318_2025_421_MOESM4_ESM.zip]

Archive with 6 entries (5 files):
- Movie EV1/
- __MACOSX/._Movie EV1
- Movie EV1/movie 1.mp4
- __MACOSX/Movie EV1/._movie 1.mp4
- Movie EV1/Expanded View Movie 1 Legend.docx
- __MACOSX/Movie EV1/._Expanded View Movie 1 Legend.docx
