# Supplementary material for: Interferon-induced PARP14-mediated ADP-ribosylation in p62 bodies requires the ubiquitin-proteasome system
Source: EMBO J. 2025 Apr 7;44(10):2741–73. doi: 10.1038/s44318-025-00421-4 (PMC12084362; doi:10.1038/s44318-025-00421-4)
Supplement: Supplementary file 5 — Source data Fig. 1 [file 44318_2025_421_MOESM5_ESM.zip]

Archive with 34 entries (28 files):
- Figure 1/
- Figure 1/Figure 1A/
- Figure 1/Figure 1A/IFN 0 h.tif
- Figure 1/Figure 1A/IFN 1 hr 1.tif
- Figure 1/Figure 1A/IFN 10 HR 1.tif
- Figure 1/Figure 1A/IFN 16 HR 1.tif
- Figure 1/Figure 1A/IFN 24 HR 1.tif
- Figure 1/Figure 1A/IFN 3 HR 1.tif
- Figure 1/Figure 1A/IFN 6HR 1.tif
- Figure 1/Figure 1B/
- Figure 1/Figure 1B/Act D .tif
- Figure 1/Figure 1B/Control .tif
- Figure 1/Figure 1B/IFN+ Act D.tif
- Figure 1/Figure 1B/IFNγ.tif
- Figure 1/Figure 1C.tif
- Figure 1/Figure 1D/
- Figure 1/Figure 1D/Control.tif
- Figure 1/Figure 1D/IFNγ.tif
- Figure 1/Figure 1E.tif
- Figure 1/Figure 1F/
- Figure 1/Figure 1F/P14KO+IFNy.tif
- Figure 1/Figure 1F/P14KO.tif
- Figure 1/Figure 1F/WT+IFNy.tif
- Figure 1/Figure 1F/WT.tif
- Figure 1/Figure 1G/
- Figure 1/Figure 1G/Control 1_overlay.tif
- Figure 1/Figure 1G/IFN γ+RBN012811 1 h.tif
- Figure 1/Figure 1G/IFN γ+RBN012811 3 h.tif
- Figure 1/Figure 1G/IFN γ+RBN012811 6 h.tif
- Figure 1/Figure 1G/IFN γ+RBN013527 1 h.tif
- Figure 1/Figure 1G/IFN γ+RBN013527 3 h.tif
- Figure 1/Figure 1G/IFN γ+RBN013527 6 h.tif
- Figure 1/Figure 1G/IFN γ.tif
- Figure 1/Figure 1H.tif
