# Supplementary material for: Interferon-induced PARP14-mediated ADP-ribosylation in p62 bodies requires the ubiquitin-proteasome system
Source: EMBO J. 2025 Apr 7;44(10):2741–73. doi: 10.1038/s44318-025-00421-4 (PMC12084362; doi:10.1038/s44318-025-00421-4)
Supplement: Supplementary file 6 — Source data Fig. 2 [file 44318_2025_421_MOESM6_ESM.zip]

Archive with 26 entries (21 files):
- Figure 2/
- Figure 2/Figure 2A, 2F.xlsx
- Figure 2/Figure 2B/
- Figure 2/Figure 2B/Control.tif
- Figure 2/Figure 2B/IFN γ+ RBN 0μM.tif
- Figure 2/Figure 2B/IFN γ+ RBN 100 nM.tif
- Figure 2/Figure 2B/IFN γ+ RBN 10μM.tif
- Figure 2/Figure 2B/IFN γ+ RBN 1μM.tif
- Figure 2/Figure 2B/IFN γ+ RBN 5μM.tif
- Figure 2/Figure 2C/
- Figure 2/Figure 2C/Control.tif
- Figure 2/Figure 2C/lFNγ.tif
- Figure 2/Figure 2D/
- Figure 2/Figure 2D/Control.tif
- Figure 2/Figure 2D/IFN γ+ RBN 0 h .tif
- Figure 2/Figure 2D/IFN γ+ RBN 1 h.tif
- Figure 2/Figure 2D/IFN γ+ RBN 10 h.tif
- Figure 2/Figure 2D/IFN γ+ RBN 3 h.tif
- Figure 2/Figure 2D/IFN γ+ RBN 5 h.tif
- Figure 2/Figure 2E.tif
- Figure 2/Figure 2G/
- Figure 2/Figure 2G/Control.tif
- Figure 2/Figure 2G/IFNγ+RBN.tif
- Figure 2/Figure 2G/IFNγ.tif
- Figure 2/Figure 2G/RBN.tif
- Figure 2/Figure 2H.tif
