# Supplementary material for: Interferon-induced PARP14-mediated ADP-ribosylation in p62 bodies requires the ubiquitin-proteasome system
Source: EMBO J. 2025 Apr 7;44(10):2741–73. doi: 10.1038/s44318-025-00421-4 (PMC12084362; doi:10.1038/s44318-025-00421-4)
Supplement: Supplementary file 6 — Source data Fig. 2 [file 44318_2025_421_MOESM6_ESM.zip › Figure 2/Figure 2A, 2F.xlsx]

## Sheet: Fig 2A 
Control	Control	Control	IFNγ	IFNγ	IFNγ	IFNγ+RBN	IFNγ+RBN	IFNγ+RBN	IFNγ+ITK7	IFNγ+ITK7	IFNγ+ITK7	IFNγ+Olaparib	IFNγ+Olaparib	IFNγ+Olaparib	IFNγ+OUL-35	IFNγ+OUL-35	IFNγ+OUL-35	IFNγ+ITK6	IFNγ+ITK6	IFNγ+ITK6
2.7648	3.9936	3.1744	7.68	4.1984	2.1504	2.1504	2.1504	1.2288	1.4336	2.8672	1.6384	5.632	2.3552	4.9152	4.1984	3.6864	4.5056	11.8784	2.3552	5.12
2.048	1.1264	1.6384	8.9088	13.1072	3.9936	2.1504	1.2288	3.072	1.3312	1.9456	3.072	3.9936	4.096	2.3552	3.7888	8.9088	2.4576	3.8912	3.2768	8.3968
1.4336	0.6144	2.1504	7.9872	5.632	3.8912	1.3312	2.8672	2.3552	1.9456	2.3552	2.048	5.0176	2.4576	3.584	2.6624	1.6384	4.9152	4.7104	2.4576	5.3248
2.4576	0.3072	2.56	6.9632	2.7648	4.096	0.8192	1.9456	1.9456	3.9216	2.4576	1.536	7.4752	8.192	4.608	6.7584	6.8608	1.9456	6.7584	2.9696	3.584
1.4336	0.2048	1.3312	3.3792	1.7408	1.2288	0.9216	3.3792	1.4336	2.1504	1.7408	2.7648	5.5296	5.632	4.4032	23.8592	4.1984	4.8128	3.3792	3.1744	16.7936
1.7408	0.3072	1.7408	7.5776	6.144	4.096	0.9216	1.3312	1.3312	1.6384	0.7168	1.3312	4.6016	6.0416	4.6016	3.8912	3.072	6.5536	6.9632	5.632	5.4272
1.3312	0.512	3.3792	4.7104	7.0656	5.5296	1.1264	1.1264	3.072	0.6144	3.4816	1.3312	3.7888	5.0176	4.608	2.3552	5.5296	9.1136	4.096	2.1504	5.2224
1.2288	0.2048	1.3312	5.8368	5.5296	8.192	3.3792	1.536	1.4336	0.512	3.3792	1.1264	1.1376	2.7648	5.0176	1.4336	2.7648	6.9632	10.752	5.4272	11.0592
1.2288	0.1024	1.8432	7.2704	1.8432	3.6864	3.1744	5.3248	1.1264	1.024	1.8432	5.8192	5.5296	3.9936	7.0656	2.6624	2.7648	1.2288	1.8432	6.0416	15.36
1.6384	0.1024	1.536	2.56	5.4272	1.8432	1.536	1.536	1.024	0.8192	4.5056	1.3312	3.1744	3.072	7.9872	4.608	3.072	13.2096	7.68	8.6016	7.7824
0.8192	0.1024	0.9216	5.0176	2.9696	5.5296	0.7168	0.512	2.048	0.8192	3.072	2.2528	8.2944	3.4816	2.6624	1.1264	2.3552	2.56	4.096	4.7104	5.7344
1.4336	0	1.536	1.9456	3.8912	3.6864	0.4096	1.1264	0.6144	0.4096	0.6144	1.4336	4.096	0.2704	3.1744	5.632	3.4816	10.9568	7.0656	6.8608	5.632
0.8192	0	1.8432	2.1504	3.9936	5.632	0.8192	1.536	1.9456	2.2528	2.4576	0.7168	3.4816	4.7104	3.584	1.536	2.2528	0.7168	5.12	4.5056	5.9392
0.8192	0	2.1504	2.6624	3.584	2.6624	1.6384	1.024	1.1264	0.6144	1.3312	1.6384	5.2224	2.56	5.5296	1.6384	3.1744	3.2768	4.8128	1.9456	11.9808
2.7648	0	1.4336	3.072	4.1984	3.3792	0.9216	0.4096	1.8432	0.7168	4.1984	1.8192	3.6864	3.1744	3.584	2.2528	4.1984	2.4576	8.0896	2.8672	1.9456
1.9456	0	1.1264	3.6864	1.3312	4.3008	0.4096	1.1264	0.9216	0.4096	1.7408	1.7168	3.9936	7.0656	5.12	0.8192	1.8432	3.072	7.5776	2.4576	3.4816
1.6384	0	1.1264	4.5056	1.2288	1.2288	0.7168	0.9216	1.2288	1.2288	3.584	1.536	10.5472	4.4032	5.0176	4.9152	1.8432	6.7584	2.56	3.9936	6.144
0.8192	0	0.9216	3.2768	1.2288	4.4032	0.2048	0.8192	1.4336	0.4096	1.3312	4.3072	10.6496	4.3008	1.4336	1.8432	1.1264	7.3728	6.7584	4.1984	4.4032
0.9216	0	1.4336	3.6864	2.3552	2.048	0.3072	2.048	2.6624	0.4096	1.536	2.8192	3.1744	1.9456	1.9456	5.3248	4.608	6.656	4.5056	4.1984	9.1136
0.4096	0	0.8192	1.9456	3.3792	3.1744	0.1024	6.3488	0.7168	0.3072	1.6384	0.8192	5.7344	1.9456	3.584	2.8672	2.048	2.8672	4.9152	6.2464	5.632
0.6144	0	1.2288	2.3552	5.5296	8.704	0.6144	0.3072	1.536	1.2288	1.8432	1.8192	5.9392	3.072	3.3792	2.048	3.1744	6.4512	4.5056	2.2528	5.9392
0.8192	0	0.6144	2.2528	2.2528	6.0416	0.1024	0.6144	0.512	0.4096	3.4816	0.512	2.56	3.4816	1.6384	3.584	1.024	7.7824	4.096	2.4576	3.6864
1.024	0	0.7168	3.8912	1.1264	4.5056	1.6384	0.4096	1.024	1.2288	1.8432	2.512	9.3184	3.072	4.7104	2.7648	9.216	5.8368	1.6384	5.5296	3.584
0.7168	0	1.3312	1.7408	1.6384	4.096	0.4096	0.8192	0.512	1.1264	1.9456	1.3312	2.7648	1.7408	0.9216	2.048	2.7648	0.512	3.1744	4.096	8.9088
0.512	0	0.9216	2.1504	1.024	3.3792	0.1024	0.8192	0.3072	0.4096	1.2288	0.6144	2.4576	2.9696	6.7584	1.024	5.0176	1.6384	2.6624	4.7104	3.7888
0.7168	0	0.9216	4.3008	2.3552	2.048	0.2048	0.3072	0.9216	0.2048	0.512	1.2288	3.6864	1.3312	3.2768	1.8432	9.4208	3.4816	1.9456	5.8368	7.68
1.1264	0	0.9216	1.2288	0.6144	1.6384	0.1024	0.6144	1.3312	0.3072	0.4096	0.512	3.072	10.6496	4.9152	2.8672	2.048	4.096	2.56	8.9088	4.608
0.512	0	0.3072	3.3792	1.4336	4.096	0.2048	0.3072	0.6144	0.3072	0.4096	1.2048	0.9216	2.048	2.1504	1.2288	3.3792	4.9152	5.0176	3.2768	4.1984
0.4096	0	0.6144	4.4032	3.3792	2.048	0.1024	0.2048	1.1264	0.512	0.9216	0.2048	1.536	1.1264	3.584	2.8672	3.3792	2.3552	3.8912	3.9936	1.4336
0.4096	0	2.048	1.9456	2.2528	2.1504	0.1024	0.3072	0.7168	0.1024	2.2528	1.2048	0.6144	0.7168	3.584	0.9216	3.2768	5.5296	3.4816	1.1264	5.7344
0.8192	0	1.4336	3.2768	2.6624	1.6384	0.3072	0.512	0.6144	1.1024	1.6144	2.4096	7.8848	3.3792	1.1264	1.024	2.048	1.8432	1.024	5.12	5.5296
0.9216	0	0.512	3.4816	0.8192	1.024	0.1024	0.2048	0.512	0.1024	2.1504	4.3072	2.048	4.4032	1.1264	1.1264	4.1984	4.3008	3.1744	4.4032	2.8672
1.7408	0	0.4096	2.048	0.3072	1.4336	0.1024	0.512	0.4096	3.1024	1.024	0.4096	8.192	2.4576	4.4032	3.6864	0.6144	2.3552	3.9936	3.9936	1.4336
0.8192	0	0.9216	2.8672	5.8368	1.536	0.2048	0.1024	0.2048	0.2048	1.7408	0.1024	2.6624	0.7168	4.1984	2.9696	0.6144	1.3312	5.3248	3.7888	4.8128
0.6144	0	0.8192	1.9456	0.8192	1.3312	0.2048	0.4096	1.6384	2.1024	1.8432	0.6144	2.4576	3.1744	1.1264	2.56	1.536	4.096	6.656	1.1264	2.56
0.3072	0	1.3312	4.4032	1.024	1.024	0.4096	0.8192	0.2048	1.1264	2.4576	0.7168	2.048	1.024	2.6624	1.9456	2.4576	1.024	7.5776	2.2528	3.072
0.6144	0	0.1024	2.2528	3.072	5.2224	0.3072	0.4096	0.512	1	0.512	0.6144	8.704	3.9936	1.024	2.4576	0.9216	1.2288	1.7408	1.8432	5.5296
0.512	0	0.4096	1.9456	3.1744	0.2048	0.3072	0.6144	0.1024	0	0.4096	0.2048	2.3552	1.6384	2.2528	2.048	2.048	3.6864	1.2288	3.2768	3.4816
1.2288	0	0.1024	1.2288	4.7104	2.1504	0	0.2048	0.512	0	1.4336	0.2048	3.1744	0.4096	6.0416	1.8432	1.3312	3.4816	3.072	3.2768	4.9152
1.9456	0	0.512	1.9456	1.7408	0.6144	0	0.1024	0.2048	0	0.1024	0.3072	2.6624	0.6144	3.072	4.1984	4.608	2.8672	2.1504	2.6624	1.8432
0.3072	0	1.1264	3.3792	1.1264	0.6144	0	0.1024	0.1024	0	0.3072	0.2048	2.8672	1.536	1.536	1.1264	1.536	1.2288	2.56	4.096	2.9696
0.512	0	0.2048	0.512	2.3552	0.2048	0	0.6144	0.2048	0	0.3072	0.4096	9.4208	0.8192	2.4576	1.8432	2.8672	2.56	0.3072	1.7408	2.9696
0.3072	0	0.1024	1.7408	1.7408	5.7344	0	1.3312	1.2288	0	0.4096	0	2.7648	2.4576	4.3008	0.9216	7.7824	3.1744	5.12	2.9696	7.9872
0.512	0	0.1024	1.7408	0.2048	0.2048	0	0.4096	0.1024	0	1.4336	0	3.584	0.9216	1.1264	1.1264	0.9216	0.6144	1.1264	1.7408	5.2224
0.2048	0	0.6144	3.1744	3.7888	2.1504	0	0.4096	0.2048	0	0.2048	0	6.656	0.6144	1.3312	2.6624	0.8192	0.8192	6.7584	3.4816	4.608
0.3072	0	0.4096	5.8368	0.6144	1.4336	0	0.1024	0.4096	0	0.3072	0	1.4336	0.6144	2.2528	2.9696	1.4336	5.2224	1.536	2.048	1.1264
0.2048	0	0.512	2.4576	0.7168	0.9216	0	0.4096	0.2048	0	2.3552	0	1.024	1.024	0.9216	8.4992	2.4576	2.7648	0.8192	0.7168	2.56
0.512	0	0.3072	3.2768	0.4096	2.4576	0	0.1024	0.1024	0	0.2048	0	0.2048	3.1744	1.4336	2.3552	1.3312	4.096	6.0416	2.9696	9.9328
0.2048	0	0.1024	0.4096	2.56	0	0	0.1024	0.1024		0.7168	0	0.512	7.168	1.1264	2.1504	3.6864	6.3488	1.3312	3.4816	2.7648
0.3072	0	0.3072	0.9216	0.4096	0	0	0.1024	0.2048		0.8192		1.4336	4.5056	1.4336	0.6144	3.4816	4.4032	1.4336	2.1504	5.0176
0.2048	0	0.512	0.7168	1.3312	0	0	0.1024	0.4096		1.024		1.3312	2.048	1.536	4.3008	1.1264	5.12	3.6864	1.536	2.56
0.3072	0	0.2048	1.024	1.1264	0	0	0.1024	0.1024		0.1024		0.7168	1.536	0.6144	2.048	1.024	6.3488	2.8672	6.0416	3.072
1.1264	0	0.512	3.7888	0.7168	0	0	0.1024	0.2048		1.024		1.1264	2.048	0.9216	0.9216	0.2048	0.8192	0.512	3.9936	3.6864
0.3072	0	0.2048	2.56	0.3072	0	0	0.1024	0.1024		0.4096		0.6144	0.9216	0.7168	2.2528	0.8192	1.4336	0.8192	1.6384	1.7408
0.7168	0	0.1024	3.7888	1.6384	0	0	0.1024	0.1024		0.4096		2.048	0.3072	2.1504	1.1264	0.512	1.1264	0.4096	4.1984	5.0176
0.3072	0	0.1024	1.024	0.6144	0	0	0.1024	0.2048		1.1264		0.6144	1.4336	0.9216	1.6384	0.512	0.3072	1.4336	1.8432	3.1744
0.1024	0	2.4576	1.3312	2.048	0	0	0.1024	0.1024		0.512		3.4816	0.512	1.2288	0.3072	1.8432	1.536	0.512	0.9216	2.56
0.2048	0	0	1.9456	1.9456		0	0.2048	0.1024		0.512		1.6384	6.0416	3.1744	3.2768	0.6144	0.512	1.2288	1.536	3.1744
0.4096	0	0	0.8192	0.4096		0	0	0.1024		0.4096		3.6864	1.536	0.6144	0.6144	0.512	3.3792	0.8192	5.2224	1.7408
0.1024	0	0	1.3312	0.2048		0	0	0.1024		0.512		1.4336	4.1984	0.1024	0.9216	1.2288	0.8192	2.6624	4.608	3.8912
0.1024	0	0	0.8192	1.9456		0	0	0.512		0.2048		0.6144	0.1024	0.4096	0.6144	2.9696	1.6384	0.6144	0.8192	2.1504
0.1024	0	0	1.3312	0.7168		0	0	0.2048		0.7168		1.4336	1.024	0.2048	3.3792	1.536	0.8192	0.7168	4.9152	2.4576
0.2048	0	0	0.7168	3.072		0	0	0.4096		0.3072		1.1264	2.3552	0.7168	0.3072	0.4096	0.4096	1.3312	0.9216	1.1264
0.1024	0	0	2.6624	0.7168		0	0	0.1024		0.4096		3.6864	0.7168	1.1264	3.2768	1.2288	3.7888	5.12	3.4816	1.024
0.1024	0	0	2.9696	0.6144		0	0	0.3072		2.1504		0.3072	0.7168	0.2048	3.2768	1.024	0.7168	2.2528	4.1984	1.2288
0.4096	0	0	0.4096	0.8192		0	0	0.7168		0.2048		0.7168	0.8192	1.8432	0.7168	0.7168	2.56	0.2048	1.6384	4.4032
0.2048	0	0	6.3488	0.512		0	0	0.2048		0.1024		5.632	2.1504	1.3312	0.9216	3.4816	0.3072	2.2528	0.3072	3.4816
0.1024	0	0	0.512	0.1024		0	0	0.1024		1.024		0.4096	0.6144	0.9216	1.536	1.1264	1.2288	0.2048	0.3072	1.8432
0.1024	0	0	0.7168	0.9216		0	0	0				0.9216	4.1984	1.1264	0.1024	2.2528	0.2048	1.7408	2.048	4.1984
0.6144	0	0	1.2288	0.1024		0	0	0				2.56	0.1024	1.1264	0.512	0.9216	2.4576	2.1504	0.512	3.3792
0.1024	0	0	1.8432	1.4336		0	0	0				0.8192	1.536	0.2048	1.7408	0.2048	0.8192	1.1264	1.8432	4.4032
0.1024	0	0	0.7168	1.9456		0	0	0				0.9216	1.1264	1.9456	0.8192	1.024	3.072	1.1264	0.3072	1.024
0.1024	0	0	1.8432	0.1024		0	0	0				4.608	0.3072	0.1024	0.2048	0.7168	2.048	1.536	2.4576	1.9456
0.2048	0	0	0.3072	0.2048		0	0	0				3.1744	0.4096	0	0.1024	0.2048	0.2048	0.8192	0.3072	5.3248
1.2288	0	0	2.3552	0.6144		0	0	0				0.4096	1.024	0	1.3312	1.536	3.4816	0.6144	5.0176	4.1984
0.4096	0	0	0.6144	1.3312		0	0	0				0.3072	1.7408	0	0.1024	0.9216	0.1024	0.9216	1.7408	2.7648
0.1024	0	0	0.9216	0.9216		0	0	0				0.1024	1.2288	0	1.6384	2.1504	0.1024	0.4096	1.024	9.728
0.3072	0	0	3.9936	0.512		0	0	0				0.2048	0.1024	0	5.4272	1.2288	0.4096	0.6144	0.3072	0.7168
0	0	0	0.1024	1.8432		0	0	0				0.2048	2.2528	0	0.3072	1.3312	0.4096	7.3728	0.512	3.072
0	0	0	4.5056	0.8192		0	0	0				1.1264	2.56	0	1.3312	0.512	0.9216	1.024	4.5056	0.8192
0	0	0	0.8192	0.3072		0	0	0				0.9216	0.1024	0	1.1264	1.024	0.7168	1.2288	2.8672	2.3552
0	0	0	0.7168	0.4096		0	0	0				0.6144	1.024	0	0.1024	0.1024	5.5296	0.6144	3.2768	2.1504
0	0	0	1.024	0.512		0	0	0				2.56	0.4096	0	0.1024	0.2048	0.9216	0.7168	3.4816	1.8432
0	0	0	6.7584	0.3072		0	0	0				0.1024	1.536	0	0.1024	1.2288	0.7168	0.1024	4.096	2.2528
0	0	0	0.4096	0		0	0	0				0.7168	0.1024	0	1.7408	5.2224	1.536	1.024	0.512	1.7408
0	0	0	1.024	0		0	0	0				0.4096	0.9216	0	0.1024	0.1024	0.4096	0.6144	2.7648	4.9152
0	0	0	2.2528	0		0	0	0				0.1024	1.024	0	0.8192	0.512	2.7648	3.1744	3.7888	1.6384
0	0	0	1.1264	0		0	0	0				0.4096	0.8192	0	0.512	0.9216	0.7168	2.3552	8.6016	0.7168
0	0	0	0.4096	0		0	0	0				0.3072	0.2048	0	2.4576	0.6144	0.8192	0.3072	6.5536	1.9456
0	0	0	0.2048	0		0	0	0				0.3072	0.3072	0	0	0.2048	0.1024	0.4096	2.1504	2.6624
0	0	0	1.4336	0		0	0	0				0.1024	0.512	0	0	0.7168	1.1264	0.3072	1.9456	1.1264
0	0	0	0.4096	0		0	0	0				0.1024	1.6384	0	0	0.2048	0.4096	3.072	4.1984	1.6384
0	0	0	0.1024	0		0	0	0				0.9216	0.3072	0	0	0.1024	0.1024	0.4096	0.512	0.6144
0	0	0	2.6624	0		0	0	0				1.7408	0	0	0	0.4096	0.3072	5.0176	0.7168	0.4096
0	0	0	3.7888	0		0	0	0				0.2048	0	0	0	1.536	1.8432	0.1024	0.9216	1.6384
0	0	0	2.6624	0		0	0	0				1.1264	0	0	0	1.1264	0.8192	0.4096	1.6384	1.7408
0	0	0	3.9936	0		0	0	0				0.2048	0	0	0	0.1024	0.2048	2.048	2.1504	3.8912
0	0	0	0.1024	0		0	0	0				1.536	0	0	0	0.1024	4.7104	1.8432	0.7168	0.512
0	0	0	0.2048	0		0	0	0				6.9632	0	0	0	3.1744	0.6144	1.4336	1.6384	1.7408
0	0	0	2.9696	0		0	0	0				1.1264	0	0	0	0.1024	2.2528	0.2048	2.56	2.2528
0	0	0	0.1024	0		0	0	0				0.2048	0	0	0	0.1024	0.1024	0.2048	0.3072	1.024
0	0	0	0.6144	0		0	0	0				0.6144	0	0	0	1.1264	0	1.2288	0.2048	0.512
0	0	0	0.1024	0		0	0	0				0	0	0	0	0.1024	0	0.6144	0.1024	2.048
0	0	0	0.4096	0		0	0	0				0	0	0	0	0.2048	0	0.4096	1.4336	1.2288
0	0	0	0.3072	0		0	0	0				0	0	0	0	0.512	0	0.7168	2.1504	1.2288
0	0	0	0.7168	0		0	0	0				0	0		0	0.2048	0	0.1024	0.8192	1.1264
0	0	0	0.6144	0		0	0	0				0	0		0	1.9456	0	0.6144	3.3792	0.512
0	0	0	1.4336	0		0	0	0				0	0		0	2.8672	0	0.4096	1.4336	1.3312
0	0	0	0	0		0	0	0				0	0		0	0.9216	0	2.6624	0.2048	1.536
0	0	0	0	0		0	0	0				0	0		0	0.1024	0	2.1504	0.6144	2.56
0	0	0	0	0		0	0	0				0	0		0	1.7408	0	0.2048	1.6384	1.2288
0	0	0	0	0		0	0	0				0	0		0	0.4096	0	0.1024	0.8192	1.7408
0	0	0	0	0		0	0	0				0	0		0	0.2048	0	0.4096	0.2048	0.6144
0	0	3.072	0	0		0	0	0				0	0		0	1.4336	0	4.8128	0.8192	0.7168
0	0	1.9456	0	0		0	0	0				0	0		0	0.2048	0	0.2048	0.4096	7.0656
0	0	3.2768	0	0		0	0	0				0	0		0	0.6144	0	0.4096	0.1024	1.9456
0	0	1.4336	0	0		0	0	0				0	0		0	0.3072	0	0.8192	0.4096	2.4576
0	0	1.536	0	0		0	0	0				0	0		0	0	0	0.2048	1.4336	1.2288
0	0	1.6384	0	0		0	0	0				0	0		0	0	0	0.8192	0.1024	1.4336
0	0	1.8432	0	0		0	0	0				0	0		0	0	0	1.2288	0.4096	3.4816
0	0	0.8192	0	0		0	0	0				0	0		0	0	0	0.1024	0.4096	1.4336
0	0	1.9456	0	0		0	0	0				0	0		0	0	0	0.3072	0.2048	4.3008
0	0	0.6144	0	0		0	0	0				0	0		0	0	0	4.608	0.2048	2.6624
0	0	0.4096	0	0		0	0	0				0	0		0	0	0	0.2048	1.2288	1.024
0	0	0.7168	0	0		0	0	0				0	0		0	0	0	0	0.512	0.8192
0	0	1.2288	0	0		0	0	0				0	0		0	0	0	0	0.512	2.9696
0	0	0.4096	0	0		0	0	0				0	0		0	0	0	0	0.8192	3.8912
0	0	0.9216	0	0		0	0	0				0	0		0	0		0	0	3.584
0	0	0.512	0	0		0	0	0				0	0		0	0		0	0	1.2288
0	0	0.4096	0	0		0	0	0				0	0		0	0		0	0	9.4208
0	0	0.6144	0			0	0	0				0	0		0	0		0	0	0.8192
0	0	0.9216	0			0	0	0				0	0		0	0		0	0	5.12
0	0	0.3072	0			0	0	0				0	0		0	0		0	0	0.3072
0	0	0.3072	0			0	0	0				0	0		0	0		0	0	1.2288
0	0	0.2048	0			0	0	0				0	0		0	0		0	0	1.1264
0	0	0.1024	0			0	0	0				0	0		0	0		0	0	0.1024
0	0	0.1024	0			0	0	0				0	0		0	0		0	0	0.2048
0	0	0.1024	0			0	0	0					0		0	0		0	0	0.1024
0	0	0.1024	0			0	0	0					0		0	0		0	0	1.2288
0	0	0.3072	0			0	0	0					0		0	0		0	0	1.3312
0	0	0.8192				0	0	0					0		0	0		0	0	0.4096
0	0	0.1024				0	0	0					0		0	0		0	0	0.7168
0	0	0.2048				0	0	0					0		0	0		0	0	0.4096
0	0	1.3312				0	0	0					0		0	0		0	0	0.1024
0	0	0.4096				0	0	0					0		0	0		0	0	8.9088
0	0	0.2048				0	0	0					0			0		0	0	2.2528
0	0	0.2048				0	0	0					0			0		0	0	0.4096
0	0	0.3072				0	0	0					0			0		0	0	0.3072
0	0	0.2048				0	0	0					0			0		0	0	0.7168
0	0	0.2048				0	0	0					0			0		0	0	0.512
0	0	0.2048				0	0	0					0			0		0	0	1.4336
0	0	0.1024				0	0	0					0			0		0	0	0.6144
0	0	0.4096				0	0	0					0			0		0	0	1.2288
0	0	0.1024				0	0	0					0			0		0		0.2048
0	0	0.4096				0	0	0					0			0		0		3.4816
0	0	0.2048				0	0	0					0			0		0		0.2048
0	0	0.4096				0	0	0					0			0		0		1.1264
0	0	0.512				0	0	0					0			0		0		0.8192
0	0	0.512				0	0	0					0			0		0		0.1024
0	0	0.4096				0	0	0					0			0		0		2.8672
0	0	0.9216				0	0	0					0			0		0		0.2048
0	0	0.2048				0	0	0					0					0		0.512
0	0	0.1024				0	0	0					0					0		0.8192
0	0	0.1024				0	0	0					0					0		5.632
0	0	0.1024				0	0	0					0					0		0.512
0	0	0				0	0	0					0					0		0.2048
0	0	0				0	0	0					0					0		1.9456
0	0	0				0	0	0										0		0.1024
0	0	0				0	0	0										0		1.4336
0	0	0				0	0	0										0		0.4096
0	0	0				0	0	0										0		1.2288
0	0	0				0	0	0										0		2.1504
0	0	0				0	0	0										0		2.048
0	0	0				0	0	0										0		0.4096
0	0	0				0	0	0										0		0.9216
0	0	0				0	0	0												0.2048
0	0	0				0	0	0												0.1024
0	0	0				0	0	0												0.1024
0	0	0				0	0	0												1.024
0	0	0				0	0	0												0.9216
0	0	0				0	0	0												3.9936
0	0	0				0	0	0												1.2288
0	0	0				0	0	0												0.1024
0	0	0				0	0													0.1024
0	0	0				0	0													2.2528
0	0	0				0	0													3.8912
0	0	0				0	0													0.1024
0	0	0				0	0													2.56
0	0	0				0	0													1.9456
0	0	0				0	0													1.4336
0	0	0				0	0													0.512
0	3.8912	0				0	0													0.2048
0	2.6624	0				0	0													1.6384
0	2.7648	0				0	0													0.4096
0	0.096	0				0	0													1.6384
0	1.9152	0				0	0													4.5056
0	0.4032	0				0	0													0.512
0	2.6624	0				0	0													1.4336
0	0.8192	0				0	0													0.512
0	3.584	0				0	0													0.3072
0	1.3312	0				0	0													1.9456
0	1.8432	0				0	0													4.1984
0	1.7408	0				0	0													2.56
0	3.2768	0				0	0													3.9936
0	5.0176	0				0	0													0.4096
0	1.7408	0				0	0													0.512
0	3.6864	0				0	0													2.4576
0	1.8432	0				0	0													0
0	1.6384	0				0	0													0
0	2.2528	0				0	0													0
0	1.2288	0				0														0
0	0.9216	0				0														0
0	2.7648	0				0														0
0	1.3312	0				0														0
0	1.1264	0				0														0
1.8912	0.8192	0	6.656	4.096	2.3552	0														0
0.3408	0.6144	0	4.7104	6.0416	9.8304															0
1.536	1.536	0	7.68	7.2704	5.0176															0
0.4032	0.6144	0	9.3184	7.0656	2.6624															0
1.9456	1.2288	0	6.144	4.8128	1.8432															0
0.9216	2.048	0	2.3552	4.8128	1.6384															0
1.3312	1.3312	0	2.9696	3.7888	8.6016															0
0.4096	0.9216	0	3.4816	2.8672	5.3248															0
0.7168	1.3312	0	3.8912	3.1744	4.8128															0
1.2288	2.7648	0	1.3312	5.4272	5.5296															0
0.2048	0.6144	0	2.9696	1.7408	1.9456															0
0.9216	1.536	0	5.5296	1.024	2.3552															0
1.6384	1.4336	0	4.096	2.048	4.096															0
1.2288	0.2048	0	3.6864	1.7408	1.7408															0
0.4096	0.7168	0	2.7648	7.8848	2.56															0
0.512	0.512	0	4.608	3.7888	1.536															0
2.3552	1.1264	0	3.072	2.4576	6.0416															0
0.8192	1.6384	0	9.4208	1.2288	3.8912															0
0.9216	3.1744	0	4.5056	1.8432	2.1504															0
0.7168	1.024	0	3.4816	5.12	0.512															0
1.1264	1.6384	0	13.824	1.024	0.512															0
0.6144	0.4096	0	3.7888	5.9392	0.512															0
0.3072	2.1504	0	2.3552	0.512	0.9216															0
0.1024	0.512	0	1.6384	4.8128	1.2288															0
0.4096	0.4096	0	2.56	5.8368	1.024															0
0.1024	0.2048	0	3.3792	2.4576	3.072															0
0.1024	0.4096	0	2.048	4.4032	1.6384															0
0.2048	1.1264	0	4.096	5.3248	1.2288															0
0.7168	1.2288	0	3.584	1.8432	2.1504															0
0.6144	1.6384	0	4.4032	3.072	2.1504															0
0.7168	1.1264	0	5.5296	1.024	7.168															0
0.6144	2.4576	0	4.1984	4.096	1.3312															0
0.1024	0.9216	0	3.2768	5.4272	0.8192															0
0.4096	0.6144	0	4.096	1.024	0.512															0
0.512	0.2048	0	3.7888	0.2048	0.4096															0
0.1024	0.1024	0	3.1744	1.536	2.3552															0
1.8432	0.2048	0	5.3248	0.6144	1.3312															0
1.7408	0.4096	0	1.9456	0.9216	2.4576															0
1.1264	0.3072	0	6.656	0.4096	2.048															0
0.1024	0.1024	0	1.9456	5.0176	0.3072															0
0.7168	0.7168	0	3.9936	4.608	2.8672															0
0.6144	0.4096	0	2.048	0.4096	0.8192															0
0.7168	0.8192	0	4.096	0.4096	1.8432															0
0.6144	0.1024	0	2.3552	0.512	1.4336															0
0.3072	0.2048	0	4.1984	1.1264	1.2288															0
0.6144	0.2048	0	7.68	0.8192	1.1264															0
1.1264	0.3072	0	2.048	0.9216	0.4096															0
0.512	0.4096	0	3.7888	4.608	0.8192															0
0.4096	1.3312	0	1.536	2.6624	1.6384															0
0.512	0.2048	0	2.56	0.2048	1.3312															0
0	0.2048	0	1.6384	1.6384	1.536															0
0	0.1024	0	4.7104	1.8432	0.1024															0
0	0.1024	0	2.2528	0.2048	0.4096
0	0.8192	0	1.2288	0.4096	0.6144
0	0.7168	0	5.12	1.3312	1.2288
0	0.3072	0	1.024	0.2048	0.4096
0	0.7168	0	2.4576	0.9216	0.7168
0	1.2288	0	3.584	1.3312	1.024
0	0.2048	0	1.3312	0.2048	0.2048
0	0.7168	0	5.0176	0.6144	0.4096
0	0.2048	0	3.8912	0.7168	0.2048
0	0.8192	0	8.4992	0.1024	0.3072
0	0.1024	0	1.2288	0.7168	0.3072
0	0.3072	0	0.4096	0.4096	1.2288
0	2.048	0	1.8432	1.3312	3.3792
0	0.8192	0	1.024	1.1264	2.1504
0	0	0	2.4576	3.4816	1.9456
0	0	0	1.1264	1.1264	1.1264
0	0	0	0.8192	0	4.7104
0	0	0	1.024	0	2.4576
0	0	0	1.7408	0	0.7168
0	0	0	4.7104	0	2.7648
0	0	0	2.2528	0	0.4096
0	0	0	1.4336	0	0.4096
0	0	0	2.2528	0	0.1024
0	0	0	1.4336	0	0.4096
0	0	0	0.8192		0.1024
0	0	0	2.1504		1.4336
0	0	0	0.512		4.5056
0	0	0	1.6384		0.1024
0	0	0	3.072		0.7168
0	0	0	1.9456		0.4096
0	0	0	3.4816		0.3072
0	0	0	3.072		0.2048
0	0	0	2.6624		0.3072
0	0	0	0.9216		0.3072
0	0	0	1.024		1.7408
0	0		1.3312		0.1024
0	0		2.3552		0.1024
0	0		2.1504		1.2288
0	0		1.4336		1.3312
0	0		0.512		5.0176
0	0		1.024		0.6144
0	0		0.512		0.2048
0	0	2.56	0.6144		1.536
0	0	7.7824	0.2048		0.1024
0	0	1.3312	0.1024		0.4096
0	0	0.7168	0.6144		1.2288
0	0	0.3072	2.048		0.3072
0	0	0.2048	0.7168		0.2048
0	0	2.6624	0.9216		1.1264
0	0	0.1024	1.9456		2.8672
0	0	0.2048	0.9216		0.6144
0	0	0.2048	0.4096		3.2768
0	0	0.1024	0.3072		0.6144
0	0	0.1024	0.2048		1.4336
0	0	0.512	0.7168		0.2048
0	0	0.6144	4.4032		3.3792
0	0	0.2048	1.4336		1.7408
0	0	0.4096	0		2.4576
0	0	0.2048	0		0
0	0	0.3072	0		0
0	0	0.1024	0		0
0	0	0.3072	0		0
0	0	0.1024	0		0
0	0	0.7168	0		0
0	0	2.3552	0		0
0	0	0.2048	0		0
0	0	0	0		0
0	0	0	0		0
0	0	0	0		0
0	0	0	0		0
0	0	0	0		0
0	0	0	0		0
0	0	0	0		0
0	0	0	0		0
0	0	0	0		0
0	0	0	0		0
0	0	0	0		0
0	0	0	0		0
0	0	0	0		0
0	0	0			0
0	0	0			0
0	0	0			0
0	0	0			0
0	0	0			0
0	0	0			0
0	0	0			0
0	0	0			0
0	0	0			0
0	0	0			0
0	0	0			0
0	0	0			0
0	0	0			0
0	0	0			0
0	0	0			0
0	0	0			0
0	0	0			0
0	0	0			0
0	0	0			0
0	0	0			0
0	0	0			0
0	0	0			0
0	0	0			0
0	0	0			0
0	0	0			0
0	0	0			0
0	0	0			0
0	0	0			0
0	0	0			0
0	0	0			0
0	0	0			0
0	0	0			0
0	0	0			0
0	0	0			0
0	0	0			0
0	0	0			0
0	0	0			0
0	0	0			0
0	0	0			0
0		0			0
0		0			0
0	2.56	0			0
0	1.536	0			0
0	2.3552	0			0
0	1.024	0			0
0	1.4336	0			0
0	2.048	0			0
0	2.1504	0			0
0	1.536	0			0
0	1.4336	0			0
0	1.6384	0			0
0	1.8432	0			0
0	3.1744	0			0
0	1.1264	0			0
0	1.024	0			0
0	0.7168	0			0
0	0.7168	0			0
0	1.4336	0			0
0	0.512	0			0
0	0.7168	0			0
0	0.512	0			0
0	0.6144	0			0
0	2.8672	0			0
0	1.2288	0			0
0	0.7168	0			0
2.9696	0.7168	0			0
0.5056	0.512	0			0
1.4336	0.4096	0			0
2.4576	0.9216	0			0
1.024	0.512	0			0
0.3072	1.4336	0			0
0.9216	0.8192	0			0
1.024	0.6144	0			0
1.2288	0.7168	0			0
1.6384	0.6144	0			0
1.2288	0.4096	0			0
0.512	0.3072	0			0
1.6384	0.2048	0			0
0.4096	0.4096	0			0
0.1024	0.3072	0			0
0.2048	0.512	0			0
0.4096	1.1264	0			0
0.3072	0.7168	0			0
0.7168	0.4096	0			0
2.048	0.2048	0			0
0.9216	0.2048	0			0
0.512	0.2048	0			0
0.2048	0.1024	0			0
0.6144	0.1024	0			0
0.7168	0.4096	0			0
0.512	0.1024	0			0
0.512	0.1024	0			0
0.4096	0.2048	0			0
0.512	0.1024	0			0
0.4096	0.2048	0			0
0.2048	1.024	0			0
1.2288	0.2048	0			0
0.4096	0.1024	0			0
0.512	0.2048	0			0
0.2048	0	0			0
0.512	0	0			0
0	0	0			0
0	0	0			0
0	0	0			0
0	0	0			0
0	0	0			0
0	0	0			0
0	0	0			0
0	0	0			0
0	0	0			0
0	0	0			0
0	0	0			0
0	0	0			0
0	0	0			0
0	0	0			0
0	0	0			0
0	0	0			0
0	0	0	7.4752	7.9872	4.9152
0	0	0	5.2224	7.2704	6.144
0	0	0	13.5168	5.9392	3.3792
0	0	0	3.584	2.8672	9.216
0	0	0	5.7344	2.4576	9.1136
0	0	0	6.3488	6.3488	1.9456
0	0	0	2.9696	7.3728	6.144
0	0	0	4.3008	2.048	2.9696
0	0	0	3.6864	7.2704	6.656
0	0	0	2.7648	4.3008	2.56
0	0	0	2.7648	8.192	3.072
0	0	0	3.7888	3.3792	2.6624
0	0	0	2.8672	3.584	2.6624
0	0	0	3.3792	2.4576	1.4336
0	0	0	5.8368	0.7168	3.7888
0	1.8432	0	5.5296	4.5056	1.7408
0	0.24	0	4.4032	3.072	4.1984
0	4.8128	0	10.4448	1.2288	1.3312
0	2.2528	0	3.3792	2.1504	2.8672
0	0.7168	0	8.704	5.4272	4.8128
0	1.024	0	5.0176	6.5536	3.1744
0	0.1024	0	5.3248	6.9632	5.8368
0	0.2048	0	1.2288	3.6864	3.584
0	1.8432	0	2.56	3.4816	0.7168
0	0.1024	0	1.8432	2.3552	3.8912
0	0.1024	0	2.9696	9.3184	2.1504
0	0.2048	0	1.6384	6.9632	4.096
0	0.1024	0	0.8192	3.072	3.7888
0	0.9216	0	5.5296	2.1504	1.1264
0	0.2048	0	1.536	1.536	2.3552
0	0.1024	0	3.4816	0.7168	3.2768
0	0.1024	0	2.048	2.048	3.584
0	0	0	2.6624	3.1744	1.4336
0	0	0	0.9216	1.4336	2.56
0	0	0	3.9936	1.2288	5.632
0	0	0	3.2768	3.6864	1.4336
0	0	0	3.2768	3.1744	1.536
0	0	0	5.7344	4.096	4.096
0	0	0	3.7888	1.7408	1.3312
0	0	0	1.536	0.6144	0.8192
0	0	0	7.8848	0.9216	1.6384
0	0	0	0.4096	0.9216	2.9696
0	0	0	4.5056	2.9696	4.608
0	0	0	1.8432	1.2288	4.4032
0	0	0	1.2288	3.072	2.9696
0	0	0	1.9456	2.1504	2.8672
0	0	0	5.0176	1.024	0.3072
0	0	0	3.9936	3.072	2.56
0	0	0	5.12	3.1744	2.9696
0	0	0	1.6384	3.2768	5.2224
0	0	0	1.6384	1.024	0.8192
0	0	0	2.4576	0.8192	1.6384
0	0	0	2.048	0.2048	1.024
0	0	0	3.2768	0.2048	1.536
0	0	0	1.7408	1.7408	1.2288
0	0	0	0.9216	0.3072	1.6384
0	0	0	2.1504	0.1024	1.2288
0	0	0	1.8432	0.1024	1.1264
0	0	0	3.9936	0.1024	2.9696
0	0	0	2.7648	1.3312	2.6624
0	0	0	1.9456	0.1024	2.7648
0	0	0	2.3552	0.4096	4.9152
0	0	0	1.536	2.1504	0.8192
0	0	0	1.8432	0.8192	0.7168
0	0	0	1.7408	0.2048	0.512
0	0	0	2.7648	0.6144	8.704
0	0	0	1.8432	0.6144	0.4096
0	0	0	0.512	0.7168	1.024
0	0	0	2.048	0.1024	2.048
0	0	0	3.072	1.2288	2.9696
0	0	0	5.4272	0.4096	1.3312
0	0	0	1.2288	0.512	0.9216
0	0	0	0.512	0.6144	2.4576
0	0	0	3.584	3.1744	0.6144
0	0	0	3.072	0.3072	0.2048
0	0	0	0.7168	1.024	0.4096
0	0	0	2.4576	2.2528	0.1024
0	0	0	0.6144	1.024	0.3072
0	0	2.56	2.1504	0.4096	2.9696
0	0	2.6624	2.1504	3.3792	4.4032
0	0	1.1264	7.0656	0.4096	2.1504
0	0	1.4336	0.6144	0.1024	2.1504
0	0	1.4816	2.3552		5.7344
0	0	1.6384	0.4096		0.7168
0	0	3.2768	0.1024		0.1024
0	0	1.024	0.8192		0.4096
0	0	2.1504	0.6144		0.1024
0	0	1.3312	0.4096		0.1024
0	0	2.3552	0.3072		0.7168
0	0	1.1264	1.2288		0.7168
0	0	1.024	4.096		0.1024
0	0	3.072	0.1024		0.6144
0	0	1.2288	2.56		1.024
0	0	1.4336	0.1024		0.3072
0	0	2.048	0.1024		0.6144
0	0	4.608	0.512		0.2048
0	0	1.3312	1.3312		1.024
1.7104	0	2.8672	0.512		3.072
1.0592	0	2.56	1.6384		0.3072
2.1504	0	1.8432			0.1024
0.6144	0	1.2288			0.1024
1.8432	0	1.2288			0.512
0.8192	0	0.512			2.8672
1.536	0	1.024			1.1264
0.7168	0	0.512			0.2048
0.3072	0	0.512			0.4096
0.6144	0	0.7168			4.4032
1.3312	0	0.6144			0.6144
0.4096	0	0.4096			0.1024
0.1024	0	2.56			0.512
0.1024	0	0.7168			0.9216
0.4096	0	0.512			0.1024
0.3072	0	0.2048			0.1024
0.1024	0	1.2288			0.1024
0.2048	0	2.1504			1.3312
0.2048	0	2.56			0.4096
0.9216	0	1.3312			0.4096
0.2048	0	1.2288			0.1024
0.3072	0	0.9216			2.7648
1.6384	0	0.512			1.024
0.4096	0	0.2048			1.6384
0.4096	0	1.024			0.4096
0.6144	0	0.2048			0.1024
0.4096	0	0.1024			2.4576
0.4096	0	0.1024			0.6144
0.1024	0	0.1024			0
0.3072	0	0.6144			0
0.2048	0	0.1024			0
0.7168	0	0.4096
0	0	0.2048
0	0	0.1024
0	0	0.8192
0	0	0.2048
0	0	0.7168
0	0	0.2048
0	0	0.2048
0	0	1.1264
0	0	0.1024
0	0	0.1024
0	0	0.2048
0	0	0.1024
0	0	0.1024
0	0	0.1024
0	0	2.2528
0	0	0.3072
0	0	0.1024
0	0	0.1024
0	0	0.512
0	0	0.2048
0	0	0.2048
0	0	0
0	0	0
0	0	0
0	0	0
0	0	0
0	0	0
0	0	0
0	0	0
0	0	0
0	0	0
0	0	0
0	0	0
0	0	0
0	0	0
0	0	0
0	0	0
0	0	0
0	0	0
0	0	0
0	0	0
0	0	0
0	0	0
0	0	0
0	0	0
0	0	0
0	0	0
0	0	0
0	0	0
0	0	0
0	0	0
0	0	0
0	0	0
0	0	0
0	0	0
0	0	0
0	0	0
0	0	0
0	0	0
0	0	0
0	0	0
0	0	0
0	0	0
0	0	0
0	0	0
0	0	0
0	0	0
0	0	0
0	0	0
0	0	0
0	0	0
0	0	0
0	0	0
0	0	0
0	0	0
0	0	0
0	0	0
0	0	0
0	0	0
0	0	0
0	0	0
0	0	0
0	0	0
0	0	2.9696
0	0	0.8192
0	0	2.048
0	3.7888	1.536
0	1.2288	1.4336
0	0.6144	1.3312
0	0.512	1.6384
0	0.7168	2.3552
0	1.7408	1.536
0	2.56	1.1264
0	0.9216	1.2288
0	1.4336	1.536
0	0.9216	1.024
0	0.1024	2.6624
0	0.4096	1.2288
0	0.6144	1.1264
0	0.9216	2.048
0	0.9216	1.4336
0	1.2288	0.8192
0	0.7168	1.1264
0	0.2048	1.2288	5.0176	5.5296	6.4512
0	0.7168	0.6144	3.3792	3.584	5.9392
0	0.2048	0.4096	2.1504	2.048	10.3424
0	0.1024	0.7168	1.6384	4.7104	6.5536
0	0.2048	0.2048	4.9152	3.2768	2.4576
0	0.4096	0.3072	3.2768	9.8304	3.9936
0	0.4096	0.4096	10.5472	9.216	6.8608
0	0.3072	0.6144	2.4576	12.0832	1.2288
0	1.8432	0.8192	5.9392	5.632	2.048
0	0.2048	0.9216	5.12	4.7104	2.3552
0	0.3072	0.6144	2.7648	2.56	5.7344
0	0.7168	0.3072	5.632	9.1136	3.4816
0	0.1024	0.1024	5.7344	6.9632	3.2768
0	0.6144	0.4096	3.9936	2.9696	1.1264
0	0.2048	1.2288	2.2528	4.3008	1.4336
0	0	0.3072	2.7648	3.584	2.7648
0.512	0	0.512	1.536	3.072	1.8432
0.1024	0	0.1024	0.6144	3.1744	1.024
0.1024	0	1.024	4.1984	1.6384	8.704
0.1024	0	0.4096	3.4816	1.4336	0.8192
0.1024	0	0.512	3.072	2.9696	2.2528
0	0	0.2048	4.7104	2.8672	2.3552
0	0	0.1024	2.4576	4.9152	2.1504
0	0	0.1024	4.1984	0.9216	3.584
0	0	0.3072	3.6864	1.9456	1.024
0	0	0.512	1.4336	5.5296	1.2288
0	0	1.3312	2.7648	2.2528	3.9936
0	0	0.1024	3.6864	1.2288	1.4336
0	0	0.2048	3.8912	5.0176	1.9456
0	0	1.2288	2.9696	1.6384	1.024
0	0	0.3072	0.3072	1.024	2.048
0	0	0.7168	1.7408	1.1264	1.9456
0	0	1.536	2.4576	3.4816	0.3072
0	0	0.3072	1.7408	1.2288	1.1264
0	0	0	4.8128	0.3072	1.6384
0	0	0	1.7408	1.2288	1.024
0	0	0	0.4096	1.3312	1.3312
0	0	0	1.536	2.56	0.4096
0	0	0	2.4576	1.9456	3.6864
0	0	0	0.512	1.7408	3.7888
0	0	0	2.7648	0.4096	1.4336
0	0	0	1.1264	0.4096	0.512
0	0	0	4.7104	1.7408	7.0656
0	0	0	1.1264	0.7168	2.3552
0	0	0	10.1376	2.6624	0.2048
0	0	0	2.4576	2.9696	0.6144
0	0	0	0.6144	1.7408	0.4096
0	0	0	1.1264	1.024	2.048
0	0	0	2.3552	1.024	0.1024
0	0	0	2.1504	1.024	1.7408
0	0	0	3.7888	5.9392	0.4096
0	0	0	1.4336	2.4576	0.4096
0	0	0	3.4816	0.2048	0.7168
0	0	0	1.1264	0.4096	0.1024
0	0	0	1.8432	0.2048	2.7648
0	0	0	1.2288	0.1024	0.512
0	0	0	0.3072	0.1024	1.6384
0	0	0	4.9152	0.3072	2.2528
0	0	0	6.144	0.2048	0.512
0	0	0	1.4336	0.2048	0.6144
0	0	0	1.536	2.048	5.5296
0	0	0	1.7408	0.9216	0
0	0	0	1.3312	1.3312	0
0	0	0	0.9216	0.3072	0
0	0	0	0.6144	13.312	0
0	0	0	0.512	0.7168	0
0	0	0	0.4096	0.7168	0
0	0	0	0.3072	0.1024	0
0	0	0	1.536	2.4576	0
0	0	0	1.9456	0.2048	0
0	0	0	0.3072	0.6144	0
0	0	0	0.2048	0.1024	0
0	0	0	1.2288	1.024	0
0	0	0	1.024	0	0
0	0	0	1.6384	0	0
0	0	0	0.3072	0	0
0	0	0	0.4096	0	0
0	0	0	1.6384	0	0
0	0	0	1.1264	0	0
0	0	1.3312	1.024	0	0
0	0	2.6624	0.4096	0	0
0	0	1.7408	0.7168	0	0
0	0	2.6624	0.2048	0	0
0	0	3.1744	0.1024	0	0
0	0	1.9456	0.1024	0	0
0	0	1.9456	0.7168	0	0
0	0	4.8128	0.512	0	0
0	0	3.072	0.8192	0	0
0	0	1.9456	1.4336	0	0
0	0	1.2288	0.6144	0	0
0	0	1.9456	0.2048	0	0
0	0	0.9216	2.6624	0
0	0	1.3312	2.1504	0
0	0	0.512	0.6144	0
0	0	1.1264	0.512	0
0	0	1.7408	1.3312	0
0	0	0.6144	4.8128	0
0	0	0.512	1.4336	0
0	0	0.9216	0.8192	0
0	0	0.4096	3.6864	0
0	0	0.6144	0.512	0
0	0	0.9216	0.6144	0
0	0	0.3072	0.6144	0
0	0	0.4096	0	0
0	0	0.512	0	0
0	0	2.2528	0	0
0	0	1.3312	0	0
0	0	0.1024	0	0
0	0	0.1024	0	0
0	0	0.2048	0	0
0	0	0.8192	0	0
0	0	0.1024	0	0
0	0	0.1024	0	0
0	0	0.2048	0	0
0	0	0.2048	0	0
0	0	0.4096	0	0
0	0	1.2288	0	0
0	0	0.2048	0	0
0	0	0.2048	0	0
0	0	0.1024	0	0
0	0	0.6144	0	0
0	0	0.1024	0	0
0	0	0.1024	0	0
0	0	0.1024	0	0
0	0	0.1024	0	0
0	0	0.2048	0	0
0	0	0.1024	0	0
0	0	0.6144	0	0
0	0	0.9216	0	0
0	0	0.2048	0	0
0	0	0.1024	0	0
0	0	0.2048	0	0
0	0	0.3072	0
0	0	0	0
0	0	0	0
0	0	0	0
0	0	0	0
0	0	0	0
0	0	0	0
0	0	0	0
0	0	0	0
0	0	0	0
0	0	0	0
0	0	0	0
0	0	0	0
0	0	0	0
0	0	0	0
0	0	0	0
0	0	0	0
0	0	0
0	0	0
0	0	0
0	0	0
0	0	0
0	0	0
0	0	0
0	0	0
0	0	0
2.048	0	0
2.7648	0	0
2.7648	0	0
2.1504	0	0
2.4576	0	0
0.4096	0	0
1.024	0	0
0.6144	0	0
0.9216	0	0
0.512	0	0
0.512	0	0
1.8432	0	0
0.4096	0	0
0.3072	0	0
1.4336	0	0
0.6144	0	0
0.1024	0	0
0.3072	0	0
0.7168	0	0
0.4096	0	0
0.1024	0	0
0.6144	0	0
1.1264	0	0
0.2048	0	0
0.1024	0	0
0.1024	0	0
0.1024	0	0
0.2048	0	0
0.1024	0	0
0.2048	0	0
0.4096	0	0
0.2048	0	0
0.2048	0	0
0.2048	0	0
0.1024	0	0
0.1024	0	0
0.512	0	0
0.4096	0	0
0.1024	0	0
0.8192	0	0
0.1024	0	0
0	0	0
0	0	0	5.632	2.4576	1.1264
0	0	0	5.632	3.2768	2.9696
0	0	0	6.7584	3.072	10.24
0	0	0	3.2768	9.9328	7.8848
0	0	0	6.0416	4.7104	1.024
0	0	0	5.0176	1.7408	5.632
0	0	0	4.608	3.2768	0.9216
0	0	0	6.3488	9.216	2.7648
0	0	0	5.632	3.6864	3.6864
0	0	0	5.9392	4.8128	1.4336
0	0	0	7.7824	2.2528	0.8192
0	0	0	4.7104	4.608	1.3312
0	0	0	3.1744	4.5056	3.4816
0	0	0	2.2528	4.5056	1.1264
0	0	0	10.1376	1.3312	1.3312
0	0	0	3.7888	4.1984	0.2048
0	0	0	6.2464	4.7104	0.2048
0	0	0	2.048	3.8912	2.2528
0	0	0	4.096	1.7408	3.072
0	0	0	3.7888	1.8432	0.1024
0	0	0	5.8368	6.0416	0
0	0	0	5.3248	4.608	0
0	0	0	2.8672	6.8608	0
0	0	0	6.2464	2.8672	0
0	0	0	3.2768	1.8432	0
0	0	0	2.2528	5.4272	0
0	0	0	6.0416	1.7408	0
0	0	0	1.9456	0.8192	0
0	0	0	7.168	1.2288	0
0	0	0	4.1984	2.2528
0	0	0	1.2288	1.536
0	0	0	7.0656	3.8912
0	0	0	2.2528	2.2528
0	0	0	2.048	2.7648
0	0	0	1.6384	0.8192
0	0	0	2.8672	1.6384
0	0	0	5.5296	2.048
0	0	0	3.9936	2.4576
0	0	0	7.7824	2.048
0	0	0	5.8368	0.9216
0	0	0	2.56	1.3312
0	0	0	4.1984	2.56
0	0	0	2.56	1.2288
0	0	0	5.2224	1.024
0	0	0	3.7888	3.6864
0	0	0	2.7648	0.512
0	0	0	1.8432	3.4816
0	0	0	9.728	1.536
0	0	0	5.12	0.3072
0	0	0	1.536	1.8432
0	1.8432	0	3.8912	2.048
0	0.8192	0	3.4816	4.5056
0	2.8672	0	5.7344	1.8432
0	1.024	0	0.9216	0.4096
0	0.9216	0	2.2528	1.7408
0	0.512	0	1.1264	2.7648
0	1.2288	0	4.4032	1.024
0	0.1024	0	3.3792	1.4336
0	0.2048	0	12.6976	1.024
0	0.1024	0	2.6624	1.9456
0	4.608	0	1.3312	1.024
0	1.024	0	2.6624	0.512
0	0.1024	0	5.3248	1.1264
0	0.2048	0	2.4576	0.2048
0	0.4096	0	3.6864	0.4096
0	0.3072	0	3.1744	0.6144
0	0	0	2.9696	1.1264
0	0	0	0.8192	0.2048
0	0	0	3.7888	1.3312
0	0	0	3.072	0.1024
0	0	0	1.8432	0.6144
0	0	0	0.6144	0.6144
0	0	0	1.9456	2.3552
0	0	0	1.1264	0.7168
0	0	0	1.8432	0.2048
0	0	0	1.4336	0.3072
0	0	0	6.7584	0.1024
0	0	0	3.584	1.7408
0	0	0	7.0656	0.6144
0	0	0	0.8192	0.9216
0	0	0	0.9216	0.1024
0	0	0	1.8432	0.7168
0	0	0	1.2288	0.8192
0	0	0	1.9456	1.8432
0	0	0	0.3072	1.536
0	0	0	4.8128	0.512
0	0	0	1.4336	0.1024
0	0	0	4.096	0.1024
0	0	0	7.3728	0.4096
0	0		3.3792	0.2048
0	0		0.4096	3.8912
0	0		2.9696	0.3072
0	0		1.7408	3.2768
0	0		1.3312	2.56
0	0		4.4032	0.6144
0	0		2.048	0
0	0		0.2048	0
0	0		1.8432	0
0	0		0.512	0
0	0		1.9456	0
0	0		0.4096	0
0	0		1.2288	0
0	0		1.2288	0
0	0		2.4576	0
0	0		2.9696	0
0	0		6.2464	0
0	0		1.6384	0
0	0		2.9696	0
0	0		3.072	0
0	0		10.3424	0
0	0		5.3248	0
0	0		1.024	0
0	0		0.8192	0
0	0		2.1504	0
0	0		0.4096	0
0	0		1.6384	0
0	0		3.584	0
0	0		7.0656	0
0	0		3.1744	0
0	0		0.512	0
0	0		1.7408	0
0	0		0.2048	0
0	0		4.1984	0
0	0		1.536	0
0	0		0.4096	0
0	0		0.2048	0
0	0		0.8192	0
0	0		1.1264	0
0	0		0.3072	0
0	0		0.9216	0
0	0		0.2048	0
0	0		2.8672	0
0	0		0.6144	0
0	0		0.1024	0
0	0		0.8192	0
0	0		2.7648	12.4928
0	0		1.8432	5.8368
0	0		7.8848	1.3312
0	0		1.1264	10.1376
0	0		1.1264	6.3488
0	0		0.4096	7.168
0	0		0.2048	9.728
0	0		0.6144	11.8784
0	0		2.8672	4.7104
0	0		0.8192	2.6624
0	0		1.3312	4.7104
0	0		4.5056	4.3008
0	0		0.1024	1.2288
0	0		0.3072	3.6864
0	0		0.2048	2.7648
0	0		0.2048	2.7648
0	0		0	6.9632
0	0		0	10.5472
0	0		0	4.5056
0	0		0	2.3552
0	0		0	2.8672
0	0		0	6.3488
0	0		0	5.7344
0	0		0	3.1744
0	0		0	2.3552
0	0		0	1.8432
0	0		0	6.8608
0	0		0	0.7168
0	0		0	1.024
0	0		0	6.7584
0	0		0	2.048
0	0		0	3.1744
0	0		0	3.584
0	0		0	4.096
0	0		0	3.1744
0	0		0	1.4336
0	0		0	3.3792
0	0		0	2.1504
0	0		0	1.536
0	0		0	2.7648
0	0		0	3.1744
0	0		0	2.6624
0	0		0	1.7408
0	0		0	4.5056
0	0		0	2.6624
0	0		0	3.3792
0	0		0	0.8192
0	0		0	2.4576
0	0		0	1.2288
0	0		0	2.3552
0	0		0	2.9696
0	0		0	1.4336
0	0		0	3.1744
0	0		0	5.2224
0	0		5.0176	2.4576	10.3424
0	0		7.0656	0.9216	4.9152
0	0		6.3488	4.096	7.7824
0	0		3.9936	2.7648	5.8368
0	0		7.68	3.9936	14.7456
0	0		2.7648	0.7168	5.3248
0	0		4.5056	2.7648	6.5536
0	0		7.9872	5.9392	8.3968
0	0		3.584	4.608	10.3424
0	0		3.9936	0.8192	5.2224
0	0		2.7648	0.9216	4.4032
0	0		4.1984	2.6624	2.7648
0	0		2.2528	1.3312	2.56
0	0		2.3552	2.3552	4.5056
0	0		6.144	2.7648	4.7104
0	0		1.4336	0.8192	5.2224
0	0		4.9152	0.512	1.9456
0	0		2.1504	2.7648	2.2528
0	0		1.8432	3.584	3.584
0	0		4.1984	1.536	2.6624
0	0		1.9456	1.1264	3.072
0	0		2.8672	0.512	7.0656
0	0		0.9216	7.168	2.4576
0	0		5.5296	0.6144	5.0176
0	0		3.072	2.8672	1.7408
0	0		1.6384	0.6144	4.096
0	0		3.3792	1.024	2.9696
0	0		2.56	0.6144	4.4032
0	0		2.56	0.8192	2.8672
0	0		4.1984	2.7648	10.6496
0	0		3.1744	1.9456	2.048
0	0		3.584	0.9216	3.4816
0	0		3.1744	0.6144	2.8672
0	0		8.2944	0.8192	7.68
0	0		2.3552	0.7168	5.12
0			2.6624	0.8192	5.3248
0			3.1744	1.536	4.608
0			1.6384	4.3008	4.096
0			2.8672	1.1264	3.1744
0			3.2768	0.512	5.2224
0			8.4992	2.7648	7.9872
0			1.1264	0.9216	2.56
0			3.3792	2.2528	2.2528
0			3.3792	1.024	1.1264
0			0.8192	3.2768	2.3552
0			2.6624	0.1024	3.2768
0			2.4576	0.8192	0.6144
0			1.2288	0.1024	4.9152
0			1.536	0.1024	1.024
0			0.8192	1.2288	3.4816
0			3.9936	2.048	3.072
0			2.3552	0.4096	2.56
0			1.536	1.536	0.7168
0			3.1744	0.1024	3.2768
0			4.1984	0.3072	1.7408
0			3.3792	0.1024	2.8672
0			2.2528	0.1024	3.7888
0			4.096	1.024	1.9456
0			0.3072	0.2048	3.6864
0			1.6384	0.4096	0.4096
0			1.4336	0.4096	2.1504
			0.2048	4.5056	1.6384
			0.512	1.4336	2.9696
			2.7648	1.1264	5.3248
			0.9216	1.4336	2.8672
			0.2048	5.12	5.632
			0.2048	0.1024	0.7168
			1.024	4.5056	0.8192
			0.1024	0.7168	2.8672
			1.536	1.3312	2.6624
			0.6144	0.1024	1.8432
			0.3072	1.3312	1.1264
			1.024	0.1024	10.0352
			0.6144	3.8912	1.3312
			0.8192	0.7168	2.8672
			0.4096	0.4096	1.536
			2.7648	0	3.584
			0.1024	0	3.1744
			2.3552	0	2.6624
			0.6144	0	1.536
			0.2048	0	1.4336
			2.56	0	4.4032
			0	0	2.1504
			0	0	1.8432
			0	0	1.4336
			0	0	1.536
			0	0	2.56
			0	0	3.7888
			0	0	1.024
			0	0	5.4272
			0	0	4.5056
			0	0	3.9936
			0	0	1.8432
			0	0	5.5296
			0	0	0.7168
			0	0	5.5296
			0	0	3.7888
			0	0	4.096
			0	0	2.1504
			0	0	1.8432
			0	0	0.7168
			0	0	4.5056
			0	0	0.9216
			0	0	4.608
			0	0	1.4336
			0	0	1.2288
				0	0.512
				0	0.2048
				0	1.1264
				0	3.4816
				0	1.3312
				0	2.56
				0	0.4096
				0	1.2288
				0	6.5536
				0	2.56
				0	0.512
				0	0.9216
				0	1.3312
				0	0.2048
				0	1.536
				0	1.1264
				0	1.9456
				0	1.024
				0	1.3312
				0	0.7168
				0	2.048
				0	0.7168
				0	1.536
				0	0.4096
				0	1.7408
				0	2.048
				0	0.512
				0	1.536
				0	3.2768
				0	3.1744
				0	1.2288
				0	1.2288
				0	2.6624
					1.1264
					2.3552
					0.6144
					1.3312
					0.512
					1.7408
					2.4576
					0.3072
					0.8192
					3.584
					1.9456
					1.4336
					1.4336
					3.8912
					2.56
					2.048
					3.1744
					0.7168
					0.4096
					0.9216
					2.7648
					0.2048
					0.9216
					2.2528
					2.2528
					0.4096
					0.6144
					1.8432
					0.9216
					2.1504
					1.2288
					1.4336
					1.024
					0.9216
					3.9936
					4.1984
					2.4576
					3.4816
					1.2288
					0.6144
					0.1024
					0.1024
					1.4336
					0.4096
					1.024
					0.1024
					0.2048
					0.1024
					0.2048
					0.7168
					1.2288
					1.3312
					0.7168
					0.3072
					0.6144
					0.9216
					0.6144
					5.5296
					2.8672
					0.2048
					1.536
					0.4096
					16.4864
					0.2048
					1.6384
					0.512
					1.2288
					0.512
					1.4336
					0.1024
					0.9216
					1.2288
					0.2048
					0.4096
					0.8192
					0.8192
					0.4096
					1.9456
					2.56
					0.8192
					4.4032
					0.4096
					0.512
					1.8432
					0.512
					0.3072
					0.2048
					0.9216
					0.4096
					2.2528
					0.4096
					0.6144
					0.2048
					1.024
					0.2048
					0.1024
					1.2288
					0.4096
					0.7168
					2.048
					0.7168
					0.2048
					4.608
					0.4096
					0.4096
					6.8608
					0.2048
					1.7408
					2.1504
					0.9216
					0.512
					0.2048
					2.3552
					1.9456
					2.048
					0.9216
					0.1024
					2.048
					2.048
					0.1024
					2.8672
					2.6624
					1.4336
					0.1024
					1.536
					1.2288
					0.6144
					0.3072
					0.512
					0.4096
					1.4336
					2.048
					1.7408
					2.3552
					0.1024
					0.4096
					1.4336
					0.512
					0.3072
					2.048
					1.6384
					0
					0
					0
					0
					0
					0
					0
					0
					0
					0
					0
					0
					0
					0
					0
					0
					0
					0
					0
					0
					0
					0
					0
					0
					0
					0
					0
					0
					0
					0
					0
					0
					0
					0
					0
					0
					0
					0
					0
					0
					0
					0
					0
					0
					0
					0
					0
					0
					0
					0
					0
					0
					0
					0
					0
					0
					0
					0
					0
					0
					0
					0
					0
					0
					0
					0
					0
					0
					0
					0
					0
					0
					0
					0
					0
					0
					0
					0
					0
					0
					0
					0
					0
					0
					0
					0
					0
					0
					0
					0
					0
					0
					0
					0
					0
					0
					0
					0
					0
					0
					0
					0
					0
					0
					0
					0
					0
					0
					0
					0
					0
					0
					0
					0
					0
					0
					0
					0
					0
					0
					0
					0
					0
					0
					0
					0
					0
					0
					0
					0
					0
					0
					0
					0
					0
					0
					0
					0
					0

## Sheet: Fig2F
Control	RBN	IFN γ	IFN γ+ RBN
0.00258879	0.00289595	0.0411009	0.0473316
0.00131092	0.00164791	0.0348564	0.0381459
0.00141314	0.00255414	0.0338985	0.0375241
