# Supplementary material for: Interferon-induced PARP14-mediated ADP-ribosylation in p62 bodies requires the ubiquitin-proteasome system
Source: EMBO J. 2025 Apr 7;44(10):2741–73. doi: 10.1038/s44318-025-00421-4 (PMC12084362; doi:10.1038/s44318-025-00421-4)
Supplement: Supplementary file 7 — Source data Fig. 3 [file 44318_2025_421_MOESM7_ESM.zip]

Archive with 37 entries (29 files):
- Figure 3/
- Figure 3/Figure 3A/
- Figure 3/Figure 3A/Control.tif
- Figure 3/Figure 3A/lFNγ.tif
- Figure 3/Figure 3B/
- Figure 3/Figure 3B/Control.tif
- Figure 3/Figure 3B/lFNγ.tif
- Figure 3/Figure 3C/
- Figure 3/Figure 3C/CONTROL.tif
- Figure 3/Figure 3C/IFN.tif
- Figure 3/Figure 3D, 3E, 3G.xlsx
- Figure 3/Figure 3F/
- Figure 3/Figure 3F/IFN.tif
- Figure 3/Figure 3H/
- Figure 3/Figure 3H/p62_IFN_1.tif
- Figure 3/Figure 3H/p62_IFN_2.tif
- Figure 3/Figure 3H/p62_IFN_3.tif
- Figure 3/Figure 3H/p62_IFN_RBN_1.tif
- Figure 3/Figure 3H/p62_IFN_RBN_2.tif
- Figure 3/Figure 3H/p62_IFN_RBN_3.tif
- Figure 3/Figure 3H/p62_IFN_RBN_4.tif
- Figure 3/Figure 3H/p62_IFN_RBN_5.tif
- Figure 3/Figure 3H/p62_IFN_RBN_6.tif
- Figure 3/Figure 3H/p62_no IFN_1.tif
- Figure 3/Figure 3H/p62_no IFN_2.tif
- Figure 3/Figure 3H/p62_no IFN_3.tif
- Figure 3/Figure 3I.xlsx
- Figure 3/Figure 3J/
- Figure 3/Figure 3J/p62KD .tif
- Figure 3/Figure 3J/p62KD+lFNγ.tif
- Figure 3/Figure 3J/WT+lFNγ.tif
- Figure 3/Figure 3J/WT.tif
- Figure 3/Figure 3K/
- Figure 3/Figure 3K/p62 KD.tif
- Figure 3/Figure 3K/p62KD+lFNγ.tif
- Figure 3/Figure 3K/WT+lFNγ.tif
- Figure 3/Figure 3K/WT.tif
