# Supplementary material for: Interferon-induced PARP14-mediated ADP-ribosylation in p62 bodies requires the ubiquitin-proteasome system
Source: EMBO J. 2025 Apr 7;44(10):2741–73. doi: 10.1038/s44318-025-00421-4 (PMC12084362; doi:10.1038/s44318-025-00421-4)
Supplement: Supplementary file 7 — Source data Fig. 3 [file 44318_2025_421_MOESM7_ESM.zip › Figure 3/Figure 3D, 3E, 3G.xlsx]

## Sheet: Fig 3D
Control	IFNγ
-0.0888729	0.257203
0.563341	0.0471044
0.250875	0.76323
0.220843	0.344349
0.306461	0.141351
0.427894	0.181765
0.244979	0.450879
0.259976	0.812922
0.352479	0.407729
0.165659	0.60168
0.494393	0.507548
0.0954946	0.532834
0.362561	0.304349
0.0164453	0.47908
-0.0549584	0.00986916
0.0999255	0.273577
-0.226031	0.926987
-0.201785	0.605526
-0.384333	0.538608
0.0741495	0.287838
0.166482	0.906169
0.127642	0.196383
0.164465	0.836603
0.173582	0.491798
0.0735399	0.850743
0.188419	0.730445
0.0762222	0.89322
0.19034	0.40068
0.0724782	0.0155316
0.346584	0.208413
0.160576	0.822042
0.189714	0.338482
0.22633	0.275843
0.0721958	0.43598
-0.0139445	0.349967
0.0569219	0.650882
0.54652	0.926979
0.219506	0.157333
0.316612	0.504468
0.440756	0.275803
0.243626	0.390475
0.0749362	0.095771
0.215688	0.417183
0.211366	0.883335
0.139914	0.264093
-0.0592481	0.505729
0.258417	0.293711
0.172692	0.277415
0.236374	0.67553
0.011392	0.597893
0.0186788	0.65343
0.1377	0.476738
0.177243	0.687264
0.282798	0.795045
0.175593	0.691759
0.0874892	0.354115
0.172347	0.600044
0.0386564	0.131674
0.152461	0.383576
0.283643	0.337263
0.15332	0.169209
0.254765	0.0315775
-0.0188359	0.610497
0.135972	0.0975719
-0.0385628	0.446357
0.404737	0.48425
-0.0244987	0.191881
0.596608	0.632675
0.237344	0.601856
-0.0206047	0.380535
0.203813	0.553762
0.181067	0.67954
0.0982041	0.625324
-0.0275541	0.184193
0.334949	0.58626
-0.0125891	0.14838
0.347718	0.345997
0.418696	0.297386
0.145607	0.164193
0.168261	0.680927
0.145218	0.352436
0.227624	0.561639
0.344246	0.176121
0.0778178	0.645728
0.277243	0.0945814
0.229017	0.384604
0.0598282	0.047223
0.412975	0.18266
0.222438	0.0463646
0.100936	0.209772
0.317703	0.255467
0.525515	0.323484
-0.0958951	0.316378
0.304261	0.779684
0.349034	0.545684
0.293078	-0.0036007
0.278412	0.632437
0.247771	0.127787
0.438275	0.274177
0.223835	0.282733
0.0420227	0.412289
0.0934738	0.409237
0.120171	-0.0038923
0.315465	0.360742
0.47521	0.222364
0.54325	0.0849526
0.229817	0.193594
0.254129	0.601856
0.418974	0.364755
-0.0242884	0.439401
-0.0700525	0.147874
0.186413	0.829619
0.384941	0.196491
0.13905	0.459807
-0.0462247	0.439106
0.0729458	0.0931566
0.276931	0.649512
0.2308	0.248611
0.0949134	0.527624
0.531858	0.75743
0.392937	0.308215
0.144157	0.415059
0.197063	0.070739
0.295441	0.256649
0.408243	0.44266
0.304906	0.25821
0.26152	0.17352
0.267069	0.371656
0.0711861	0.428009
0.244525	0.234182
0.2093	0.166815
0.709521	0.37603
0.246711	0.188532
0.107517	0.269116
0.281784	0.393411
0.155956	0.340885
0.342716	0.120824
0.175892	0.480645
0.105499	0.204639
-0.057721	0.0534572
0.229624	0.936998
0.0583678	0.106393
0.186649	0.177761
0.0540928	0.658097
0.502435	0.229892
0.238376	0.00765554
0.503412	0.384536
0.345416	0.448947
0.310136	0.346207
0.0973211	0.665143
-0.0035669	0.738463
0.20604	0.174102
0.103122	-0.0012259
0.141161	0.101844
0.281389	0.0123502
0.159473	0.752727
0.286675	0.768206
0.382204	0.201651
0.294549	0.467966
0.364054	0.0467118
0.234608	0.699981
0.415704	0.308038
0.571219	0.453346
0.15514	0.800355
0.837785	0.496711
0.0451179	0.458732
0.110086	0.17161
0.0193797	0.306028
0.0591465	0.468725
0.102798	0.489924
0.162777	0.236506
0.0954805	0.22152
0.189453	0.578085
0.274421	0.474593
0.33673	0.178139
0.181661	0.265545
-0.01537	0.562042
0.114206	0.519851
0.334497	0.554827
0.0801301	0.404127
0.39726	0.207962
0.103416	0.376202
0.069786	0.352179
0.136163	0.412214
-0.0074859	0.286473
0.0945347	0.232403
-0.0081732	0.309741
0.19692	0.285203
0.0475859	0.113974
0.0485408	0.320299
0.325132	0.310189
0.187595	0.616561
0.455755	0.916657
0.412813	0.384059
0.0914193	0.121602
0.368879	0.162906
0.302792	0.0394034
0.165444	0.139194
0.0892521	0.38944
0.358539	0.581295
0.428286	-0.0988341
0.181733	0.777661
0.28945	0.27927
0.138601	0.367672
0.0131484	0.731221
0.27413	0.798533
0.00983387	-0.0407134
0.223513	0.425421
0.143949	0.252234
0.0927862	-0.0226266
0.218317	0.106874
0.181288	0.203744
0.139042	0.454525
0.512395	0.26258
0.160858	0.437455
0.19398	0.382488
0.230812	0.371097
0.252022	0.503129
0.572448	0.547932
0.108737	0.364813
0.395883	0.690031
0.575461	0.230296
0.220842	0.242678
0.367583	0.540427
0.322431	0.876038
0.0841446	0.703065
0.481603	0.278621
0.588025	0.142555
0.056947	0.342858
0.34216	0.393751
0.547829	0.258192
0.445389	0.621346
0.337973	0.61455
0.251369	0.58425
0.326995	0.357599
0.464886	0.353862
0.164885	0.446873
0.333316	0.3703
0.557812	0.546628
0.272699	0.289814
0.508685	0.459397
0.436182	0.434625
0.36614	0.417989
0.392527	0.21153
0.033211	0.204522
0.0283596	0.265798
0.223293	0.257156
0.0481627	0.461792
0.256835	0.208869
0.282001	0.296422
0.466557	0.195055
0.0507621	0.190662
-0.0041079	0.491701
0.12687	0.194089
0.236884	0.883956
0.205241	0.164163
0.0636086	0.182745
0.0517495	0.160294
0.254439	0.0098722
0.129567	0.045366
0.452446	0.558028
0.227574	0.711191
0.110687	0.713287
0.140276	0.326916
0.322719	0.326728
0.126365	0.301684
0.0908126	0.319409
0.252472	0.45642
0.280597	0.00211858
-0.0089806	0.161699
0.157668	0.283288
0.396345	0.454481
0.354542	0.332023
0.522205	0.173283
0.118169	0.239763
0.0739907	0.492591
0.15379	0.343598
0.451288	0.480531
0.24986	0.505477
0.343099	0.221017
0.0375407	0.752641
0.0151092	0.38423
0.647205	0.770877
0.252456	0.480133
0.0408032	-0.258468
0.19982	0.753692
0.240347	0.870435
0.169021	0.226898
0.148368	0.0490669
0.260683	0.67306
0.207485	0.468263
-0.0215229	0.229241
0.0395457	0.675175
0.487196	0.35581
0.263751	0.881954
0.240759	0.324836
0.346748	0.298786
0.201133	0.115235
0.351245	0.204785
0.0643682	0.222248
0.0686287	0.405454
0.209043	0.277412
0.508531	0.696486
0.25243	0.240424
0.191298	0.361124
0.168352	0.475822
-0.0136924	0.41772
0.142419	0.213717
0.430283	0.421625
0.0339374	0.334826
0.195907	0.376526
0.195296	0.351578
0.270513	0.221611
0.0978427	0.362216
0.550033	0.318956
0.224289	0.460427
0.183567	0.0957401
0.0988278	0.319475
-0.0182664	0.143895
0.128214	0.798071
0.301465	0.82524
0.0543544	-0.0138488
0.218369	0.414406
0.166457	0.88633
0.0561384	0.308562
0.246873	0.0868522
0.102896	0.214259
0.237504	0.304834
0.475512	0.393702
0.709183	0.246973
0.846082	0.665039
0.688543	0.231768
0.509549	0.410511
0.763546	0.905041
0.549169	0.563466
0.225929	0.488101
0.831792	0.759939
0.885386	0.220746
0.61197	0.342473
0.155699	0.190914
0.153494	0.0992214
0.239415	0.121708
0.165455	0.675143
0.154226	0.309152
0.37002	0.158544
0.121649	0.735981
0.170575	0.10406
0.0240893	0.0329198
0.364747	0.757469
0.648138	0.119619
0.350466	0.44252
0.374268	0.292107
0.484679	0.0673913
0.254684	0.498856
0.131335	0.143378
0.324026	0.030245
0.136506	0.371399
-0.0158872	0.145369
0.205532	0.251647
-0.0640528	0.930159
0.329237	0.317135
-0.0379596	0.401379
0.274413	0.544199
0.147864	0.659203
-0.0176869	0.370383
0.29592	0.321105
0.243552	0.146728
-0.0629642	0.51264
0.355686	0.029842
0.273141	0.0559714
0.260543	0.353477
0.236152	0.210817
0.31709	0.534291
0.120468	0.134841
-0.08743	0.348999
0.163088	0.135373
0.0687882	0.0923693
0.0928716	0.192095
0.282318	0.190045
0.0362156	0.162659
0.397916	0.573406
0.0714491	0.875306
0.256156	0.482336
0.570514	0.652977
0.0569973	0.200259
-0.137908	0.556467
0.150811	0.300307
0.0888867	0.169701
0.0030644	0.449958
0.0581756	0.505605
0.126453	0.832418
0.246466	0.396939
0.442717	0.329607
0.0055625	0.130765
0.569527	0.291852
0.0053173	0.256307
0.0706977	0.549877
0.201632	0.906624
0.221269	0.537519
0.183289	0.607084
0.157496	0.199011
0.189198	0.701802
0.188574	0.309941
0.286284	0.195925
0.319705	0.0997676
-0.162212	0.557794
0.151065	0.27768
0.20581	0.766324
0.199887	0.76866
0.198918	0.727281
0.191124	0.26689
0.127372	0.636458
0.176378	0.30498
0.737445	0.180942
0.18353	0.42687
0.151887	0.140798
0.192028	0.263429
0.471086	0.184378
0.293775	0.547226
0.024074	0.691148
0.29454	0.46778
0.0889472	0.188451
0.639776	-0.0364289
0.173198	0.393324
0.0790604	0.159283
0.283911	0.55217
0.949415	0.195897
0.247468	0.585212
0.378714	0.428242
0.209827	0.417415
0.384072	0.47487
0.540068	0.287804
0.278697	0.512754
0.374194	0.343467
0.174351	0.504331
0.275047	0.0963838
0.32917	0.177371
0.217247	0.30131
0.287173	0.0153286
0.287184	0.419683
0.602862	0.841401
0.288344	0.925745
0.685434	0.12622
0.333087	0.734899
0.409895	0.589499
0.386133	0.201183
0.318197	0.355901
0.441715	0.0796557
-0.112622	0.658865
0.321754	0.350867
0.926333	0.678147
0.0647052	0.0353488
0.0911204	0.00043154
-0.0544925	0.482135
0.224354	0.325191
0.0736412	0.170299
0.0181247	0.764856
0.284178	0.653329
-0.046671	0.627169
0.11056	0.366816
0.281666	0.813886
0.684809	-0.0351469
0.0309311	0.441842
-0.0563887	0.470777
0.250179	0.239568
0.0990823	0.0833624
	0.570997
	0.748251
	0.661109
	-0.0573928
	0.301513
	0.0308839
	0.0116988
	0.261535
	0.22761
	0.391571
	0.410067
	0.482022
	0.181003
	0.341861
	0.326019
	0.224466
	0.262881
	0.697673
	-0.0338961
	0.076764
	0.680028
	0.0481253
	0.383662
	0.178741
	0.315866
	0.324263
	0.544289
	0.256684
	-0.0033707
	0.264865
	0.192178
	0.64416
	0.148654
	0.16822
	0.0623187
	0.3828
	0.247034
	0.151595
	0.177943
	0.823193
	0.210334
	0.68266
	0.0627939
	0.181795
	0.331478
	0.398531
	0.500044
	0.423589
	0.0931786
	0.356869
	0.308526
	0.331721
	0.115026
	0.371758
	0.56488
	0.507107
	0.34575
	0.1575
	0.144126
	0.305368
	0.209021
	0.453671
	0.36722
	0.287863
	0.38211
	0.648707
	0.225225
	0.634539
	0.344713
	0.429175
	0.431482
	0.0606485
	0.300275
	0.334222
	0.866312
	0.356356
	0.0676898
	0.0910951
	0.0845647
	0.49142
	0.225768
	0.140349
	0.837866
	0.223376
	0.311188
	0.756345
	0.4852
	0.506884
	0.347916
	0.379762
	0.265123
	0.258676
	0.146925
	0.549342
	0.233185
	0.200264
	0.127514
	0.0645789
	0.343901
	0.132512
	-0.024672
	0.80681
	0.411517
	0.242188
	0.390271
	-0.0112867
	0.296302
	0.425982
	0.526093
	0.751541
	0.3798
	0.0278437
	0.270945
	0.396686
	0.353807
	0.223592
	0.404861
	0.037818
	0.0697824
	0.48541
	0.192868
	0.148078
	0.601327
	0.102489
	0.704752
	0.454683
	0.240134
	0.152508
	0.336827
	0.471966
	0.569017
	0.614468
	0.695501
	0.047748
	0.20477
	0.169519
	0.637479
	0.632709
	0.0334867
	0.439625
	0.225
	0.506625
	0.102981
	0.178295
	0.483334
	0.241934
	0.306942
	0.56946
	0.893652
	0.76527
	0.486077
	0.377685
	0.622648
	0.255226
	0.776822
	0.317457
	0.00349251
	0.199271
	0.0511527
	0.147895
	0.162907
	0.807086
	0.529005
	0.140814
	0.556819
	0.0951177
	-0.0957457
	0.00928531
	0.480813
	0.494363
	0.398965
	0.411895
	0.409805
	0.541989
	0.435828
	0.52537
	0.539847
	0.173169
	0.337382
	0.175318
	0.145697
	0.364245
	0.401447
	0.546154
	0.214601
	0.849586
	0.135959
	0.516172
	0.470993
	0.227107
	0.269823
	0.151135
	0.43507
	0.12122
	0.837304
	0.619353
	0.7555
	0.0875597
	0.70393
	0.467717
	0.294931
	0.394092
	0.173556
	0.498884
	0.296739
	0.371602
	0.0769271
	0.812176
	0.346828
	0.424048
	0.213747
	0.45849
	0.37546
	0.570942
	0.7662
	0.87709
	-0.069607
	0.322761
	0.397149
	0.792465
	0.213405
	0.329277
	0.905753
	0.933894
	0.581897
	0.0233448
	0.533029
	0.749591
	0.278869
	0.849142
	0.481115
	0.305482
	0.201916
	0.328291
	0.907656
	0.14495
	0.0377137
	0.341602
	0.492075
	0.244522
	0.147084
	0.163492
	0.188658
	0.199085
	0.883688
	0.177564
	0.596095
	0.529354

## Sheet: Fig 3E 
#-ADPr	#+ADPr
0.478079	2.00344
0.832582	0.996103
0.421908	1.26073
0.405681	0.571698
0.466845	1.33438
0.498051	0.96989
0.88376	2.55891
0.567953	1.32814
0.644097	2.04838
0.435639	0.47059
1.53285	0.552974
1.52286	1.49291
1.61898	0.952414
0.723985	1.23077
0.793887	1.86863
0.478079	2.62008
0.604153	3.37277
0.934939	2.10829
0.450618	0.848809
0.401936	5.29382
0.400688	1.4642
1.12842	2.68998
0.685289	0.602904
0.585429	0.84132
0.401936	0.540492
0.899988	0.418163
1.62023	1.52162
0.777659	2.38915
0.72024	2.03714
0.850058	1.40054
0.416915	2.44657
0.404433	3.75473
0.782652	1.39055
0.845065	0.911222
1.00734	0.461852
0.887505	0.540492
0.674055	0.982372
0.735219	0.875023
0.726481	1.55782
1.36933	0.843816
0.885009	1.00234
0.868781	0.695275
1.22204	0.728978
0.696523	3.00578
1.23327	0.436887
0.415667	2.37916
0.398191	0.400688
1.40927	0.566705
0.501796	0.534251
1.05352	2.13575
0.433142	0.552974
0.923704	3.79717
0.404433	5.26886
1.23577	0.773915
0.642848	2.42909
0.730226	0.446873
1.6764	1.28694
0.589174	1.6402
1.12467	2.69497
0.851306	2.13326
0.518023	0.405681
0.949918	5.12281
0.615387	0.704013
1.29693	2.37292
0.836327	0.419412
1.15089	1.43549
0.479328	0.917463
0.59916	0.611642
0.394447	1.69387
0.637855	0.529258
0.735219	0.81261
0.796383	1.69263
1.25948	0.587925
0.609146	1.7438
0.540492	0.918711
0.687785	2.11204
0.775163	0.675303
1.59277	2.39913
0.509286	1.79748
0.429398	2.13326
0.396943	0.700268
0.732722	0.560464
0.631614	6.06399
0.851306	1.12967
0.554223	0.831334
1.41801	4.22283
0.518023	0.44188
0.888753	1.16087
0.677799	1.84491
0.418163	0.954911
0.51303	2.67625
0.493058	1.20206
0.667813	0.516775
1.48666	0.41317
1.08223	4.21908
0.436887	1.08348
2.08832	0.717743
0.961152	0.486817
1.61274	0.524265
0.481824	1.3169
0.471838	1.71509
0.531754	1.2445
0.557967	0.888753
0.850058	1.09846
1.30817	0.469342
0.539244	0.438135
0.428149	0.831334
0.409426	2.85849
0.850058	0.414419
2.4241	1.41427
0.521768	2.25683
0.646593	1.94852
0.731474	1.12967
0.69902	8.38324
1.39804	3.59745
0.409426	0.9624
1.22328	0.496803
0.654083	0.861292
0.396943	0.706509
0.780156	1.16212
0.500548	4.0668
1.49915	1.28819
0.471838	0.645345
1.00484	0.943676
0.756439	0.521768
0.505541	0.435639
1.45546	3.51133
2.58512	4.00688
1.12717	0.534251
1.3581	3.47013
0.781404	1.88985
0.436887	1.3219
0.478079	1.64519
0.609146
0.656579
0.702764
1.98347
0.901236
1.82869
0.485569
0.953662
0.536747
0.607897
0.797631
1.3194
0.461852
0.523016
0.823844
0.982372
1.06351
1.16586
0.433142
0.646593
0.707757
0.630366
1.5703
0.49181
0.406929
0.429398
0.665317
0.821348
0.524265
0.873774
1.90233
0.421908
0.448121
0.730226
0.488065
0.448121
0.518023
0.822596
0.464349
0.436887
0.471838
0.793887
1.19208
1.20206
0.607897
0.792638
0.999848
0.621628
0.768922
0.516775
0.473086
1.72009
0.942428
0.471838
0.87003
0.669062
1.46544
1.07849
1.32939
0.614139
0.697771
0.44937
0.701516
0.401936
0.518023
0.736467
0.39944
0.438135
0.552974
1.40178
0.556719
0.51303
0.846313
0.689034
0.661572
0.676551
1.61773
0.52052
0.837575
0.493058
1.14714
0.56296
0.536747
0.634111
2.21439
0.718992
0.604153
1.13341
1.58902
0.510534
0.460604
0.454363
0.474335
0.423156
0.81261
0.807617
0.778908
0.505541
0.802624
0.428149
0.54174
0.545485
0.57045
1.55532
1.82244
1.39804
0.483072
1.22828
0.469342
0.924953
0.571698
0.444377
3.04947
0.771418
0.572946
0.506789
0.936187
0.926201
0.999848
0.521768
1.4979
1.05477
2.05462
0.697771
0.701516
0.981124
1.42425
1.15089
0.56296
1.01108
0.44937
0.486817
1.58652
0.54174
1.62772
0.424405
0.705261
0.424405
0.411922
0.835079
0.710254
0.772666
1.76877
0.788894
0.410674
0.44937
0.554223
0.597911
0.44188
0.393199
0.845065
0.544237
0.686537
1.63271
0.806369
0.894995
1.04978
0.902484
0.616635
1.07225
0.450618
0.952414
1.03854
0.419412
0.752694
0.465597
1.45421
0.557967
1.76253
0.426901
0.723985
0.418163
0.897491
0.42066
0.801376
0.848809
0.772666
0.59916
0.42066
0.657827
0.743957
0.655331
0.664069
0.661572
2.71994
2.51148
0.546733
1.36933
1.14839
0.626621
0.429398
0.651586
0.93369
0.501796
0.917463
0.503044
0.861292
0.500548
0.404433
0.616635
0.858795
0.6416
0.876271
0.585429
0.601656
0.518023
0.496803
0.533002
0.443128
0.582932
0.468093
0.485569
0.401936
0.8201
0.836327
1.07474
0.582932
1.02856
2.71994
0.893746
0.790142
0.811362
0.592918
0.867533
0.529258
0.768922
0.431894
0.98362
0.625373
0.615387
1.02606
0.551726
1.02481
0.450618
0.424405
0.993606
0.596663
2.86099
0.752694
0.630366
0.644097
0.988613
0.718992
0.429398
0.495555
1.18334
0.528009
0.466845
1.65518
2.16072
0.418163
0.614139
0.511782
0.473086
0.424405
0.421908
0.786397
0.821348
1.87362
0.408177
0.657827
0.567953
0.621628
1.87612
1.23951
0.652834
2.43159
0.516775
0.96989
1.64519
0.478079
0.484321
0.666565
0.567953
1.49415
0.585429
1.68763
0.717743
1.57654
0.876271
1.52786
0.509286
0.776411
1.6427
0.865037
1.56905
0.83383
1.22953
1.1047
1.56905
1.15962
0.640352
0.795135
3.49385
0.760184
1.76253
1.80996
0.547981
1.06725
1.88111
1.36309
1.60026
0.765177
0.552974
1.56905
1.45047
1.4592
0.709006
0.466845
0.787645
1.59152
1.25574
1.19208
1.41302
0.690282
1.17086
1.15463
0.835079
0.766425
0.455611
1.50664
1.33687
1.44547
1.1409
1.98596
0.556719
0.415667
1.14464
0.565457
2.22064
0.436887
0.498051
1.78874
0.953662
1.72134
0.4631
0.404433
0.674055
0.534251
1.38056
0.489314
2.8485
0.56296
0.59916
0.79139
0.430646
1.62772
0.396943
0.967393
2.17445
0.483072
0.465597
0.431894
1.3581
0.672806
0.961152
0.396943
1.08473
0.675303
0.404433
0.516775
0.597911
0.836327
2.11329
0.69902
0.537995
0.481824
0.710254
0.871278
0.446873
0.692778
0.4993
0.4993
1.8911
0.914967
2.84226
1.46045
0.832582
0.652834
0.396943
0.506789
0.863788
0.710254
0.455611
0.511782
0.406929
0.465597
0.423156
0.973634
0.832582
0.475583
0.561712
1.30941
0.401936
0.665317
0.508037
0.542988
0.636607
1.17211
1.9223
0.827589
0.897491
0.605401
1.42176
1.35934
0.655331
1.48542
0.982372
1.38556
0.490562
0.705261
1.51787
0.783901
0.979876
1.27072
0.718992
1.09471
1.12093
1.03105
0.674055
0.742708
0.686537
3.08942
1.48666
1.58403
0.401936
1.86863
0.836327
1.13591
0.574195
0.735219
1.16087
0.979876
2.02466
0.838823
0.944925
1.7438
0.430646
0.733971
2.05961
0.637855
0.858795
0.556719
0.897491
1.75005
0.746453
1.18334
0.42066
0.810114
0.44937
0.584181
0.393199
1.22328
0.519272
0.434391
0.423156
1.11843
1.23327
0.466845
1.43798
1.05727
0.468093
0.576691
0.589174
1.12342
3.10814
0.792638
0.494307
0.597911
0.677799
2.16322
0.9624
0.966145
0.96989
1.0323
1.72633
0.529258
0.506789
2.23811
0.42066
0.516775
1.40553
0.751446
1.48167
0.471838
0.684041
0.405681
0.461852
0.606649
0.797631
0.529258
0.650338
0.621628
0.557967
0.953662
0.93369
0.964897
0.647841
0.514279
1.40803
0.393199
0.484321
1.1022
0.738964
0.451866
1.16586
0.902484
0.614139
1.03854
0.707757
0.485569
0.736467
0.531754
0.394447
0.632862
0.561712
0.675303
0.453114
1.52411
0.464349
0.552974
0.49181
0.890002
0.836327
1.15213
0.409426
1.3893
0.597911
0.59916
0.503044
0.87003
0.403185
0.424405
1.50164
0.488065
1.52411
0.547981
0.655331
0.404433
0.574195
0.802624
1.48666
1.34686
0.59167
0.723985
0.676551
0.647841
0.544237
0.777659
0.455611
1.25948
0.586677
0.767673
0.715247
0.552974
0.721488
1.15838
2.4216
0.695275
0.459356
0.406929
0.604153
0.504293
0.818851
0.944925
0.850058
0.695275
1.68638
0.408177
0.765177
2.00594
0.456859
0.473086
0.580436
0.473086
0.483072
0.581684
0.514279
1.22079
0.758936
0.473086
0.771418
0.780156
0.560464
0.840072
0.702764
0.838823
0.436887
0.976131
0.766425
0.443128
1.1047
0.468093
0.640352
0.401936
0.875023
0.928697
0.765177
0.709006
1.13466
0.506789
0.976131
0.606649
1.76877
0.572946
1.785
1.92355
0.607897
0.738964
0.777659
0.580436
0.907477
1.59776
1.27321
2.01967
1.11593
0.454363
1.52786
1.92355
0.865037
1.14839
0.751446
0.453114
0.434391
1.04104
0.584181
0.425653
0.429398
0.581684
0.922456
0.885009
0.805121
0.533002
0.481824
1.02107
0.435639
0.535499
1.18084
1.29693
0.621628
1.32564
0.56296
1.17835
1.06975
0.800128
0.423156
0.414419
1.40303
0.9624
1.09097
0.868781
2.14949
0.757687
0.69153
0.453114
0.56296
0.54923
0.674055
0.710254
0.582932
1.46919
1.25948
1.03979
2.00219
0.6416
0.445625
0.760184
1.29194
0.528009
0.534251
0.576691
0.625373
0.536747
1.8549
0.555471
0.596663
0.584181
1.07974
0.582932
0.410674
0.544237
0.595415
0.577939
0.419412
0.837575
0.544237
0.495555
0.566705
0.898739
1.41551
0.458107
0.958655
0.395695
0.515527
0.458107
0.736467
0.773915
0.460604
0.465597
0.393199
0.425653
2.33672
0.425653
0.605401
0.439384
0.6416
1.01857
0.893746
0.606649
0.696523
0.47059
0.680296
1.20456
0.411922
1.0011
0.446873
0.787645
0.545485
0.494307
0.733971
0.405681
0.617883
1.27446
0.640352
0.524265
0.411922
1.06351
0.403185
0.988613
0.792638
0.556719
0.680296
0.619132
0.580436
0.535499
0.503044
0.486817
0.500548
0.942428
0.686537
0.798879
0.921208
0.695275
0.559216
0.557967
0.926201
0.52052
0.605401
1.1434
2.99829
1.66766
0.607897
1.04104
0.659076
1.36558
1.41052
0.62038
0.858795
0.438135
0.498051
1.36933
0.481824
1.03605
0.484321
0.555471
0.519272
1.0323
0.51303
0.622876
0.821348
0.958655
0.493058
0.655331
0.971138
0.511782
0.519272
0.609146
1.19457
3.06944
1.51163
0.953662
1.09222
0.444377
1.41926
1.52162
0.679048
1.00859
1.89984
0.581684
0.564209
0.893746
0.436887
0.594167
0.726481
0.624125
0.560464
0.475583
1.16087
0.450618
0.977379
0.69902
0.781404
0.718992
1.0685
0.654083
0.679048
0.601656
0.460604
0.395695
1.80871
0.555471
0.732722
0.531754
1.51912
0.416915
0.686537
0.444377
0.396943
0.811362
0.851306
0.622876
0.858795
0.49181
0.906229
0.484321
0.448121
1.8549
0.928697
0.936187
0.813858
0.989862
0.436887
0.468093
0.433142
1.3918
0.401936
0.927449
0.602904
0.471838
0.556719
0.594167
0.577939
0.632862
0.66282
0.486817
0.511782
1.1771
0.504293
0.999848
0.701516
0.782652
0.746453
1.12842
0.600408
0.700268
0.552974
1.79373
0.44937
0.569202
0.651586
0.533002
1.51537
0.695275
0.453114
0.465597
0.525513
0.827589
0.84132
0.525513
1.19582
0.478079
0.566705
0.455611
0.525513
0.850058
0.644097
0.639104
0.679048
0.506789
0.976131
0.887505
0.564209
0.515527
0.607897
0.705261
0.700268
0.455611
0.530506
0.976131
0.454363
0.508037
0.988613
0.647841
0.783901
0.704013
0.486817
2.13825
0.506789
1.17211
0.421908
0.74895
2.62881
1.83742
1.48042
0.79139
0.503044
0.453114
0.448121
0.622876
0.429398
0.722736
0.611642
2.19317
0.742708
0.458107
1.15213
1.71509
0.752694
1.23826
0.537995
0.547981
0.716495
1.05477
0.537995
0.76268
2.18693
0.453114
0.627869
0.825093
0.485569
0.554223
1.09971
0.609146
0.825093
1.69762
0.777659
2.86348
0.710254
0.550478
0.828837
0.44188
1.91107
0.722736
0.652834
0.473086
0.469342
0.718992
1.12592
0.560464
2.30552
0.490562
0.496803
0.856299
0.64909
0.847561
1.48791
0.429398
0.59167
0.765177
0.581684
0.635359
1.97847
0.466845
1.43798
0.646593
0.466845
0.756439
1.41926
0.4993
1.52037
1.02981
0.605401
1.62148
0.503044
0.592918
0.59916
0.685289
0.733971
0.778908
1.23202
0.790142
0.516775
0.610394
1.78375
0.716495
0.488065
1.61024
0.406929
2.67625
0.544237
0.580436
0.660324
0.782652
0.642848
0.418163
0.675303
0.493058
0.867533
0.898739
0.435639
0.540492
0.547981
1.53285
1.18334
0.756439
0.410674
0.526761
0.858795
0.557967
0.448121
0.631614
0.772666
0.822596
0.689034
0.947421
0.488065
0.852554
0.47059
0.479328
1.09721
1.2445
0.695275
0.689034
1.46669
0.66282
0.99111
2.2094
1.03605
0.642848
0.737715
0.585429
0.450618
0.989862
1.36059
0.752694
0.899988
1.25324
1.63521
1.36558
1.45296
0.617883
0.690282
0.953662
1.25449
1.10969
0.567953
0.629118
0.501796
0.416915
0.677799
0.881264
0.948669
0.466845
0.552974
0.557967
0.518023
0.498051
1.247
0.539244
0.767673
0.816355
0.409426
0.810114
0.535499
0.77017
0.735219
0.606649
0.674055
0.440632
1.13716
1.40428
0.434391
0.74146
0.801376
0.722736
0.830086
0.738964
0.808865
0.987365
0.533002
0.4631
0.516775
0.681544
0.635359
0.757687
0.710254
0.465597
0.858795
1.09471
0.531754
0.47059
0.590422
0.617883
0.835079
0.931194
0.409426
0.74146
0.524265
0.440632
0.984869
0.733971
0.54923
0.858795
0.394447
2.73367
1.05352
0.471838
1.86738
0.445625
0.928697
0.39944
0.685289
0.8201
0.458107
0.455611
0.899988
0.595415
0.589174
1.22453
0.474335
0.443128
0.550478
0.999848
1.78749
1.03105
0.426901
0.41317
0.69153
0.509286
0.694027
0.575443
0.479328
0.660324
0.403185
0.686537
0.464349
0.416915
0.768922
0.450618
0.398191
0.856299
1.17835
0.597911
1.15338
0.93369
0.577939
0.632862
0.418163
0.989862
0.535499
0.556719
0.545485
0.626621
0.730226
0.515527
0.39944
0.41317
0.459356
0.731474
0.57045
0.496803
0.882512
0.581684
0.393199
0.418163
0.450618
1.63021
1.90982
0.550478
1.64145
0.572946
0.800128
1.16212
0.71275
0.484321
1.29194
1.1434
0.637855
1.36434
0.647841
0.401936
0.615387
0.440632
0.914967
0.654083
0.621628
1.32439
0.69902
1.27446
1.75379
0.42066
0.753943
1.09222
1.98971
1.00609
0.788894
0.438135
0.430646
0.622876
0.684041
0.535499
0.84132
0.918711
0.695275
0.946173
0.634111
0.398191
0.464349
0.636607
0.551726
1.45421
2.40538
0.697771
1.3581
0.796383
0.76268
0.619132
0.709006
1.59277
0.554223
0.757687
0.454363
2.76986
0.939932
0.446873
0.540492
1.04728
0.516775
0.616635
0.406929
0.630366
0.843816
1.54034
2.20066
1.62897
0.490562
1.06226
0.647841
2.90717
0.393199
0.461852
2.27181
1.12592
1.55282
0.500548
1.37557
0.560464
0.726481
1.61898
1.08348
2.16072
1.84866
0.801376
0.610394
2.33797
1.44547
0.511782
0.696523
0.615387
0.656579
0.496803
0.446873
0.59167
0.701516
0.410674
1.13216
0.465597
2.72368
1.06351
0.404433
1.08723
0.567953
0.468093
0.632862
0.416915
0.96989
0.926201
2.23062
1.16586
0.710254
0.44937
0.938683
0.655331
0.695275
1.56655
0.682792
1.34312
0.438135
0.904981
1.16586
0.690282
0.702764
1.29943
0.959904
0.938683
0.853802
0.713999
0.709006
1.10845
0.476831
0.873774
0.436887
1.08847
0.535499
1.10969
0.716495
0.932442
0.842568
1.58902
1.99345
0.519272
0.61289
1.35685
2.41287
0.957407
0.772666
1.16586
0.448121
0.730226
1.13716
0.760184
0.69902
0.529258
1.30192
0.692778
0.860044
0.547981
0.738964
0.41317
1.26697
0.476831
1.54908
0.755191
0.881264
2.51023
0.904981
0.872526
0.587925
0.715247
0.556719
0.796383
0.949918
0.428149
0.971138
2.56266
0.550478
0.394447
0.44937
0.503044
0.405681
0.39944
1.6065
0.644097
1.49665
0.66282
1.33438
2.20441
0.564209
0.745205
1.04603
0.847561
0.81261
1.12467
1.10595
0.476831
0.686537
1.32065
1.13466
0.469342
2.22688
1.11593
1.39554
0.534251
1.55657
0.509286
1.71385
0.716495
1.33687
1.94977
1.6377
0.826341
0.651586
2.33423
1.23701
0.660324
0.652834
0.746453
0.584181
0.696523
0.826341
0.604153
1.5341
0.660324
1.18833
0.542988
0.592918
1.62647
2.75988
1.00359
0.822596
1.64894
0.576691
0.91996
0.697771
1.82619
1.21579
0.521768
0.976131
1.08723
1.09222
0.62038
0.597911
0.923704
1.63895
2.41037
1.32814
0.656579
0.721488
0.718992
0.589174
1.72633
0.672806
1.35185
1.20331
1.06975
0.778908
0.850058
1.40303
0.606649
0.525513
0.411922
0.401936
0.661572
0.495555
0.752694
0.631614
0.581684
0.466845
0.526761
0.488065
0.806369
0.999848
0.416915
0.419412
0.610394
1.19083
1.01857
0.954911
1.63271
4.3851
0.59167
1.00234
1.20456
0.446873
1.12592
0.451866
0.400688
0.87003
0.860044
0.850058
1.18209
1.50664
0.450618
0.480576
1.30817
0.8201
0.797631
1.06226
1.32439
0.709006
0.644097
0.74146
0.51303
1.06351
1.47543
1.34436
0.590422
0.711502
1.87362
0.483072
0.448121
0.837575
0.580436
1.09347
0.511782
1.39929
1.06975
0.836327
0.400688
2.44657
0.840072
0.631614
0.600408
0.609146
1.01607
1.961
0.448121
0.989862
0.796383
0.594167
0.934939
0.885009
0.469342
1.5703
0.485569
0.72024
0.406929
0.654083
1.07225
0.685289
0.458107
0.763929
0.446873
0.474335
0.557967
1.23951
0.878767
0.922456
0.490562
1.01607
0.474335
0.751446
0.59167
1.17211
0.454363
0.589174
0.44937
2.06336
0.419412
0.393199
1.06725
0.44188
0.64909
0.725233
0.894995
0.765177
0.596663
0.47059
1.22828
0.609146
0.451866
0.878767
1.66142
0.627869
3.51507
0.640352
0.540492
0.852554
0.863788
1.32939
0.637855
0.476831
0.637855
0.434391
0.999848
0.409426
2.46904
1.29069
0.931194
0.763929
1.30567
0.508037
1.26697
0.611642
0.468093
0.958655
0.801376
0.498051
1.43299
0.57045
0.481824
0.545485
0.701516
1.86988
0.601656
0.42066
0.893746
0.433142
1.41302
0.939932
0.509286
0.837575
0.664069
0.565457
0.632862
0.546733
0.592918
0.446873
1.58153
0.496803
1.26697
1.16462
1.45796
0.947421
1.65767
0.476831
0.461852
0.909974
1.0373
0.545485
0.488065
0.587925
0.576691
0.775163
1.01857
1.00234
0.575443
0.831334
1.70386
0.946173
0.730226
0.787645
0.478079
1.50414
0.552974
0.713999
0.825093
0.746453
1.1409
0.535499
0.530506
1.11344
0.711502
0.506789
0.489314
0.569202
2.17819
0.631614
0.89125
0.696523
0.601656
0.536747
1.91981
0.515527
0.605401
0.792638
1.65892
0.454363
0.967393
1.18459
0.752694
1.13965
1.15463
0.436887
0.695275
1.70885
0.534251
0.798879
1.00859
0.61289
0.763929
0.567953
1.21954
1.49415
0.494307
0.395695
0.430646
0.846313
2.2818
1.06975
0.867533
1.27446
1.19832
0.559216
0.725233
0.398191
1.09347
0.580436
0.530506
1.89235
0.547981
2.08707
0.634111
0.536747
4.13795
0.66282
0.885009
0.479328
0.635359
0.411922
0.640352
0.39944
0.518023
0.761432
0.661572
0.86254
0.621628
0.582932
0.439384
0.511782
0.54174
0.567953
0.556719
0.454363
0.41317
1.17335
1.16087
1.00983
0.57045
0.828837
0.826341
0.842568
0.496803
1.46919
1.06101
1.3581
0.957407
0.66282
2.08957
0.559216
0.400688
0.480576
0.908725
0.475583
0.495555
0.443128
0.604153
0.4993
1.08348
0.611642
0.557967
0.550478
0.534251
0.438135
0.636607
0.617883
1.69512
0.424405
0.571698
0.725233
0.64909
0.508037
0.394447
1.2807
0.557967
0.480576
1.00234
0.408177
0.4631
0.431894
0.635359
0.455611
1.80372
0.677799
0.821348

## Sheet: Fig 3G volume 
PARP14	ADPr	P62
1.691	6.372	1.709
2.238	12.553	2.239
12.429	14.582	3.954
6.606	14.924	5.005
9.21	5.327	3.219
4.052	16.445	0.898
2.714	5.251	0.706
		1.187

## Sheet: Fig 3G sphericity 
PARP14	ADPr	P62
0.873	0.73	0.801
0.798	0.548	0.776
0.733	0.771	0.563
0.626	0.793	0.431
0.519	0.588	0.751
0.476	0.738	0.644
0.64	0.79	0.798
		0.801

## Sheet: Fig 3G Fraction of Volume overl
ADPr-PARP14	ADPr-P62	PARP14-P62
1	0.267	0.768
0.83	0.128	0.535
0.43	0.177	0.202
0.565	0	0.081
0.501	0	0
0.447	0.226	0.333
