# Supplementary material for: Interferon-induced PARP14-mediated ADP-ribosylation in p62 bodies requires the ubiquitin-proteasome system
Source: EMBO J. 2025 Apr 7;44(10):2741–73. doi: 10.1038/s44318-025-00421-4 (PMC12084362; doi:10.1038/s44318-025-00421-4)
Supplement: Supplementary file 7 — Source data Fig. 3 [file 44318_2025_421_MOESM7_ESM.zip › Figure 3/Figure 3I.xlsx]

## Sheet: –IFNγ
Time (s)	Normalized intensity			Fmin average	Subtracting Fmin average			Renormalizing the initial intensity pre-bleaching to 1
0	1	1	1		0.851082	0.851082	0.851082	1	1	1
0.113	0.988636	0.991129	0.989668		0.839718	0.842211	0.84075	0.986647	0.989577	0.98786
0.226	0.979939	0.983151	0.98271		0.831021	0.834233	0.833792	0.976429	0.980203	0.979684
0.555	0.133884	0.152622	0.160248	0.148918	-0.0150336	0.00370394	0.0113296	-0.0176641	0.00435204	0.013312
10.558	0.170767	0.17661	0.195297		0.0218489	0.0276916	0.0463786	0.025672	0.032537	0.0544937
20.561	0.17874	0.185179	0.20269		0.0298218	0.036261	0.0537722	0.0350399	0.0426058	0.0631809
30.563	0.18567	0.190427	0.207372		0.0367524	0.0415094	0.0584535	0.0431831	0.0487724	0.0686814
40.566	0.192525	0.193222	0.210965		0.0436073	0.044304	0.0620468	0.0512375	0.0520561	0.0729034
50.568	0.194364	0.194862	0.213516		0.0454462	0.045944	0.0645983	0.0533981	0.053983	0.0759014
60.571	0.200515	0.197299	0.219275		0.051597	0.0483813	0.0703566	0.0606252	0.0568468	0.0826673
70.574	0.201356	0.198485	0.220722		0.0524379	0.0495665	0.0718035	0.0616132	0.0582394	0.0843673
80.576	0.203816	0.199305	0.226134		0.0548979	0.0503874	0.0772161	0.0645036	0.0592039	0.0907269
90.579	0.206514	0.202279	0.226562		0.0575962	0.0533615	0.0776442	0.0676741	0.0626984	0.09123
100.581	0.209249	0.203557	0.230627		0.0603309	0.0546387	0.0817088	0.0708873	0.0641991	0.0960058
110.584	0.211067	0.205179	0.233546		0.062149	0.0562612	0.084628	0.0730235	0.0661055	0.0994358
120.587	0.213676	0.207234	0.237761		0.0647576	0.0583165	0.0888431	0.0760885	0.0685204	0.104388
130.589	0.216448	0.209305	0.238192		0.0675302	0.0603872	0.0892744	0.0793462	0.0709534	0.104895
140.592	0.216992	0.209528	0.241291		0.068074	0.0606099	0.0923731	0.0799853	0.0712151	0.108536
150.594	0.221558	0.211809	0.241956		0.0726397	0.0628912	0.0930381	0.0853498	0.0738956	0.109317
160.597	0.224583	0.211746	0.240023		0.0756653	0.0628283	0.0911049	0.0889049	0.0738217	0.107046
170.6	0.226982	0.214383	0.243591		0.0780637	0.0654653	0.0946734	0.0917229	0.0769201	0.111239
180.602	0.229953	0.217148	0.246985		0.0810349	0.0682298	0.0980665	0.095214	0.0801683	0.115226
190.605	0.232236	0.21968	0.248876		0.0833176	0.0707618	0.0999584	0.0978961	0.0831433	0.117449
200.607	0.233844	0.21989	0.249258		0.0849261	0.0709719	0.10034	0.0997861	0.0833902	0.117897
210.61	0.237	0.221909	0.248106		0.0880815	0.0729906	0.0991877	0.103494	0.0857621	0.116543
220.613	0.238266	0.223971	0.249309		0.089348	0.0750531	0.100391	0.104982	0.0881855	0.117957
230.615	0.242167	0.224682	0.250067		0.0932491	0.0757639	0.101149	0.109565	0.0890207	0.118847
240.618	0.244024	0.225502	0.249721		0.0951063	0.0765842	0.100803	0.111747	0.0899845	0.118441
250.62	0.246533	0.226932	0.249779		0.0976146	0.078014	0.100861	0.114695	0.0916645	0.118509
260.623	0.247874	0.226822	0.254522		0.0989561	0.077904	0.105604	0.116271	0.0915353	0.124082
270.626	0.251433	0.228397	0.254382		0.102515	0.0794795	0.105464	0.120452	0.0933864	0.123917
280.628	0.251612	0.229611	0.255704		0.102694	0.0806932	0.106786	0.120663	0.0948125	0.125471
290.631	0.255075	0.232288	0.260558		0.106157	0.0833702	0.11164	0.124732	0.0979579	0.131175
300.633	0.256407	0.233653	0.264168		0.107489	0.0847349	0.11525	0.126297	0.0995614	0.135415
310.636	0.2571	0.234262	0.267342		0.108182	0.085344	0.118424	0.127111	0.100277	0.139146
320.639	0.259774	0.235863	0.262149		0.110856	0.0869451	0.11323	0.130253	0.102158	0.133043
330.641	0.261529	0.23766	0.266813		0.112611	0.0887416	0.117895	0.132315	0.104269	0.138523
340.644	0.262598	0.240077	0.265038		0.11368	0.0911587	0.11612	0.133571	0.107109	0.136438
350.646	0.264135	0.241149	0.264018		0.115217	0.0922307	0.1151	0.135378	0.108369	0.13524
360.649	0.265287	0.243336	0.265589		0.116369	0.0944184	0.116671	0.13673	0.110939	0.137086
370.652	0.266504	0.246256	0.272047		0.117586	0.0973384	0.123129	0.138161	0.11437	0.144673
380.654	0.268436	0.246394	0.281156		0.119518	0.0974757	0.132238	0.140431	0.114532	0.155377
390.657	0.269035	0.249907	0.288875		0.120117	0.100989	0.139957	0.141135	0.118659	0.164446
400.659	0.271224	0.248951	0.285473		0.122306	0.100033	0.136555	0.143706	0.117536	0.160448
410.662	0.271929	0.248181	0.289109		0.123011	0.0992635	0.140191	0.144535	0.116632	0.164721
420.665	0.275215	0.248606	0.291068		0.126297	0.0996881	0.14215	0.148396	0.117131	0.167022
430.667	0.276952	0.250599	0.292717		0.128034	0.101681	0.143799	0.150436	0.119472	0.16896
440.67	0.278473	0.253746	0.295672		0.129555	0.104828	0.146754	0.152224	0.12317	0.172432
450.672	0.279442	0.254545	0.301615		0.130524	0.105627	0.152697	0.153363	0.124109	0.179415
460.675	0.281768	0.254283	0.302351		0.13285	0.105365	0.153433	0.156095	0.123802	0.180279
470.678	0.283303	0.254397	0.305113		0.134385	0.105479	0.156195	0.157899	0.123936	0.183525
480.68	0.284129	0.254678	0.309355		0.135211	0.10576	0.160437	0.158869	0.124265	0.18851
490.683	0.286726	0.254654	0.310579		0.137808	0.105736	0.161661	0.161921	0.124237	0.189948
500.685	0.287483	0.254455	0.309215		0.138565	0.105537	0.160297	0.16281	0.124003	0.188345
510.688	0.289837	0.254878	0.309662		0.140919	0.10596	0.160744	0.165577	0.1245	0.18887
520.691	0.291001	0.257008	0.311348		0.142083	0.10809	0.16243	0.166944	0.127003	0.190851
530.693	0.292311	0.258289	0.311414		0.143393	0.109371	0.162496	0.168483	0.128508	0.190929
540.696	0.293571	0.260137	0.316142		0.144653	0.111219	0.167224	0.169963	0.13068	0.196484
550.698	0.295682	0.260122	0.316139		0.146764	0.111204	0.167221	0.172444	0.130662	0.19648
560.701	0.297123	0.261755	0.315785		0.148205	0.112837	0.166867	0.174137	0.132581	0.196065
570.704	0.299192	0.263478	0.317921		0.150274	0.11456	0.169003	0.176569	0.134605	0.198574
580.706	0.299463	0.262897	0.322855		0.150545	0.113979	0.173937	0.176886	0.133922	0.204372
590.709	0.30217	0.263484	0.317858		0.153252	0.114566	0.16894	0.180068	0.134612	0.198501
600.711	0.304379	0.26325	0.323902		0.155461	0.114332	0.174984	0.182663	0.134337	0.205602
610.714	0.305436	0.26268	0.326782		0.156518	0.113762	0.177864	0.183904	0.133667	0.208986
620.717	0.305961	0.264549	0.329941		0.157043	0.115631	0.181023	0.184522	0.135864	0.212698
630.719	0.308367	0.265066	0.328657		0.159449	0.116148	0.179739	0.187348	0.136471	0.211189
640.722	0.308785	0.266911	0.334501		0.159867	0.117993	0.185583	0.18784	0.138639	0.218056
650.724	0.310579	0.268961	0.333541		0.161661	0.120043	0.184623	0.189948	0.141047	0.216928
660.727	0.311277	0.269656	0.335559		0.162359	0.120738	0.186641	0.190768	0.141864	0.219298
670.73	0.312669	0.269005	0.332872		0.163751	0.120087	0.183954	0.192403	0.141099	0.216142
680.732	0.313806	0.26787	0.331814		0.164888	0.118952	0.182896	0.193739	0.139765	0.214898
690.735	0.315286	0.270316	0.336082		0.166368	0.121398	0.187164	0.195479	0.142639	0.219913
700.737	0.316148	0.271585	0.333497		0.16723	0.122667	0.184579	0.196491	0.144131	0.216876
710.74	0.317489	0.271782	0.325584		0.168571	0.122864	0.176666	0.198067	0.144362	0.207578
720.743	0.318071	0.271722	0.330059		0.169153	0.122804	0.181141	0.19875	0.144292	0.212836
730.745	0.316771	0.272748	0.324952		0.167853	0.12383	0.176034	0.197223	0.145497	0.206836
740.748	0.320187	0.274373	0.327621		0.171269	0.125455	0.178703	0.201236	0.147406	0.209972
750.75	0.321675	0.273887	0.327719		0.172757	0.124969	0.178801	0.202985	0.146836	0.210086
760.753	0.324489	0.273167	0.335505		0.175571	0.124249	0.186587	0.206292	0.145989	0.219235
770.756	0.324923	0.2747	0.336057		0.176005	0.125782	0.187139	0.206801	0.147791	0.219884
780.758	0.327449	0.276514	0.350255		0.178531	0.127596	0.201337	0.20977	0.149922	0.236566
790.761	0.327816	0.277837	0.348362		0.178898	0.128919	0.199444	0.2102	0.151476	0.234342
800.763	0.32891	0.283326	0.351368		0.179992	0.134408	0.20245	0.211487	0.157926	0.237873
810.766	0.329846	0.281213	0.350725		0.180928	0.132295	0.201807	0.212586	0.155443	0.237118
820.769	0.329896	0.28148	0.353154		0.180978	0.132562	0.204236	0.212645	0.155757	0.239973
830.771	0.331379	0.28289	0.354407		0.182461	0.133972	0.205489	0.214387	0.157414	0.241445
840.774	0.332432	0.284718	0.356923		0.183514	0.1358	0.208005	0.215624	0.159562	0.2444
850.776	0.333868	0.287452	0.350851		0.18495	0.138534	0.201933	0.217311	0.162774	0.237266
860.779	0.335137	0.287362	0.348118		0.186219	0.138444	0.1992	0.218802	0.162668	0.234056
870.782	0.336324	0.287038	0.352248		0.187406	0.13812	0.20333	0.220197	0.162287	0.238908
880.784	0.336816	0.288763	0.356088		0.187898	0.139845	0.20717	0.220776	0.164314	0.243419
890.787	0.338588	0.292167	0.344031		0.18967	0.143249	0.195113	0.222857	0.168313	0.229253
900.789	0.338791	0.294168	0.350042		0.189873	0.14525	0.201124	0.223096	0.170665	0.236316
910.792	0.340585	0.292724	0.355927		0.191667	0.143806	0.207009	0.225204	0.168969	0.24323
920.795	0.341695	0.294767	0.352726		0.192777	0.145849	0.203808	0.226508	0.171369	0.23947
930.797	0.343459	0.294274	0.347412		0.194541	0.145356	0.198494	0.228581	0.17079	0.233225
940.8	0.344803	0.295988	0.356506		0.195885	0.14707	0.207588	0.23016	0.172803	0.243911
950.802	0.346239	0.298464	0.352188		0.197321	0.149546	0.20327	0.231847	0.175713	0.238838
960.805	0.347214	0.296624	0.347626		0.198296	0.147706	0.198708	0.232993	0.17355	0.233477
970.808	0.348584	0.298321	0.341367		0.199666	0.149403	0.192449	0.234602	0.175544	0.226123
980.81	0.349205	0.297389	0.35561		0.200287	0.148471	0.206692	0.235333	0.17445	0.242858
990.813	0.350504	0.297858	0.3654		0.201586	0.14894	0.216482	0.236858	0.175	0.254361
1000.82	0.351566	0.295712	0.374991		0.202648	0.146794	0.226073	0.238107	0.172479	0.26563
1010.82	0.352495	0.298137	0.377137		0.203577	0.149219	0.228219	0.239197	0.175329	0.268151
1020.82	0.353646	0.298799	0.380762		0.204728	0.149881	0.231844	0.24055	0.176107	0.272411
1030.82	0.353472	0.301934	0.385104		0.204554	0.153016	0.236186	0.240346	0.17979	0.277512
1040.83	0.354868	0.305851	0.383773		0.20595	0.156933	0.234855	0.241986	0.184392	0.275948
1050.83	0.35733	0.307014	0.388626		0.208412	0.158096	0.239708	0.244878	0.185759	0.281651
1060.83	0.357368	0.30886	0.390071		0.20845	0.159942	0.241153	0.244923	0.187928	0.283348
1070.83	0.357864	0.305767	0.397489		0.208946	0.156849	0.248571	0.245506	0.184294	0.292065
1080.84	0.358641	0.30771	0.409216		0.209723	0.158792	0.260298	0.246419	0.186576	0.305844
1090.84	0.359401	0.309489	0.406052		0.210483	0.160571	0.257134	0.247313	0.188667	0.302126
1100.84	0.361155	0.311341	0.407769		0.212237	0.162423	0.258851	0.249374	0.190843	0.304143
1110.84	0.362919	0.316049	0.402612		0.214001	0.167131	0.253694	0.251446	0.196375	0.298085
1120.85	0.363909	0.316824	0.407614		0.214991	0.167906	0.258696	0.25261	0.197285	0.303962
1130.85	0.364156	0.320308	0.408704		0.215238	0.17139	0.259786	0.2529	0.201378	0.305242
1140.85	0.365055	0.321311	0.41247		0.216137	0.172393	0.263552	0.253956	0.202557	0.309667
1150.85	0.366147	0.320549	0.413131		0.217229	0.171631	0.264213	0.255239	0.201662	0.310443
1160.86	0.367623	0.318193	0.417457		0.218705	0.169275	0.268539	0.256972	0.198893	0.315527
1170.86	0.369024	0.319146	0.417716		0.220106	0.170228	0.268798	0.258619	0.200013	0.315831
1180.86	0.369731	0.31769	0.42727		0.220813	0.168772	0.278352	0.25945	0.198303	0.327056
1190.87	0.369616	0.317373	0.429457		0.220698	0.168455	0.280539	0.259314	0.197931	0.329626
1200.87	0.369429	0.318624	0.431239		0.220511	0.169706	0.282321	0.259095	0.1994	0.33172
1210.87	0.370491	0.316049	0.42993		0.221573	0.167131	0.281012	0.260343	0.196374	0.330182
1220.87	0.371782	0.317672	0.425611		0.222864	0.168754	0.276693	0.26186	0.198282	0.325107
1230.88	0.373766	0.318091	0.432194		0.224848	0.169173	0.283276	0.264191	0.198774	0.332843
1240.88	0.374407	0.319036	0.431004		0.225489	0.170118	0.282086	0.264944	0.199884	0.331444
1250.88	0.376096	0.320427	0.433813		0.227178	0.171509	0.284895	0.266928	0.201519	0.334744
1260.88	0.376899	0.32088	0.43674		0.227981	0.171962	0.287822	0.267872	0.202051	0.338184
1270.89	0.377956	0.321721	0.437983		0.229038	0.172803	0.289065	0.269114	0.203039	0.339644
1280.89	0.377696	0.324714	0.444546		0.228778	0.175796	0.295628	0.268808	0.206556	0.347355
1290.89	0.380127	0.321209	0.445037		0.231209	0.172291	0.296119	0.271665	0.202438	0.347932
1300.89	0.380732	0.319632	0.443719		0.231814	0.170714	0.294801	0.272376	0.200584	0.346384
1310.9	0.380363	0.318334	0.448439		0.231445	0.169416	0.299521	0.271942	0.199059	0.351929
1320.9	0.380661	0.31842	0.451353		0.231743	0.169502	0.302435	0.272292	0.19916	0.355354
1330.9	0.381619	0.319457	0.452382		0.232701	0.170539	0.303464	0.273418	0.200379	0.356563
1340.9	0.380732	0.322236	0.452543		0.231814	0.173318	0.303625	0.272375	0.203644	0.356752
1350.91	0.382661	0.323443	0.455844		0.233743	0.174525	0.306926	0.274642	0.205062	0.36063
1360.91	0.382432	0.323538	0.455999		0.233514	0.17462	0.307081	0.274373	0.205174	0.360812
1370.91	0.38124	0.32392	0.45269		0.232322	0.175002	0.303772	0.272973	0.205623	0.356924
1380.91	0.383837	0.322052	0.455207		0.234919	0.173134	0.306289	0.276024	0.203428	0.359881
1390.92	0.385504	0.324543	0.456926		0.236586	0.175625	0.308008	0.277983	0.206354	0.361902
1400.92	0.387123	0.326464	0.452826		0.238205	0.177546	0.303908	0.279884	0.208612	0.357085
1410.92	0.388526	0.32544	0.45266		0.239608	0.176522	0.303742	0.281534	0.207409	0.356889
1420.92	0.386805	0.327767	0.4531		0.237887	0.178849	0.304182	0.279511	0.210143	0.357406
1430.93	0.386842	0.328654	0.453023		0.237924	0.179736	0.304105	0.279555	0.211186	0.357316
1440.93	0.388981	0.331494	0.450906		0.240063	0.182576	0.301988	0.282068	0.214523	0.354828
1450.93	0.388877	0.33107	0.453256		0.239959	0.182152	0.304338	0.281946	0.214024	0.357589
1460.93	0.392542	0.33045	0.456167		0.243624	0.181532	0.307249	0.286252	0.213296	0.36101
1470.94	0.390086	0.330261	0.456657		0.241168	0.181343	0.307739	0.283366	0.213073	0.361586
1480.94	0.390284	0.331136	0.454779		0.241366	0.182218	0.305861	0.283599	0.214101	0.359379
1490.94	0.391643	0.332095	0.459189		0.242725	0.183177	0.310271	0.285196	0.215228	0.364561
1500.94	0.393729	0.331343	0.460433		0.244811	0.182425	0.311515	0.287647	0.214345	0.366022
1510.95	0.391647	0.332529	0.465493		0.242729	0.183611	0.316575	0.2852	0.215738	0.371967
1520.95	0.391027	0.331725	0.471956		0.242109	0.182807	0.323038	0.284473	0.214793	0.379561
1530.95	0.38877	0.333127	0.472394		0.239852	0.184209	0.323476	0.28182	0.216441	0.380076
1540.96	0.388737	0.332364	0.46888		0.239819	0.183446	0.319962	0.281781	0.215544	0.375947
1550.96	0.382169	0.331862	0.473472		0.233251	0.182944	0.324554	0.274064	0.214955	0.381343
1560.96	0.382177	0.332012	0.476342		0.233259	0.183094	0.327424	0.274074	0.215131	0.384715
1570.96	0.388104	0.332404	0.484315		0.239186	0.183486	0.335397	0.281037	0.215592	0.394083
1580.97	0.390552	0.333112	0.481064		0.241634	0.184194	0.332146	0.283914	0.216423	0.390263
1590.97	0.392921	0.335454	0.481897		0.244003	0.186536	0.332979	0.286697	0.219175	0.391242
1600.97	0.39463	0.337899	0.478667		0.245712	0.188981	0.329749	0.288706	0.222048	0.387447
1610.97	0.3973	0.338031	0.481398		0.248382	0.189113	0.33248	0.291842	0.222203	0.390655
1620.98	0.398834	0.338312	0.489435		0.249916	0.189394	0.340517	0.293645	0.222533	0.400099
1630.98	0.394696	0.335204	0.488522		0.245778	0.186286	0.339604	0.288783	0.218881	0.399026
1640.98	0.38572	0.33413	0.494399		0.236802	0.185212	0.345481	0.278237	0.217619	0.405932
1650.98	0.382966	0.332561	0.494907		0.234048	0.183643	0.345989	0.275	0.215776	0.406529
1660.99	0.386272	0.333836	0.49768		0.237354	0.184918	0.348762	0.278885	0.217274	0.409786
1670.99	0.385565	0.336524	0.497886		0.236647	0.187606	0.348968	0.278054	0.220433	0.410029
1680.99	0.384679	0.336782	0.501485		0.235761	0.187864	0.352567	0.277014	0.220735	0.414257
1690.99	0.381125	0.338545	0.504297		0.232207	0.189627	0.355379	0.272838	0.222807	0.417561
1701	0.385037	0.337848	0.505832		0.236119	0.18893	0.356914	0.277434	0.221988	0.419365
1711	0.387818	0.336998	0.506597		0.2389	0.18808	0.357679	0.280701	0.220989	0.420264
1721	0.387933	0.340262	0.508703		0.239015	0.191344	0.359785	0.280837	0.224824	0.422738
1731.01	0.385588	0.343222	0.507848		0.23667	0.194304	0.35893	0.278081	0.228302	0.421733
1741.01	0.389573	0.34234	0.505819		0.240655	0.193422	0.356901	0.282764	0.227266	0.41935
1751.01	0.390898	0.342267	0.504425		0.24198	0.193349	0.355507	0.28432	0.227181	0.417712
1761.01	0.392578	0.340179	0.515346		0.24366	0.191261	0.366428	0.286294	0.224726	0.430543
1771.02	0.395238	0.340911	0.514797		0.24632	0.191993	0.365879	0.28942	0.225587	0.429898
1781.02	0.398483	0.341571	0.507204		0.249565	0.192653	0.358286	0.293233	0.226362	0.420977
1791.02	0.399555	0.34266	0.509712		0.250637	0.193742	0.360794	0.294493	0.227642	0.423924
1801.02	0.404618	0.342281	0.51023		0.2557	0.193363	0.361312	0.300441	0.227197	0.424532
1811.03	0.404361	0.339302	0.513308		0.255443	0.190384	0.36439	0.300139	0.223696	0.42815
1821.03	0.414852	0.341453	0.520534		0.265934	0.192535	0.371616	0.312466	0.226224	0.436639
1831.03	0.414091	0.344293	0.522728		0.265173	0.195375	0.37381	0.311571	0.229561	0.439218
1841.03	0.416064	0.344806	0.522123		0.267146	0.195888	0.373205	0.313889	0.230164	0.438506
1851.04	0.415201	0.344322	0.52184		0.266283	0.195404	0.372922	0.312876	0.229595	0.438174
1861.04	0.417044	0.342831	0.519767		0.268126	0.193913	0.370849	0.315041	0.227843	0.435738
1871.04	0.421985	0.343639	0.521717		0.273067	0.194721	0.372799	0.320847	0.228793	0.438029
1881.04	0.41967	0.34427	0.52397		0.270752	0.195352	0.375052	0.318127	0.229533	0.440677
1891.05	0.419358	0.34502	0.520315		0.27044	0.196102	0.371397	0.31776	0.230415	0.436382
1901.05	0.422574	0.347666	0.52241		0.273656	0.198748	0.373492	0.321539	0.233524	0.438843
1911.05	0.423471	0.352217	0.515562		0.274552	0.203299	0.366644	0.322592	0.238871	0.430798
1921.06	0.423638	0.350554	0.511603		0.27472	0.201636	0.362685	0.322789	0.236917	0.426146
1931.06	0.42266	0.355051	0.510239		0.273742	0.206133	0.361321	0.32164	0.242201	0.424543
1941.06	0.425509	0.353572	0.51642		0.276591	0.204654	0.367502	0.324988	0.240463	0.431805
1951.06	0.426779	0.35189	0.522295		0.277861	0.202972	0.373377	0.326479	0.238486	0.438708
1961.07	0.428529	0.351897	0.523023		0.279611	0.202979	0.374105	0.328535	0.238495	0.439564
1971.07	0.426539	0.349192	0.522746		0.277621	0.200274	0.373828	0.326198	0.235317	0.439239
1981.07	0.426706	0.34882	0.516699		0.277788	0.199902	0.367781	0.326393	0.234879	0.432133
1991.07	0.426846	0.348713	0.517758		0.277928	0.199795	0.36884	0.326558	0.234754	0.433377

## Sheet: +IFNγ
Time (s)	Normalized intensity			Fmin average	Subtracting Fmin average			Renormalizing the initial intensity pre-bleaching to 1
0	1	1	1		0.851275	0.851275	0.851275	1	1	1
0.113	0.989824	0.984305	0.986334		0.841099	0.835581	0.837609	0.988046	0.981563	0.983946
0.226	0.982974	0.974791	0.979812		0.83425	0.826066	0.831087	0.98	0.970387	0.976285
0.555	0.109	0.0712302	0.265944	0.148725	-0.0397246	-0.0774945	0.117219	-0.0466648	-0.0910334	0.137698
10.558	0.13697	0.113238	0.31391		-0.0117547	-0.0354865	0.165186	-0.0138083	-0.0416863	0.194045
20.561	0.149617	0.128672	0.324674		0.0008926	-0.0200531	0.175949	0.00104854	-0.0235565	0.206689
30.563	0.157289	0.138442	0.329288		0.00856411	-0.0102824	0.180563	0.0100603	-0.0120788	0.212109
40.566	0.164682	0.14733	0.331522		0.0159578	-0.00139451	0.182798	0.0187458	-0.00163814	0.214734
50.568	0.175977	0.157898	0.336694		0.0272526	0.0091736	0.18797	0.0320139	0.0107763	0.220809
60.571	0.181219	0.163811	0.337563		0.032494	0.0150863	0.188839	0.038171	0.017722	0.221831
70.574	0.186011	0.169918	0.342807		0.0372868	0.0211937	0.194083	0.0438011	0.0248964	0.227991
80.576	0.191398	0.177769	0.34483		0.0426731	0.0290449	0.196105	0.0501285	0.0341192	0.230366
90.579	0.1941	0.184861	0.349673		0.0453751	0.0361363	0.200949	0.0533025	0.0424496	0.236056
100.581	0.200432	0.190758	0.352094		0.0517079	0.042033	0.203369	0.0607416	0.0493765	0.2389
110.584	0.205577	0.196177	0.355764		0.0568528	0.0474526	0.20704	0.0667855	0.055743	0.243211
120.587	0.210414	0.201076	0.359349		0.0616896	0.0523515	0.210625	0.0724673	0.0614978	0.247423
130.589	0.212826	0.205987	0.363639		0.064101	0.057262	0.214914	0.0753	0.0672662	0.252461
140.592	0.213415	0.210628	0.368142		0.0646901	0.0619036	0.219417	0.0759919	0.0727186	0.257751
150.594	0.21729	0.214343	0.373001		0.0685658	0.0656181	0.224276	0.0805448	0.0770821	0.263459
160.597	0.221183	0.219836	0.373476		0.0724582	0.0711118	0.224751	0.0851173	0.0835356	0.264017
170.6	0.224612	0.226246	0.374		0.0758872	0.077521	0.225275	0.0891453	0.0910645	0.264633
180.602	0.228134	0.228759	0.375913		0.0794093	0.0800342	0.227189	0.0932827	0.0940168	0.26688
190.605	0.229814	0.234091	0.383109		0.0810891	0.0853665	0.234384	0.095256	0.100281	0.275333
200.607	0.232899	0.241102	0.382986		0.0841747	0.0923771	0.234261	0.0988807	0.108516	0.275189
210.61	0.237998	0.244655	0.386896		0.0892736	0.0959305	0.238172	0.10487	0.11269	0.279782
220.613	0.242606	0.251468	0.390135		0.0938817	0.102743	0.24141	0.110284	0.120693	0.283586
230.615	0.245574	0.257698	0.393611		0.0968497	0.108973	0.244887	0.11377	0.128012	0.28767
240.618	0.245976	0.260544	0.394326		0.0972513	0.111819	0.245601	0.114242	0.131355	0.28851
250.62	0.248138	0.264562	0.399542		0.0994137	0.115837	0.250818	0.116782	0.136075	0.294637
260.623	0.252363	0.267862	0.4038		0.103638	0.119138	0.255075	0.121745	0.139952	0.299639
270.626	0.257584	0.273591	0.40487		0.10886	0.124867	0.256146	0.127878	0.146682	0.300896
280.628	0.262475	0.275979	0.408614		0.11375	0.127254	0.259889	0.133623	0.149487	0.305294
290.631	0.268305	0.28512	0.410111		0.11958	0.136396	0.261386	0.140471	0.160225	0.307052
300.633	0.273657	0.286637	0.41412		0.124933	0.137912	0.265395	0.14676	0.162006	0.311762
310.636	0.271089	0.291907	0.413406		0.122364	0.143183	0.264681	0.143742	0.168198	0.310923
320.639	0.274977	0.299658	0.415671		0.126252	0.150934	0.266946	0.14831	0.177303	0.313584
330.641	0.274953	0.303244	0.416161		0.126229	0.15452	0.267437	0.148282	0.181516	0.31416
340.644	0.279131	0.307022	0.418179		0.130407	0.158298	0.269454	0.15319	0.185954	0.31653
350.646	0.284632	0.31195	0.421523		0.135907	0.163225	0.272798	0.159651	0.191742	0.320458
360.649	0.288518	0.315974	0.422376		0.139794	0.167249	0.273651	0.164217	0.196469	0.321461
370.652	0.292475	0.32252	0.426029		0.14375	0.173795	0.277305	0.168864	0.204159	0.325752
380.654	0.297977	0.323435	0.427881		0.149252	0.17471	0.279156	0.175328	0.205234	0.327927
390.657	0.304077	0.326296	0.43305		0.155353	0.177571	0.284326	0.182494	0.208594	0.334
400.659	0.303852	0.332638	0.440224		0.155128	0.183913	0.2915	0.18223	0.216044	0.342427
410.662	0.296882	0.33602	0.437982		0.148157	0.187296	0.289258	0.174041	0.220018	0.339793
420.665	0.301526	0.342815	0.443221		0.152801	0.19409	0.294497	0.179497	0.227999	0.345948
430.667	0.307549	0.347524	0.449072		0.158824	0.1988	0.300348	0.186572	0.233532	0.352821
440.67	0.30587	0.347456	0.456264		0.157145	0.198732	0.307539	0.1846	0.233452	0.361269
450.672	0.30484	0.352957	0.4552		0.156115	0.204232	0.306475	0.18339	0.239913	0.360019
460.675	0.309882	0.35914	0.461131		0.161157	0.210415	0.312406	0.189312	0.247177	0.366986
470.678	0.308273	0.366529	0.462658		0.159549	0.217805	0.313933	0.187423	0.255857	0.36878
480.68	0.309328	0.366215	0.463259		0.160603	0.21749	0.314534	0.188662	0.255487	0.369486
490.683	0.311765	0.376575	0.463458		0.16304	0.22785	0.314733	0.191525	0.267657	0.36972
500.685	0.31916	0.3773	0.466016		0.170435	0.228575	0.317291	0.200212	0.268509	0.372724
510.688	0.318661	0.37902	0.470492		0.169936	0.230295	0.321767	0.199625	0.270529	0.377982
520.691	0.325269	0.382147	0.47417		0.176545	0.233423	0.325446	0.207389	0.274203	0.382304
530.693	0.326376	0.385097	0.474658		0.177652	0.236373	0.325933	0.208689	0.277669	0.382876
540.696	0.324975	0.38692	0.476318		0.17625	0.238195	0.327593	0.207042	0.27981	0.384827
550.698	0.327782	0.384151	0.477637		0.179057	0.235427	0.328913	0.21034	0.276557	0.386376
560.701	0.327638	0.386168	0.482241		0.178913	0.237444	0.333516	0.210171	0.278927	0.391784
570.704	0.330806	0.391129	0.483036		0.182082	0.242404	0.334311	0.213893	0.284754	0.392718
580.706	0.331388	0.390968	0.48622		0.182663	0.242244	0.337496	0.214576	0.284566	0.396459
590.709	0.334316	0.394246	0.483481		0.185591	0.245521	0.334757	0.218015	0.288415	0.393241
600.711	0.334314	0.395229	0.487759		0.18559	0.246504	0.339034	0.218014	0.28957	0.398266
610.714	0.336777	0.395635	0.486619		0.188052	0.24691	0.337895	0.220906	0.290047	0.396928
620.717	0.34194	0.39846	0.49161		0.193215	0.249735	0.342886	0.226971	0.293366	0.40279
630.719	0.342838	0.398498	0.497224		0.194113	0.249774	0.348499	0.228026	0.293411	0.409385
640.722	0.343439	0.398369	0.499624		0.194714	0.249644	0.350899	0.228732	0.293259	0.412204
650.724	0.344345	0.400254	0.497383		0.19562	0.251529	0.348658	0.229797	0.295473	0.409571
660.727	0.346196	0.41119	0.503256		0.197471	0.262465	0.354531	0.231971	0.30832	0.416471
670.73	0.348925	0.415682	0.504965		0.2002	0.266958	0.35624	0.235177	0.313597	0.418478
680.732	0.348813	0.421841	0.506117		0.200088	0.273116	0.357392	0.235045	0.320831	0.419832
690.735	0.351763	0.423095	0.506399		0.203039	0.274371	0.357674	0.238511	0.322305	0.420163
700.737	0.35363	0.425591	0.50872		0.204905	0.276867	0.359995	0.240703	0.325237	0.422889
710.74	0.355662	0.43082	0.511427		0.206938	0.282096	0.362702	0.243091	0.33138	0.426069
720.743	0.352627	0.433536	0.517496		0.203903	0.284812	0.368772	0.239526	0.33457	0.433199
730.745	0.359003	0.435937	0.517421		0.210278	0.287212	0.368696	0.247015	0.33739	0.433111
740.748	0.356787	0.435169	0.513518		0.208062	0.286444	0.364794	0.244412	0.336488	0.428526
750.75	0.360881	0.439533	0.519214		0.212157	0.290809	0.370489	0.249222	0.341615	0.435216
760.753	0.364189	0.444459	0.520479		0.215465	0.295734	0.371755	0.253108	0.347401	0.436703
770.756	0.365549	0.447804	0.517795		0.216825	0.299079	0.36907	0.254706	0.351331	0.433549
780.758	0.369679	0.450822	0.522974		0.220954	0.302097	0.37425	0.259556	0.354876	0.439634
790.761	0.365114	0.452237	0.523511		0.216389	0.303512	0.374786	0.254194	0.356538	0.440265
800.763	0.370224	0.454599	0.52382		0.2215	0.305875	0.375096	0.260198	0.359313	0.440628
810.766	0.365786	0.457258	0.526028		0.217062	0.308533	0.377303	0.254984	0.362436	0.443221
820.769	0.366234	0.454726	0.526108		0.217509	0.306001	0.377383	0.25551	0.359462	0.443315
830.771	0.368524	0.461282	0.532817		0.2198	0.312557	0.384092	0.2582	0.367163	0.451196
840.774	0.369221	0.463418	0.531064		0.220496	0.314694	0.382339	0.259018	0.369673	0.449137
850.776	0.371443	0.465764	0.53237		0.222719	0.317039	0.383645	0.261629	0.372428	0.450671
860.779	0.374516	0.463902	0.53392		0.225791	0.315177	0.385195	0.265239	0.370241	0.452492
870.782	0.370514	0.46512	0.532866		0.221789	0.316396	0.384141	0.260537	0.371673	0.451254
880.784	0.371375	0.469042	0.541849		0.22265	0.320317	0.393124	0.261549	0.376279	0.461806
890.787	0.364797	0.471982	0.543612		0.216073	0.323258	0.394887	0.253822	0.379734	0.463877
900.789	0.36103	0.476245	0.541187		0.212305	0.32752	0.392462	0.249396	0.384741	0.461029
910.792	0.358747	0.48393	0.540283		0.210023	0.335205	0.391559	0.246715	0.393768	0.459967
920.795	0.358333	0.482431	0.542376		0.209608	0.333706	0.393651	0.246229	0.392007	0.462425
930.797	0.359295	0.485307	0.547273		0.210571	0.336583	0.398548	0.247359	0.395387	0.468178
940.8	0.363615	0.493366	0.553178		0.21489	0.344641	0.404453	0.252433	0.404853	0.475114
950.802	0.376129	0.498513	0.548203		0.227405	0.349788	0.399479	0.267134	0.410899	0.469271
960.805	0.37566	0.5028	0.551114		0.226935	0.354075	0.40239	0.266583	0.415935	0.47269
970.808	0.379289	0.50532	0.554332		0.230565	0.356596	0.405608	0.270846	0.418896	0.476471
980.81	0.384158	0.503041	0.553562		0.235434	0.354316	0.404838	0.276566	0.416218	0.475566
990.813	0.380569	0.508249	0.555478		0.231845	0.359525	0.406754	0.27235	0.422337	0.477817
1000.82	0.381131	0.509863	0.556065		0.232406	0.361138	0.407341	0.27301	0.424232	0.478507
1010.82	0.386938	0.511889	0.558977		0.238214	0.363164	0.410252	0.279832	0.426612	0.481926
1020.82	0.389324	0.51329	0.558841		0.240599	0.364566	0.410116	0.282634	0.428258	0.481766
1030.82	0.392166	0.517863	0.564848		0.243441	0.369139	0.416123	0.285972	0.43363	0.488823
1040.83	0.396296	0.519648	0.565294		0.247571	0.370924	0.41657	0.290824	0.435727	0.489348
1050.83	0.396209	0.523767	0.565718		0.247485	0.375042	0.416994	0.290722	0.440565	0.489846
1060.83	0.393746	0.519723	0.567962		0.245022	0.370999	0.419237	0.287829	0.435815	0.492481
1070.83	0.395437	0.521697	0.568904		0.246713	0.372972	0.420179	0.289815	0.438133	0.493588
1080.84	0.398537	0.523049	0.566436		0.249813	0.374325	0.417712	0.293457	0.439722	0.490689
1090.84	0.399907	0.531457	0.571524		0.251183	0.382733	0.422799	0.295066	0.449599	0.496666
1100.84	0.402448	0.533789	0.57267		0.253724	0.385065	0.423946	0.298051	0.452339	0.498013
1110.84	0.397571	0.527758	0.574613		0.248846	0.379033	0.425888	0.292322	0.445254	0.500294
1120.85	0.398528	0.532874	0.578842		0.249803	0.384149	0.430118	0.293446	0.451263	0.505263
1130.85	0.400863	0.52887	0.581176		0.252138	0.380145	0.432452	0.296189	0.446559	0.508004
1140.85	0.40124	0.512534	0.578984		0.252515	0.36381	0.43026	0.296632	0.42737	0.505429
1150.85	0.402012	0.520037	0.582777		0.253288	0.371312	0.434052	0.297539	0.436183	0.509885
1160.86	0.40186	0.525573	0.583953		0.253135	0.376849	0.435228	0.29736	0.442687	0.511266
1170.86	0.404098	0.520503	0.586318		0.255373	0.371778	0.437593	0.299989	0.436731	0.514044
1180.86	0.406599	0.506608	0.586645		0.257874	0.357883	0.43792	0.302927	0.420408	0.514428
1190.87	0.40725	0.537495	0.589129		0.258526	0.38877	0.440405	0.303692	0.456691	0.517347
1200.87	0.405796	0.539695	0.59183		0.257072	0.390971	0.443105	0.301984	0.459276	0.520519
1210.87	0.410464	0.522994	0.593252		0.261739	0.374269	0.444527	0.307467	0.439657	0.522189
1220.87	0.407817	0.516554	0.591466		0.259092	0.367829	0.442742	0.304358	0.432092	0.520092
1230.88	0.409223	0.514548	0.590693		0.260498	0.365823	0.441969	0.306009	0.429735	0.519184
1240.88	0.410062	0.525939	0.593798		0.261338	0.377214	0.445073	0.306995	0.443116	0.522831
1250.88	0.411099	0.537634	0.595382		0.262374	0.38891	0.446657	0.308213	0.456855	0.524692
1260.88	0.413091	0.546286	0.59726		0.264366	0.397561	0.448535	0.310553	0.467019	0.526898
1270.89	0.414842	0.551353	0.598262		0.266118	0.402628	0.449538	0.31261	0.472971	0.528075
1280.89	0.417908	0.550472	0.597369		0.269183	0.401748	0.448645	0.316211	0.471936	0.527026
1290.89	0.423004	0.564655	0.595678		0.27428	0.415931	0.446954	0.322199	0.488597	0.52504
1300.89	0.428045	0.565043	0.596316		0.279321	0.416319	0.447592	0.32812	0.489053	0.52579
1310.9	0.434405	0.561219	0.598811		0.28568	0.412494	0.450086	0.335591	0.48456	0.52872
1320.9	0.435055	0.575155	0.600642		0.28633	0.42643	0.451918	0.336355	0.500931	0.530871
1330.9	0.434619	0.572477	0.603686		0.285894	0.423752	0.454961	0.335842	0.497785	0.534447
1340.9	0.433408	0.57198	0.606203		0.284683	0.423256	0.457479	0.33442	0.497202	0.537404
1350.91	0.437077	0.576874	0.610205		0.288352	0.428149	0.46148	0.338729	0.50295	0.542104
1360.91	0.442701	0.580697	0.609792		0.293976	0.431972	0.461067	0.345336	0.507441	0.541619
1370.91	0.442696	0.581623	0.6069		0.293971	0.432898	0.458176	0.345331	0.508529	0.538223
1380.91	0.440095	0.589817	0.608537		0.291371	0.441092	0.459813	0.342275	0.518155	0.540146
1390.92	0.439281	0.592338	0.607855		0.290557	0.443613	0.45913	0.341319	0.521116	0.539344
1400.92	0.440255	0.588316	0.607951		0.291531	0.439591	0.459226	0.342463	0.516391	0.539457
1410.92	0.440927	0.584124	0.609409		0.292203	0.435399	0.460684	0.343253	0.511467	0.54117
1420.92	0.435923	0.579874	0.609715		0.287199	0.43115	0.460991	0.337375	0.506475	0.541529
1430.93	0.438917	0.583788	0.617806		0.290192	0.435063	0.469081	0.340891	0.511072	0.551034
1440.93	0.44933	0.592066	0.621829		0.300605	0.443341	0.473105	0.353123	0.520796	0.55576
1450.93	0.446738	0.591216	0.624956		0.298013	0.442491	0.476231	0.350078	0.519798	0.559433
1460.93	0.441542	0.589622	0.626421		0.292818	0.440897	0.477696	0.343975	0.517925	0.561153
1470.94	0.43728	0.592398	0.626714		0.288555	0.443673	0.47799	0.338968	0.521186	0.561499
1480.94	0.445483	0.584997	0.628172		0.296758	0.436272	0.479447	0.348604	0.512493	0.563211
1490.94	0.440761	0.588011	0.626999		0.292036	0.439286	0.478274	0.343057	0.516033	0.561833
1500.94	0.434959	0.596051	0.628633		0.286234	0.447326	0.479909	0.336241	0.525477	0.563753
1510.95	0.411793	0.598874	0.629665		0.263068	0.45015	0.480941	0.309028	0.528794	0.564965
1520.95	0.407562	0.593822	0.624737		0.258837	0.445098	0.476013	0.304058	0.52286	0.559176
1530.95	0.402844	0.592221	0.627331		0.254119	0.443497	0.478606	0.298516	0.520979	0.562222
1540.96	0.401733	0.602336	0.630045		0.253008	0.453611	0.481321	0.297211	0.532861	0.565411
1550.96	0.41345	0.592085	0.631072		0.264726	0.44336	0.482347	0.310975	0.520819	0.566617
1560.96	0.427188	0.590206	0.629785		0.278463	0.441481	0.481061	0.327113	0.518611	0.565106
1570.96	0.428578	0.593803	0.628595		0.279854	0.445079	0.47987	0.328746	0.522838	0.563707
1580.97	0.441866	0.596549	0.626895		0.293141	0.447824	0.47817	0.344356	0.526063	0.561711
1590.97	0.447796	0.608616	0.630254		0.299072	0.459891	0.48153	0.351322	0.540238	0.565657
1600.97	0.452758	0.629562	0.630256		0.304033	0.480838	0.481531	0.35715	0.564844	0.565659
1610.97	0.452061	0.637563	0.630804		0.303337	0.488838	0.482079	0.356332	0.574242	0.566302
1620.98	0.448135	0.632301	0.640756		0.29941	0.483576	0.492031	0.35172	0.568061	0.577993
1630.98	0.447501	0.607219	0.640972		0.298776	0.458495	0.492248	0.350975	0.538598	0.578247
1640.98	0.446611	0.603879	0.647505		0.297887	0.455155	0.498781	0.34993	0.534674	0.585922
1650.98	0.448262	0.612835	0.652136		0.299537	0.464111	0.503412	0.351869	0.545195	0.591362
1660.99	0.451825	0.603311	0.654216		0.303101	0.454587	0.505491	0.356055	0.534006	0.593804
1670.99	0.436492	0.616766	0.661739		0.287767	0.468042	0.513014	0.338043	0.549812	0.602642
1680.99	0.444784	0.632203	0.662901		0.29606	0.483478	0.514177	0.347784	0.567946	0.604008
1690.99	0.4316	0.613119	0.661264		0.282876	0.464394	0.51254	0.332296	0.545528	0.602085
1701	0.426338	0.61351	0.661533		0.277613	0.464785	0.512808	0.326115	0.545987	0.6024
1711	0.43324	0.612432	0.665646		0.284515	0.463707	0.516922	0.334222	0.544721	0.607232
1721	0.437645	0.619431	0.667164		0.288921	0.470706	0.518439	0.339398	0.552942	0.609015
1731.01	0.439973	0.628691	0.666381		0.291249	0.479966	0.517656	0.342132	0.56382	0.608095
1741.01	0.447304	0.636896	0.670212		0.29858	0.488171	0.521487	0.350744	0.573458	0.612595
1751.01	0.463205	0.631862	0.665926		0.31448	0.483137	0.517201	0.369423	0.567545	0.60756
1761.01	0.459605	0.626216	0.668727		0.31088	0.477491	0.520002	0.365194	0.560913	0.61085
1771.02	0.457771	0.608419	0.676412		0.309046	0.459694	0.527688	0.363039	0.540007	0.619879
1781.02	0.456634	0.623553	0.674175		0.307909	0.474828	0.52545	0.361704	0.557784	0.61725
1791.02	0.459249	0.602087	0.677101		0.310525	0.453362	0.528377	0.364776	0.532568	0.620688
1801.02	0.457654	0.590333	0.670689		0.308929	0.441608	0.521965	0.362902	0.51876	0.613156
1811.03	0.459523	0.614515	0.667786		0.310799	0.46579	0.519061	0.365098	0.547168	0.609746
1821.03	0.4625	0.59172	0.674426		0.313775	0.442995	0.525701	0.368594	0.52039	0.617545
1831.03	0.459645	0.591365	0.667844		0.31092	0.44264	0.51912	0.365241	0.519973	0.609814
1841.03	0.462023	0.63819	0.670272		0.313299	0.489466	0.521547	0.368035	0.574979	0.612666
1851.04	0.463004	0.5893	0.675661		0.314279	0.440576	0.526936	0.369186	0.517548	0.618996
1861.04	0.47088	0.636143	0.680488		0.322156	0.487418	0.531764	0.378439	0.572574	0.624667
1871.04	0.481317	0.645518	0.675659		0.332593	0.496793	0.526934	0.390699	0.583587	0.618994
1881.04	0.483182	0.631512	0.665696		0.334457	0.482788	0.516971	0.392889	0.567134	0.607291
1891.05	0.485628	0.637803	0.652328		0.336904	0.489078	0.503604	0.395763	0.574524	0.591587
1901.05	0.478792	0.640476	0.654365		0.330068	0.491751	0.505641	0.387733	0.577664	0.59398
1911.05	0.482293	0.647251	0.656591		0.333569	0.498526	0.507866	0.391846	0.585623	0.596594
1921.06	0.485404	0.662382	0.655973		0.336679	0.513657	0.507248	0.3955	0.603397	0.595869
1931.06	0.477035	0.658993	0.655521		0.328311	0.510268	0.506796	0.385669	0.599416	0.595337
1941.06	0.480788	0.662588	0.652391		0.332063	0.513863	0.503666	0.390078	0.603639	0.59166
1951.06	0.47276	0.659001	0.651407		0.324036	0.510276	0.502683	0.380647	0.599426	0.590505
1961.07	0.47594	0.674527	0.661824		0.327215	0.525803	0.5131	0.384382	0.617665	0.602742
1971.07	0.473375	0.678075	0.656612		0.32465	0.529351	0.507887	0.381369	0.621833	0.596619
1981.07	0.478532	0.675368	0.650524		0.329807	0.526644	0.5018	0.387427	0.618653	0.589468
1991.07	0.483594	0.682308	0.670791		0.334869	0.533583	0.522066	0.393374	0.626804	0.613275

## Sheet: +IFNγ+RBN
Time (s)	Normalized intensity						Fmin average	Subtracting Fmin average						Renormalizing the initial intensity pre-bleaching to 1
0	1	1	1	1	1	1		0.726066	0.726066	0.726066	0.726066	0.726066	0.726066	1	1	1	1	1	1
0.113	0.989924	0.990223	0.989879	0.990822	0.990015	0.988219		0.71599	0.716289	0.715945	0.716888	0.716081	0.714284	0.986122	0.986534	0.98606	0.98736	0.986247	0.983774
0.226	0.982992	0.984942	0.982094	0.984615	0.98161	0.982156		0.709058	0.711007	0.70816	0.71068	0.707675	0.708222	0.976575	0.97926	0.975338	0.97881	0.974671	0.975424
0.555	0.134783	0.0955883	0.238787	0.429095	0.328717	0.416634	0.273934	-0.139151	-0.178346	-0.0351475	0.155161	0.0547832	0.1427	-0.191651	-0.245633	-0.0484081	0.213701	0.0754521	0.196539
10.558	0.163449	0.134424	0.269894	0.488165	0.38219	0.535802		-0.110485	-0.13951	-0.0040401	0.214231	0.108256	0.261868	-0.152169	-0.192145	-0.00556437	0.295057	0.149099	0.360667
20.561	0.171202	0.149179	0.281512	0.494367	0.39111	0.565402		-0.102732	-0.124755	0.00757789	0.220433	0.117176	0.291468	-0.141492	-0.171824	0.0104369	0.303599	0.161384	0.401434
30.563	0.177123	0.160675	0.288558	0.496268	0.396861	0.583546		-0.0968107	-0.113259	0.0146239	0.222334	0.122927	0.309612	-0.133336	-0.15599	0.0201412	0.306217	0.169306	0.426424
40.566	0.181749	0.170265	0.297051	0.494514	0.400423	0.595488		-0.0921853	-0.103669	0.0231165	0.22058	0.126488	0.321554	-0.126965	-0.142782	0.031838	0.303802	0.174211	0.442871
50.568	0.184937	0.178495	0.303523	0.491719	0.402897	0.613199		-0.0889975	-0.0954387	0.029589	0.217785	0.128963	0.339265	-0.122575	-0.131446	0.0407525	0.299952	0.177619	0.467265
60.571	0.18978	0.185658	0.310554	0.490776	0.40661	0.631844		-0.084154	-0.0882757	0.0366203	0.216841	0.132676	0.35791	-0.115904	-0.121581	0.0504366	0.298653	0.182733	0.492944
70.574	0.193084	0.192076	0.320634	0.485963	0.409788	0.640935		-0.0808499	-0.0818585	0.0466998	0.212029	0.135854	0.367001	-0.111353	-0.112742	0.064319	0.292024	0.18711	0.505465
80.576	0.195607	0.200994	0.329223	0.494345	0.413529	0.646245		-0.0783272	-0.07294	0.0552894	0.220411	0.139595	0.372311	-0.107879	-0.100459	0.0761493	0.303569	0.192262	0.512778
90.579	0.197386	0.205155	0.334669	0.492723	0.415522	0.660056		-0.0765481	-0.068779	0.0607345	0.218789	0.141587	0.386122	-0.105429	-0.0947283	0.0836488	0.301335	0.195006	0.5318
100.581	0.19647	0.21263	0.339344	0.494627	0.418348	0.655746		-0.0774643	-0.0613043	0.0654101	0.220693	0.144414	0.381812	-0.10669	-0.0844335	0.0900883	0.303957	0.198899	0.525864
110.584	0.199675	0.21857	0.347164	0.478705	0.421595	0.663194		-0.074259	-0.0553644	0.07323	0.20477	0.147661	0.38926	-0.102276	-0.0762526	0.100859	0.282027	0.203371	0.536123
120.587	0.203178	0.223019	0.356274	0.479202	0.423657	0.659552		-0.0707561	-0.0509153	0.0823403	0.205268	0.149723	0.385618	-0.0974513	-0.0701249	0.113406	0.282713	0.206211	0.531107
130.589	0.207649	0.228412	0.365308	0.490375	0.425413	0.66478		-0.0662856	-0.0455226	0.0913741	0.216441	0.151479	0.390846	-0.0912942	-0.0626976	0.125848	0.298101	0.20863	0.538306
140.592	0.209155	0.231717	0.376269	0.492296	0.430276	0.674644		-0.0647789	-0.0422172	0.102335	0.218362	0.156341	0.400709	-0.0892191	-0.0581451	0.140944	0.300747	0.215327	0.551891
150.594	0.212168	0.235014	0.381536	0.501539	0.430567	0.684873		-0.0617661	-0.0389206	0.107602	0.227605	0.156633	0.410939	-0.0850696	-0.0536047	0.148198	0.313477	0.215728	0.56598
160.597	0.213235	0.236442	0.387062	0.503752	0.428505	0.695635		-0.060699	-0.037492	0.113127	0.229818	0.154571	0.421701	-0.0835999	-0.0516371	0.155809	0.316525	0.212889	0.580802
170.6	0.214547	0.239651	0.389645	0.500204	0.437211	0.69093		-0.0593871	-0.0342829	0.115711	0.22627	0.163277	0.416996	-0.081793	-0.0472174	0.159367	0.311638	0.224879	0.574322
180.602	0.216669	0.249675	0.393076	0.498536	0.443781	0.701546		-0.0572654	-0.0242587	0.119142	0.224602	0.169847	0.427612	-0.0788708	-0.0334112	0.164093	0.309341	0.233928	0.588944
190.605	0.217985	0.255251	0.394014	0.500767	0.443349	0.704356		-0.055949	-0.0186831	0.12008	0.226833	0.169415	0.430422	-0.0770577	-0.025732	0.165385	0.312414	0.233333	0.592814
200.607	0.219284	0.259911	0.399087	0.50438	0.444115	0.708414		-0.0546498	-0.0140226	0.125153	0.230446	0.170181	0.434479	-0.0752683	-0.0193132	0.172371	0.31739	0.234387	0.598402
210.61	0.220143	0.263648	0.405308	0.510736	0.444752	0.720701		-0.0537914	-0.0102864	0.131374	0.236801	0.170818	0.446767	-0.0740862	-0.0141673	0.180939	0.326143	0.235265	0.615326
220.613	0.221926	0.265644	0.403252	0.516001	0.445845	0.721078		-0.0520082	-0.00829012	0.129317	0.242067	0.171911	0.447144	-0.0716302	-0.0114179	0.178107	0.333395	0.23677	0.615845
230.615	0.224071	0.266215	0.402086	0.518812	0.449919	0.713294		-0.0498634	-0.00771904	0.128152	0.244878	0.175985	0.43936	-0.0686761	-0.0106313	0.176502	0.337267	0.242382	0.605125
240.618	0.225696	0.271901	0.399382	0.519747	0.452648	0.730812		-0.0482384	-0.00203351	0.125447	0.245813	0.178714	0.456878	-0.066438	-0.00280072	0.172777	0.338555	0.246141	0.629252
250.62	0.22803	0.2754	0.408822	0.523028	0.452143	0.724105		-0.0459036	0.00146595	0.134888	0.249094	0.178209	0.450171	-0.0632224	0.00201903	0.185779	0.343073	0.245444	0.620014
260.623	0.231726	0.281318	0.407553	0.523776	0.457121	0.733878		-0.0422077	0.00738432	0.133618	0.249842	0.183187	0.459944	-0.058132	0.0101703	0.184031	0.344104	0.252301	0.633474
270.626	0.232444	0.282004	0.415531	0.523308	0.454852	0.72236		-0.0414903	0.00807008	0.141597	0.249374	0.180918	0.448426	-0.057144	0.0111148	0.19502	0.34346	0.249175	0.61761
280.628	0.235167	0.290534	0.420296	0.521604	0.453815	0.733023		-0.038767	0.0165998	0.146361	0.24767	0.179881	0.459089	-0.0533932	0.0228627	0.201581	0.341112	0.247748	0.632297
290.631	0.237303	0.293802	0.425277	0.523181	0.45612	0.728358		-0.036631	0.0198675	0.151342	0.249247	0.182186	0.454424	-0.0504514	0.0273633	0.208442	0.343284	0.250923	0.625872
300.633	0.238373	0.296145	0.429937	0.524134	0.455367	0.732766		-0.0355606	0.0222105	0.156003	0.2502	0.181433	0.458832	-0.0489772	0.0305902	0.214861	0.344597	0.249885	0.631943
310.636	0.239626	0.301142	0.429741	0.524618	0.457657	0.740508		-0.0343084	0.0272079	0.155807	0.250683	0.183723	0.466574	-0.0472525	0.037473	0.21459	0.345263	0.253039	0.642605
320.639	0.24168	0.308565	0.438103	0.526449	0.457663	0.747105		-0.032254	0.0346311	0.164169	0.252515	0.183729	0.473171	-0.044423	0.0476969	0.226108	0.347786	0.253048	0.651692
330.641	0.243079	0.314274	0.441116	0.526906	0.45633	0.743876		-0.030855	0.0403402	0.167181	0.252972	0.182396	0.469942	-0.0424962	0.05556	0.230257	0.348415	0.251211	0.647244
340.644	0.242679	0.316442	0.442107	0.528265	0.458363	0.736809		-0.0312552	0.0425074	0.168173	0.254331	0.184429	0.462875	-0.0430474	0.0585449	0.231622	0.350286	0.254012	0.637511
350.646	0.244469	0.322107	0.446229	0.528226	0.454557	0.727912		-0.0294654	0.0481733	0.172295	0.254291	0.180622	0.453978	-0.0405823	0.0663484	0.237299	0.350232	0.248769	0.625257
360.649	0.249115	0.327106	0.447805	0.528302	0.450836	0.74479		-0.0248192	0.0531715	0.173871	0.254368	0.176902	0.470856	-0.0341832	0.0732323	0.239469	0.350337	0.243644	0.648503
370.652	0.253023	0.331756	0.454328	0.528003	0.450711	0.756952		-0.020911	0.0578219	0.180394	0.254069	0.176776	0.483018	-0.0288004	0.0796372	0.248454	0.349925	0.243472	0.665253
380.654	0.254437	0.333946	0.456443	0.527427	0.451133	0.743701		-0.0194973	0.0600116	0.182509	0.253493	0.177199	0.469767	-0.0268533	0.0826532	0.251367	0.349132	0.244053	0.647003
390.657	0.257189	0.334975	0.461735	0.5269	0.449877	0.761763		-0.0167455	0.0610407	0.187801	0.252966	0.175943	0.487829	-0.0230633	0.0840705	0.258656	0.348406	0.242323	0.671879
400.659	0.2596	0.342405	0.469695	0.52636	0.453742	0.767866		-0.014334	0.068471	0.19576	0.252426	0.179808	0.493932	-0.0197421	0.0943042	0.269618	0.347662	0.247647	0.680286
410.662	0.26051	0.345425	0.478249	0.527292	0.458633	0.779308		-0.0134244	0.071491	0.204315	0.253358	0.184699	0.505373	-0.0184892	0.0984636	0.2814	0.348946	0.254383	0.696044
420.665	0.261647	0.349159	0.483379	0.524663	0.455128	0.790414		-0.0122867	0.0752252	0.209445	0.250729	0.181194	0.51648	-0.0169223	0.103607	0.288465	0.345326	0.249556	0.71134
430.667	0.2636	0.349878	0.487568	0.525318	0.455522	0.789414		-0.0103339	0.0759436	0.213634	0.251384	0.181588	0.51548	-0.0142327	0.104596	0.294234	0.346227	0.250098	0.709963
440.67	0.263759	0.352457	0.494387	0.524263	0.457183	0.783889		-0.0101754	0.0785234	0.220453	0.250329	0.183249	0.509954	-0.0140144	0.108149	0.303626	0.344774	0.252386	0.702353
450.672	0.26369	0.354674	0.492592	0.527047	0.457723	0.791582		-0.010244	0.0807397	0.218658	0.253113	0.183789	0.517648	-0.0141089	0.111202	0.301154	0.348609	0.25313	0.712949
460.675	0.263345	0.359691	0.499205	0.52857	0.45268	0.79692		-0.0105893	0.0857573	0.225271	0.254636	0.178746	0.522986	-0.0145845	0.118112	0.310262	0.350707	0.246185	0.720301
470.678	0.267444	0.361366	0.505179	0.529339	0.450311	0.798845		-0.00649014	0.087432	0.231245	0.255405	0.176377	0.524911	-0.00893878	0.120419	0.318491	0.351766	0.242921	0.722952
480.68	0.265159	0.365196	0.500026	0.531356	0.447503	0.798844		-0.00877464	0.0912623	0.226092	0.257422	0.173568	0.52491	-0.0120852	0.125694	0.311393	0.354543	0.239053	0.722951
490.683	0.266728	0.366939	0.506937	0.530501	0.464549	0.792847		-0.00720577	0.0930044	0.233003	0.256567	0.190615	0.518913	-0.0099244	0.128094	0.320912	0.353366	0.262531	0.714692
500.685	0.269519	0.37109	0.506079	0.531791	0.458096	0.800173		-0.00441515	0.0971562	0.232145	0.257857	0.184162	0.526239	-0.00608092	0.133812	0.31973	0.355142	0.253644	0.724781
510.688	0.270959	0.377678	0.507205	0.531491	0.445181	0.810466		-0.00297477	0.103744	0.233271	0.257557	0.171247	0.536532	-0.00409711	0.142885	0.32128	0.354729	0.235856	0.738958
520.691	0.272969	0.376248	0.514512	0.530499	0.450242	0.813228		-0.00096529	0.102314	0.240578	0.256565	0.176308	0.539294	-0.00132948	0.140915	0.331344	0.353363	0.242826	0.742762
530.693	0.273606	0.378816	0.521166	0.531962	0.456078	0.815452		-0.00032839	0.104882	0.247232	0.258028	0.182144	0.541518	-0.000452287	0.144453	0.340509	0.355378	0.250864	0.745825
540.696	0.274663	0.382637	0.527735	0.531686	0.47123	0.818824		0.00072853	0.108703	0.253801	0.257752	0.197296	0.54489	0.00100339	0.149714	0.349557	0.354998	0.271733	0.750469
550.698	0.273757	0.384566	0.522263	0.532941	0.466474	0.821884		-0.00017755	0.110632	0.248329	0.259007	0.19254	0.54795	-0.000244537	0.152372	0.34202	0.356726	0.265182	0.754683
560.701	0.271961	0.38963	0.523351	0.533794	0.46421	0.825693		-0.0019732	0.115696	0.249416	0.25986	0.190275	0.551759	-0.00271766	0.159346	0.343518	0.357901	0.262064	0.759929
570.704	0.274286	0.392065	0.531903	0.534821	0.460815	0.837525		0.00035142	0.118131	0.257969	0.260887	0.18688	0.56359	0.000484006	0.1627	0.355296	0.359315	0.257388	0.776225
580.706	0.272454	0.393431	0.540109	0.534193	0.465989	0.836484		-0.00148029	0.119497	0.266175	0.260259	0.192054	0.56255	-0.00203878	0.164581	0.366599	0.358451	0.264514	0.774791
590.709	0.275159	0.395253	0.54987	0.534047	0.462216	0.836966		0.00122525	0.121319	0.275936	0.260113	0.188282	0.563032	0.00168752	0.167091	0.380043	0.35825	0.259318	0.775456
600.711	0.279152	0.397827	0.558508	0.531895	0.459722	0.836501		0.00521804	0.123893	0.284574	0.25796	0.185788	0.562567	0.00718673	0.170636	0.391939	0.355285	0.255883	0.774816
610.714	0.282105	0.406004	0.563249	0.53263	0.470047	0.841544		0.00817068	0.13207	0.289315	0.258696	0.196113	0.56761	0.0112534	0.181898	0.398469	0.356298	0.270104	0.781761
620.717	0.283864	0.404495	0.560615	0.531863	0.467436	0.84441		0.00993027	0.130561	0.28668	0.257929	0.193502	0.570476	0.0136768	0.179819	0.394841	0.355242	0.266507	0.785709
630.719	0.288172	0.408705	0.565678	0.533371	0.463922	0.847019		0.014238	0.134771	0.291744	0.259437	0.189988	0.573085	0.0196097	0.185618	0.401814	0.357318	0.261668	0.789301
640.722	0.290346	0.410248	0.568822	0.534268	0.460127	0.842763		0.0164115	0.136314	0.294887	0.260333	0.186193	0.568829	0.0226033	0.187744	0.406144	0.358553	0.256441	0.78344
650.724	0.287563	0.412541	0.571368	0.533369	0.463657	0.837452		0.013629	0.138607	0.297433	0.259434	0.189723	0.563518	0.018771	0.190901	0.409651	0.357315	0.261302	0.776126
660.727	0.291795	0.415814	0.57465	0.53369	0.445825	0.83768		0.0178613	0.14188	0.300716	0.259756	0.171891	0.563746	0.0246001	0.19541	0.414172	0.357759	0.236742	0.776439
670.73	0.291891	0.41685	0.576114	0.536382	0.451232	0.847361		0.0179567	0.142916	0.30218	0.262448	0.177298	0.573427	0.0247316	0.196836	0.416188	0.361466	0.24419	0.789772
680.732	0.291752	0.420517	0.578151	0.535524	0.46938	0.854069		0.0178178	0.146583	0.304217	0.26159	0.195446	0.580135	0.0245403	0.201887	0.418994	0.360284	0.269185	0.799012
690.735	0.292633	0.420041	0.57877	0.535713	0.457349	0.853327		0.0186993	0.146107	0.304836	0.261779	0.183415	0.579393	0.0257543	0.201231	0.419846	0.360544	0.252615	0.79799
700.737	0.291977	0.420448	0.578979	0.537008	0.475435	0.845674		0.0180431	0.146514	0.305045	0.263074	0.2015	0.57174	0.0248505	0.201792	0.420134	0.362328	0.277524	0.787449
710.74	0.292275	0.424067	0.582649	0.536034	0.479853	0.849083		0.0183412	0.150133	0.308715	0.2621	0.205919	0.575149	0.0252611	0.206776	0.425189	0.360986	0.283609	0.792144
720.743	0.292382	0.425887	0.582137	0.535988	0.47931	0.855533		0.0184484	0.151953	0.308203	0.262054	0.205376	0.581599	0.0254087	0.209283	0.424484	0.360923	0.282861	0.801028
730.745	0.294494	0.425454	0.585823	0.536322	0.481899	0.853275		0.0205594	0.15152	0.311889	0.262388	0.207965	0.579341	0.0283162	0.208686	0.42956	0.361383	0.286427	0.797918
740.748	0.295826	0.433118	0.584545	0.536891	0.48241	0.853279		0.0218924	0.159184	0.31061	0.262957	0.208476	0.579345	0.0301521	0.219241	0.427799	0.362167	0.287131	0.797923
750.75	0.297676	0.432561	0.589528	0.536022	0.482273	0.853898		0.0237424	0.158627	0.315594	0.262088	0.208339	0.579964	0.0327001	0.218475	0.434664	0.36097	0.286943	0.798776
760.753	0.297648	0.434217	0.59507	0.535152	0.482551	0.85824		0.0237142	0.160283	0.321136	0.261218	0.208617	0.584306	0.0326612	0.220755	0.442296	0.359772	0.287325	0.804756
770.756	0.298448	0.434375	0.593307	0.534934	0.480266	0.851549		0.0245141	0.160441	0.319373	0.261	0.206332	0.577615	0.033763	0.220973	0.439867	0.359472	0.284178	0.795541
780.758	0.299454	0.439646	0.597937	0.533302	0.482087	0.856948		0.02552	0.165712	0.324003	0.259368	0.208153	0.583014	0.0351484	0.228233	0.446245	0.357224	0.286686	0.802977
790.761	0.301424	0.443946	0.598803	0.533631	0.479812	0.860239		0.0274896	0.170011	0.324869	0.259697	0.205878	0.586305	0.0378611	0.234154	0.447437	0.357677	0.283552	0.807509
800.763	0.303811	0.450811	0.597798	0.532691	0.480511	0.866566		0.0298767	0.176877	0.323864	0.258757	0.206576	0.592632	0.0411488	0.24361	0.446053	0.356382	0.284515	0.816223
810.766	0.306409	0.446932	0.601741	0.533273	0.478972	0.869904		0.0324748	0.172998	0.327807	0.259338	0.205038	0.595969	0.0447271	0.238267	0.451484	0.357183	0.282396	0.82082
820.769	0.307533	0.445851	0.604365	0.532887	0.474243	0.866097		0.0335986	0.171917	0.330431	0.258953	0.200309	0.592163	0.0462748	0.236778	0.455098	0.356653	0.275882	0.815578
830.771	0.308032	0.450457	0.606645	0.533954	0.475567	0.86463		0.0340981	0.176523	0.332711	0.26002	0.201633	0.590696	0.0469628	0.243122	0.458238	0.358122	0.277706	0.813557
840.774	0.308749	0.451248	0.610409	0.535485	0.484216	0.864257		0.0348145	0.177314	0.336475	0.261551	0.210282	0.590322	0.0479494	0.244213	0.463423	0.36023	0.289618	0.813043
850.776	0.309625	0.454154	0.618088	0.532398	0.483887	0.868269		0.0356911	0.18022	0.344154	0.258463	0.209953	0.594334	0.0491568	0.248214	0.473999	0.355978	0.289165	0.818568
860.779	0.310102	0.463462	0.626503	0.532835	0.475135	0.868259		0.0361682	0.189528	0.352569	0.258901	0.201201	0.594325	0.049814	0.261034	0.485588	0.35658	0.277111	0.818554
870.782	0.310852	0.464157	0.635684	0.531483	0.47145	0.872403		0.0369179	0.190223	0.36175	0.257549	0.197516	0.598469	0.0508465	0.261992	0.498233	0.354719	0.272035	0.824262
880.784	0.312084	0.465141	0.631794	0.53111	0.476545	0.84007		0.0381498	0.191207	0.35786	0.257176	0.202611	0.566136	0.0525431	0.263346	0.492875	0.354205	0.279053	0.779731
890.787	0.31159	0.465277	0.635199	0.530577	0.481275	0.839233		0.0376561	0.191342	0.361265	0.256643	0.207341	0.565299	0.0518632	0.263533	0.497565	0.35347	0.285568	0.778578
900.789	0.313566	0.46996	0.642674	0.530118	0.477867	0.84182		0.0396323	0.196026	0.36874	0.256184	0.203933	0.567886	0.054585	0.269984	0.50786	0.352839	0.280874	0.782141
910.792	0.312363	0.470398	0.637731	0.530649	0.48179	0.849592		0.0384291	0.196464	0.363796	0.256715	0.207856	0.575658	0.0529279	0.270587	0.501052	0.353569	0.286276	0.792845
920.795	0.31337	0.470322	0.641183	0.528683	0.483769	0.857049		0.0394355	0.196388	0.367249	0.254749	0.209835	0.583115	0.054314	0.270482	0.505806	0.350861	0.289003	0.803115
930.797	0.311803	0.472341	0.642233	0.527795	0.483454	0.841524		0.0378692	0.198407	0.368299	0.25386	0.20952	0.56759	0.0521567	0.273263	0.507252	0.349638	0.288568	0.781733
940.8	0.312852	0.472787	0.636759	0.528231	0.483019	0.846679		0.0389175	0.198853	0.362825	0.254297	0.209085	0.572745	0.0536005	0.273878	0.499713	0.350239	0.28797	0.788834
950.802	0.31408	0.474416	0.648212	0.523877	0.482298	0.865426		0.0401455	0.200482	0.374278	0.249943	0.208363	0.591492	0.0552919	0.276121	0.515488	0.344242	0.286976	0.814653
960.805	0.312723	0.478973	0.643209	0.523964	0.483408	0.88014		0.0387892	0.205039	0.369275	0.25003	0.209474	0.606206	0.0534238	0.282397	0.508597	0.344363	0.288506	0.834918
970.808	0.314214	0.482454	0.640949	0.521359	0.469461	0.886271		0.0402804	0.20852	0.367015	0.247425	0.195526	0.612337	0.0554776	0.287191	0.505484	0.340774	0.269296	0.843363
980.81	0.315034	0.483782	0.643693	0.520962	0.460024	0.897695		0.0411004	0.209848	0.369759	0.247027	0.18609	0.623761	0.056607	0.28902	0.509264	0.340227	0.256299	0.859097
990.813	0.315417	0.484121	0.649802	0.522725	0.477688	0.911962		0.0414831	0.210187	0.375868	0.248791	0.203754	0.638028	0.0571341	0.289487	0.517678	0.342656	0.280627	0.878747
1000.82	0.317845	0.483522	0.66256	0.523187	0.478882	0.897735		0.0439106	0.209588	0.388626	0.249253	0.204948	0.623801	0.0604774	0.288662	0.535249	0.343293	0.282271	0.859153
1010.82	0.317817	0.486199	0.669218	0.519775	0.478696	0.88424		0.0438834	0.212265	0.395283	0.24584	0.204761	0.610306	0.0604399	0.29235	0.544418	0.338592	0.282015	0.840566
1020.82	0.31824	0.486931	0.668733	0.520548	0.480143	0.893305		0.0443062	0.212997	0.394799	0.246614	0.206209	0.619371	0.0610223	0.293357	0.543751	0.339658	0.284009	0.85305
1030.82	0.319101	0.484623	0.668329	0.518592	0.479142	0.889389		0.0451666	0.210689	0.394395	0.244658	0.205208	0.615455	0.0622073	0.290179	0.543194	0.336964	0.282629	0.847657
1040.83	0.319281	0.485091	0.679846	0.518837	0.479815	0.907671		0.0453471	0.211157	0.405912	0.244903	0.205881	0.633737	0.0624559	0.290823	0.559056	0.337302	0.283557	0.872837
1050.83	0.319608	0.478171	0.682154	0.520491	0.485314	0.910454		0.0456737	0.204237	0.40822	0.246557	0.21138	0.63652	0.0629057	0.281293	0.562235	0.33958	0.29113	0.87667
1060.83	0.32255	0.478135	0.689585	0.520886	0.482241	0.906045		0.0486159	0.204201	0.415651	0.246952	0.208307	0.632111	0.066958	0.281244	0.57247	0.340124	0.286898	0.870597
1070.83	0.322235	0.481209	0.692793	0.520059	0.481266	0.906519		0.0483005	0.207275	0.418859	0.246125	0.207332	0.632585	0.0665236	0.285477	0.576888	0.338985	0.285556	0.871249
1080.84	0.323564	0.484669	0.696203	0.519685	0.475946	0.910691		0.0496302	0.210735	0.422269	0.245751	0.202012	0.636756	0.0683549	0.290242	0.581585	0.338469	0.278229	0.876995
1090.84	0.324637	0.485285	0.70304	0.518262	0.471296	0.888051		0.0507026	0.211351	0.429106	0.244328	0.197362	0.614117	0.069832	0.291091	0.591002	0.33651	0.271823	0.845815
1100.84	0.327956	0.486493	0.713173	0.517318	0.476669	0.898102		0.0540219	0.212559	0.439239	0.243384	0.202735	0.624168	0.0744036	0.292754	0.604957	0.335209	0.279224	0.859657
1110.84	0.328394	0.481972	0.711157	0.517301	0.476738	0.89384		0.0544602	0.208037	0.437223	0.243367	0.202804	0.619905	0.0750073	0.286527	0.602181	0.335186	0.279318	0.853787
1120.85	0.328576	0.484552	0.71141	0.516915	0.475758	0.908597		0.0546416	0.210618	0.437476	0.242981	0.201824	0.634663	0.075257	0.290081	0.602529	0.334654	0.277969	0.874112
1130.85	0.331282	0.499589	0.716607	0.517663	0.476117	0.887441		0.0573484	0.225655	0.442673	0.243729	0.202183	0.613507	0.0789851	0.310791	0.609687	0.335685	0.278464	0.844974
1140.85	0.329955	0.501241	0.720794	0.519605	0.478517	0.889272		0.0560207	0.227306	0.44686	0.245671	0.204583	0.615337	0.0771565	0.313066	0.615453	0.33836	0.281769	0.847495
1150.85	0.330653	0.500311	0.71214	0.519985	0.477399	0.893999		0.0567186	0.226377	0.438206	0.246051	0.203465	0.620065	0.0781177	0.311785	0.603534	0.338882	0.280229	0.854007
1160.86	0.329761	0.502546	0.71426	0.517569	0.480013	0.904853		0.0558267	0.228612	0.440326	0.243634	0.206079	0.630919	0.0768893	0.314865	0.606454	0.335554	0.28383	0.868955
1170.86	0.331469	0.501969	0.700702	0.51805	0.476565	0.903502		0.0575345	0.228035	0.426768	0.244116	0.202631	0.629567	0.0792415	0.31407	0.587782	0.336217	0.279081	0.867094
1180.86	0.336196	0.499787	0.709841	0.519314	0.476482	0.903637		0.0622617	0.225853	0.435907	0.24538	0.202548	0.629703	0.0857522	0.311063	0.600368	0.337958	0.278967	0.867281
1190.87	0.33653	0.504565	0.712306	0.520059	0.477514	0.904251		0.0625959	0.230631	0.438372	0.246125	0.203579	0.630317	0.0862124	0.317645	0.603763	0.338985	0.280387	0.868126
1200.87	0.335006	0.504574	0.716137	0.521603	0.477018	0.888096		0.0610715	0.23064	0.442203	0.247669	0.203084	0.614162	0.0841129	0.317657	0.609039	0.341111	0.279704	0.845877
1210.87	0.335953	0.497628	0.714916	0.521835	0.474744	0.908539		0.0620192	0.223694	0.440982	0.247901	0.20081	0.634605	0.0854182	0.308091	0.607358	0.341431	0.276572	0.874032
1220.87	0.33185	0.503559	0.710483	0.521163	0.473607	0.917118		0.0579157	0.229625	0.436549	0.247229	0.199673	0.643184	0.0797664	0.316259	0.601252	0.340505	0.275006	0.885847
1230.88	0.331396	0.507278	0.734047	0.521689	0.481657	0.926541		0.0574624	0.233343	0.460113	0.247755	0.207723	0.652607	0.0791421	0.321381	0.633707	0.34123	0.286094	0.898826
1240.88	0.331187	0.517939	0.733919	0.522008	0.489563	0.920852		0.0572526	0.244005	0.459985	0.248074	0.215629	0.646918	0.0788532	0.336065	0.633531	0.341668	0.296983	0.890991
1250.88	0.333469	0.523744	0.722716	0.519625	0.488839	0.916226		0.0595348	0.24981	0.448782	0.245691	0.214905	0.642292	0.0819965	0.34406	0.6181	0.338387	0.295985	0.884619
1260.88	0.336967	0.524223	0.717041	0.518461	0.487852	0.921983		0.0630332	0.250289	0.443107	0.244527	0.213918	0.648049	0.0868147	0.344719	0.610284	0.336783	0.294626	0.892548
1270.89	0.338738	0.527576	0.722578	0.518818	0.486042	0.923124		0.0648037	0.253642	0.448644	0.244884	0.212108	0.64919	0.0892532	0.349337	0.617911	0.337275	0.292133	0.89412
1280.89	0.339074	0.525912	0.717495	0.516079	0.484833	0.923963		0.0651397	0.251978	0.443561	0.242145	0.210899	0.650029	0.089716	0.347045	0.61091	0.333503	0.290468	0.895276
1290.89	0.338913	0.527181	0.714199	0.513514	0.481317	0.914653		0.0649784	0.253247	0.440265	0.23958	0.207383	0.640719	0.0894939	0.348794	0.606371	0.32997	0.285625	0.882453
1300.89	0.340953	0.527253	0.720974	0.515668	0.485128	0.91482		0.0670191	0.253319	0.44704	0.241734	0.211194	0.640885	0.0923045	0.348892	0.615702	0.332937	0.290874	0.882682
1310.9	0.345524	0.524707	0.731956	0.516442	0.488304	0.924241		0.0715897	0.250773	0.458022	0.242507	0.21437	0.650307	0.0985994	0.345386	0.630827	0.334002	0.295248	0.895658
1320.9	0.344836	0.524203	0.732642	0.516088	0.490827	0.919543		0.0709022	0.250269	0.458708	0.242154	0.216893	0.645609	0.0976526	0.344692	0.631771	0.333515	0.298724	0.889187
1330.9	0.344379	0.51849	0.736719	0.515222	0.492431	0.918591		0.0704446	0.244556	0.462785	0.241288	0.218497	0.644657	0.0970224	0.336824	0.637388	0.332322	0.300933	0.887876
1340.9	0.342825	0.518572	0.744152	0.514013	0.491853	0.915684		0.068891	0.244638	0.470218	0.240079	0.217919	0.64175	0.0948826	0.336937	0.647625	0.330657	0.300137	0.883873
1350.91	0.342634	0.526616	0.739583	0.513214	0.487902	0.919116		0.0687003	0.252682	0.465649	0.23928	0.213968	0.645182	0.0946199	0.348015	0.641332	0.329557	0.294695	0.8886
1360.91	0.345346	0.528458	0.744089	0.512094	0.488332	0.92606		0.0714119	0.254524	0.470155	0.23816	0.214398	0.652126	0.0983546	0.350552	0.647538	0.328014	0.295287	0.898164
1370.91	0.345608	0.54199	0.750997	0.511402	0.489553	0.925369		0.0716735	0.268056	0.477063	0.237468	0.215619	0.651435	0.0987148	0.369189	0.657052	0.327061	0.296969	0.897212
1380.91	0.348528	0.540301	0.749001	0.511533	0.488374	0.926076		0.0745939	0.266367	0.475066	0.237599	0.21444	0.652142	0.102737	0.366864	0.654302	0.327242	0.295345	0.898185
1390.92	0.351087	0.543622	0.753066	0.510492	0.491087	0.931992		0.0771529	0.269688	0.479132	0.236558	0.217153	0.658058	0.106262	0.371437	0.659901	0.325808	0.299082	0.906334
1400.92	0.351641	0.543457	0.738947	0.509677	0.49201	0.925963		0.0777067	0.269523	0.465013	0.235743	0.218076	0.652029	0.107024	0.37121	0.640456	0.324686	0.300353	0.89803
1410.92	0.351472	0.552354	0.748285	0.509609	0.493667	0.926211		0.0775379	0.27842	0.474351	0.235674	0.219733	0.652277	0.106792	0.383463	0.653317	0.324591	0.302635	0.898371
1420.92	0.344829	0.547656	0.759684	0.509439	0.492983	0.930213		0.0708946	0.273721	0.48575	0.235505	0.219049	0.656279	0.0976421	0.376993	0.669016	0.324358	0.301693	0.903883
1430.93	0.33933	0.542261	0.757056	0.508842	0.490823	0.934517		0.0653959	0.268326	0.483121	0.234907	0.216889	0.660583	0.0900689	0.369562	0.665396	0.323535	0.298718	0.909811
1440.93	0.336662	0.543914	0.756461	0.509647	0.494446	0.942976		0.0627275	0.26998	0.482527	0.235713	0.220512	0.669042	0.0863936	0.371839	0.664577	0.324644	0.303708	0.921462
1450.93	0.348377	0.546971	0.752854	0.508297	0.497194	0.947424		0.0744433	0.273037	0.47892	0.234363	0.22326	0.67349	0.10253	0.37605	0.65961	0.322785	0.307493	0.927588
1460.93	0.354792	0.557833	0.762175	0.50946	0.495634	0.948986		0.0808574	0.283899	0.488241	0.235526	0.2217	0.675051	0.111364	0.39101	0.672448	0.324387	0.305344	0.929739
1470.94	0.355911	0.556466	0.760128	0.508592	0.494706	0.939782		0.0819768	0.282532	0.486194	0.234658	0.220772	0.665848	0.112906	0.389127	0.669628	0.323191	0.304066	0.917062
1480.94	0.353734	0.564915	0.753551	0.507541	0.492148	0.950083		0.0798003	0.290981	0.479617	0.233607	0.218214	0.676149	0.109908	0.400764	0.66057	0.321743	0.300543	0.931251
1490.94	0.353886	0.563317	0.756289	0.504946	0.496223	0.941236		0.0799519	0.289383	0.482355	0.231011	0.222289	0.667302	0.110117	0.398563	0.66434	0.318169	0.306155	0.919065
1500.94	0.355785	0.566545	0.76197	0.505479	0.492688	0.924146		0.0818514	0.292611	0.488036	0.231545	0.218754	0.650212	0.112733	0.403009	0.672165	0.318904	0.301287	0.895528
1510.95	0.355971	0.567013	0.768059	0.508632	0.490438	0.946373		0.082037	0.293079	0.494125	0.234698	0.216504	0.672439	0.112988	0.403654	0.680551	0.323246	0.298188	0.926141
1520.95	0.356226	0.560619	0.77199	0.509098	0.493211	0.951966		0.0822922	0.286685	0.498056	0.235164	0.219277	0.678032	0.11334	0.394847	0.685965	0.323888	0.302007	0.933844
1530.95	0.3501	0.566322	0.765045	0.50866	0.489876	0.947698		0.076166	0.292388	0.491111	0.234726	0.215942	0.673764	0.104902	0.402701	0.6764	0.323285	0.297414	0.927965
1540.96	0.348749	0.564725	0.759864	0.507854	0.491404	0.958946		0.0748153	0.290791	0.48593	0.23392	0.21747	0.685012	0.103042	0.400502	0.669265	0.322175	0.299518	0.943457
1550.96	0.352789	0.564332	0.765685	0.505883	0.491085	0.952496		0.0788551	0.290398	0.491751	0.231949	0.217151	0.678562	0.108606	0.399961	0.677281	0.319459	0.299078	0.934574
1560.96	0.352331	0.570738	0.754613	0.505469	0.489987	0.954433		0.0783965	0.296803	0.480679	0.231535	0.216053	0.680499	0.107974	0.408783	0.662032	0.31889	0.297567	0.937241
1570.96	0.351442	0.574569	0.77016	0.505538	0.489702	0.954344		0.0775081	0.300635	0.496226	0.231604	0.215768	0.680409	0.106751	0.414061	0.683444	0.318985	0.297174	0.937118
1580.97	0.34842	0.577865	0.773022	0.505103	0.488264	0.960155		0.0744859	0.303931	0.499088	0.231169	0.21433	0.686221	0.102588	0.4186	0.687387	0.318385	0.295194	0.945122
1590.97	0.347869	0.577224	0.782316	0.504288	0.492727	0.968359		0.0739354	0.30329	0.508382	0.230354	0.218793	0.694425	0.10183	0.417717	0.700187	0.317263	0.301341	0.956421
1600.97	0.344111	0.58153	0.778246	0.503329	0.49297	0.966905		0.0701772	0.307596	0.504312	0.229395	0.219036	0.692971	0.0966541	0.423648	0.694581	0.315942	0.301676	0.954419
1610.97	0.346561	0.583307	0.779556	0.504446	0.49684	0.96782		0.0726268	0.309373	0.505622	0.230512	0.222906	0.693886	0.100028	0.426095	0.696385	0.317481	0.307005	0.955679
1620.98	0.346344	0.586851	0.773724	0.506341	0.495231	0.97062		0.0724099	0.312917	0.499789	0.232407	0.221297	0.696686	0.0997291	0.430976	0.688353	0.320091	0.304789	0.959535
1630.98	0.344184	0.586187	0.770809	0.506513	0.494476	0.972969		0.0702496	0.312253	0.496875	0.232579	0.220542	0.699035	0.0967538	0.430062	0.684339	0.320328	0.303749	0.962771
1640.98	0.344279	0.591553	0.769329	0.506536	0.494679	0.9667		0.0703453	0.317619	0.495395	0.232602	0.220745	0.692766	0.0968856	0.437452	0.682301	0.32036	0.304028	0.954137
1650.98	0.344474	0.590853	0.769583	0.506966	0.494924	0.956358		0.0705399	0.316919	0.495649	0.233032	0.220989	0.682424	0.0971535	0.436488	0.68265	0.320952	0.304366	0.939892
1660.99	0.347612	0.59088	0.769085	0.506841	0.495301	0.962454		0.0736781	0.316946	0.495151	0.232907	0.221367	0.68852	0.101476	0.436525	0.681965	0.320779	0.304885	0.948288
1670.99	0.344513	0.59442	0.76683	0.50609	0.49481	0.93113		0.0705792	0.320486	0.492895	0.232156	0.220876	0.657196	0.0972077	0.441401	0.678858	0.319745	0.304209	0.905147
1680.99	0.345883	0.596513	0.779053	0.506429	0.490199	0.9346		0.0719493	0.322579	0.505119	0.232495	0.216265	0.660666	0.0990947	0.444283	0.695692	0.320212	0.297858	0.909925
1690.99	0.344625	0.599961	0.779036	0.506139	0.491732	0.927868		0.0706907	0.326027	0.505102	0.232205	0.217797	0.653934	0.0973613	0.449033	0.695669	0.319813	0.299969	0.900654
1701	0.341813	0.601385	0.780602	0.504205	0.494781	0.904187		0.0678788	0.327451	0.506668	0.230271	0.220847	0.630253	0.0934884	0.450993	0.697827	0.317148	0.304169	0.868038
1711	0.343389	0.603983	0.783579	0.503201	0.497362	0.897798		0.069455	0.330049	0.509645	0.229267	0.223428	0.623864	0.0956594	0.454571	0.701927	0.315766	0.307724	0.859239
1721	0.344439	0.599564	0.781536	0.502791	0.501272	0.901512		0.0705051	0.32563	0.507602	0.228857	0.227338	0.627578	0.0971056	0.448486	0.699113	0.315201	0.31311	0.864354
1731.01	0.343715	0.595146	0.773618	0.502528	0.503159	0.906367		0.0697806	0.321212	0.499684	0.228594	0.229225	0.632432	0.0961077	0.4424	0.688207	0.314839	0.315709	0.87104
1741.01	0.343038	0.598747	0.774257	0.500787	0.501913	0.913217		0.0691043	0.324813	0.500323	0.226853	0.227979	0.639283	0.0951764	0.447361	0.689087	0.312441	0.313993	0.880476
1751.01	0.346486	0.602696	0.772127	0.498847	0.503612	0.932798		0.0725521	0.328762	0.498193	0.224913	0.229678	0.658864	0.099925	0.452799	0.686154	0.309769	0.316332	0.907443
1761.01	0.349106	0.597155	0.764535	0.497388	0.499036	0.915274		0.0751716	0.323221	0.490601	0.223454	0.225102	0.64134	0.103533	0.445167	0.675697	0.30776	0.310029	0.883308
1771.02	0.349256	0.593298	0.766776	0.496812	0.504631	0.920651		0.0753222	0.319364	0.492842	0.222878	0.230697	0.646717	0.10374	0.439855	0.678784	0.306967	0.317736	0.890714
1781.02	0.34817	0.596551	0.756984	0.494838	0.505657	0.919327		0.0742355	0.322617	0.483049	0.220904	0.231723	0.645393	0.102244	0.444335	0.665297	0.304248	0.319148	0.888891
1791.02	0.34927	0.595235	0.760931	0.496842	0.507975	0.911685		0.0753356	0.321301	0.486997	0.222907	0.234041	0.637751	0.103759	0.442523	0.670734	0.307007	0.322341	0.878366
1801.02	0.347532	0.603114	0.773306	0.497007	0.506031	0.89608		0.0735984	0.32918	0.499372	0.223073	0.232097	0.622145	0.101366	0.453375	0.687777	0.307236	0.319664	0.856872
1811.03	0.347408	0.601759	0.773093	0.497779	0.502252	0.879888		0.0734734	0.327825	0.499159	0.223845	0.228318	0.605954	0.101194	0.451508	0.687484	0.308298	0.314459	0.834571
1821.03	0.348562	0.597029	0.770141	0.49893	0.500743	0.887041		0.0746279	0.323095	0.496207	0.224996	0.226809	0.613107	0.102784	0.444994	0.683418	0.309883	0.31238	0.844423
1831.03	0.349862	0.604034	0.781817	0.499942	0.503842	0.889961		0.0759278	0.3301	0.507883	0.226008	0.229908	0.616027	0.104574	0.454642	0.699499	0.311278	0.316649	0.848445
1841.03	0.349306	0.602878	0.773634	0.501283	0.504147	0.873654		0.0753714	0.328944	0.4997	0.227349	0.230213	0.59972	0.103808	0.45305	0.688229	0.313124	0.317069	0.825986
1851.04	0.350654	0.605171	0.770893	0.496414	0.505236	0.89999		0.0767201	0.331237	0.496959	0.22248	0.231302	0.626056	0.105666	0.456208	0.684455	0.306418	0.318569	0.862258
1861.04	0.349611	0.601788	0.753979	0.494458	0.507068	0.882574		0.0756767	0.327854	0.480045	0.220524	0.233134	0.60864	0.104228	0.451548	0.661158	0.303724	0.321092	0.838271
1871.04	0.346026	0.598562	0.749045	0.493597	0.512641	0.891268		0.072092	0.324628	0.475111	0.219663	0.238707	0.617334	0.0992912	0.447106	0.654364	0.302538	0.328767	0.850244
1881.04	0.352225	0.600469	0.761671	0.493821	0.509584	0.889518		0.0782908	0.326535	0.487737	0.219886	0.23565	0.615584	0.107829	0.449731	0.671753	0.302846	0.324557	0.847835
1891.05	0.355199	0.604725	0.777577	0.489104	0.509767	0.89407		0.0812653	0.330791	0.503643	0.21517	0.235833	0.620136	0.111925	0.455593	0.693661	0.29635	0.32481	0.854105
1901.05	0.353201	0.603872	0.782373	0.489994	0.510975	0.901087		0.079267	0.329938	0.508439	0.21606	0.237041	0.627153	0.109173	0.454419	0.700266	0.297577	0.326473	0.863769
1911.05	0.351195	0.608059	0.785017	0.489843	0.508483	0.883142		0.0772605	0.334125	0.511083	0.215909	0.234549	0.609208	0.10641	0.460185	0.703907	0.297368	0.32304	0.839054
1921.06	0.355377	0.604537	0.788601	0.490603	0.507316	0.890684		0.0814428	0.330603	0.514666	0.216669	0.233382	0.61675	0.11217	0.455334	0.708843	0.298415	0.321434	0.849441
1931.06	0.349352	0.602285	0.78336	0.490932	0.505713	0.910703		0.0754182	0.328351	0.509426	0.216997	0.231779	0.636769	0.103872	0.452233	0.701625	0.298867	0.319225	0.877013
1941.06	0.347097	0.603011	0.784858	0.490527	0.507789	0.900533		0.0731629	0.329076	0.510924	0.216593	0.233855	0.626598	0.100766	0.453232	0.703689	0.29831	0.322086	0.863005
1951.06	0.341995	0.593772	0.784162	0.488249	0.508042	0.882731		0.0680608	0.319838	0.510228	0.214315	0.234108	0.608796	0.0937392	0.440509	0.70273	0.295172	0.322434	0.838486
1961.07	0.3453	0.607603	0.78498	0.488544	0.506904	0.893186		0.0713662	0.333669	0.511045	0.21461	0.232969	0.619252	0.0982916	0.459557	0.703855	0.29558	0.320865	0.852887
1971.07	0.343961	0.61269	0.7819	0.48397	0.50699	0.884093		0.0700269	0.338756	0.507966	0.210036	0.233056	0.610159	0.096447	0.466563	0.699615	0.289279	0.320985	0.840363
1981.07	0.337959	0.601758	0.773503	0.4817	0.501307	0.895011		0.0640251	0.327824	0.499568	0.207766	0.227373	0.621077	0.0881809	0.451507	0.688048	0.286154	0.313157	0.8554
1991.07	0.337737	0.609112	0.78607	0.482009	0.503871	0.904117		0.0638024	0.335178	0.512136	0.208075	0.229937	0.630182	0.0878741	0.461635	0.705357	0.286579	0.316689	0.867941

## Sheet: Summarize
	–IFNγ			+IFNγ			+IFNγ+RBN
	Mean	SD	N	Mean	SD	N	Mean	SD	N
Mobile fraction	0.24	0.02	3	0.48	0.06	3	0.3	0.04	6
T1/2 (s)	763	150	3	768	192	3	536	225	6
