# Supplementary material for: Interferon-induced PARP14-mediated ADP-ribosylation in p62 bodies requires the ubiquitin-proteasome system
Source: EMBO J. 2025 Apr 7;44(10):2741–73. doi: 10.1038/s44318-025-00421-4 (PMC12084362; doi:10.1038/s44318-025-00421-4)
Supplement: Supplementary file 8 — Source data Fig. 4 [file 44318_2025_421_MOESM8_ESM.zip]

Archive with 42 entries (36 files):
- Figure 4/
- Figure 4/Figure 4A right panel, 4B, 4C lower panel.xlsx
- Figure 4/Figure 4A.tif
- Figure 4/Figure 4C Top Panel.tif
- Figure 4/Figure 4D.tif
- Figure 4/Figure 4E/
- Figure 4/Figure 4E/P14KO+lFNγ.tif
- Figure 4/Figure 4E/P14KO.tif
- Figure 4/Figure 4E/WT+lFNγ.tif
- Figure 4/Figure 4E/WT.tif
- Figure 4/Figure 4F/
- Figure 4/Figure 4F/Control.tif
- Figure 4/Figure 4F/lFNγ+RBN.tif
- Figure 4/Figure 4F/lFNγ.tif
- Figure 4/Figure 4F/RBN.tif
- Figure 4/Figure 4G/
- Figure 4/Figure 4G/Control.tif
- Figure 4/Figure 4G/lFNγ+RBN.tif
- Figure 4/Figure 4G/lFNγ.tif
- Figure 4/Figure 4G/RBN.tif
- Figure 4/Figure 4H/
- Figure 4/Figure 4H/Cell_1.tif
- Figure 4/Figure 4H/Cell_10.tif
- Figure 4/Figure 4H/Cell_11.tif
- Figure 4/Figure 4H/Cell_12.tif
- Figure 4/Figure 4H/Cell_2.tif
- Figure 4/Figure 4H/Cell_3_4.tif
- Figure 4/Figure 4H/Cell_5.tif
- Figure 4/Figure 4H/Cell_6.tif
- Figure 4/Figure 4H/Cell_7.tif
- Figure 4/Figure 4H/Cell_8.tif
- Figure 4/Figure 4H/Cell_9.tif
- Figure 4/Figure 4I/
- Figure 4/Figure 4I/Cell_1.tif
- Figure 4/Figure 4I/Cell_10.tif
- Figure 4/Figure 4I/Cell_11.tif
- Figure 4/Figure 4I/Cell_12.tif
- Figure 4/Figure 4I/Cell_2_3.tif
- Figure 4/Figure 4I/Cell_4.tif
- Figure 4/Figure 4I/Cell_5_6.tif
- Figure 4/Figure 4I/Cell_7_8.tif
- Figure 4/Figure 4I/Cell_9.tif
