# Supplementary material for: Interferon-induced PARP14-mediated ADP-ribosylation in p62 bodies requires the ubiquitin-proteasome system
Source: EMBO J. 2025 Apr 7;44(10):2741–73. doi: 10.1038/s44318-025-00421-4 (PMC12084362; doi:10.1038/s44318-025-00421-4)
Supplement: Supplementary file 8 — Source data Fig. 4 [file 44318_2025_421_MOESM8_ESM.zip › Figure 4/Figure 4A right panel, 4B, 4C lower panel.xlsx]

## Sheet: Figure 4A right panel
		Repeat 1	Repeat 2	Repeat 3
	Beads	0	0	0
	Control	1	1	1
	IFNγ	13.862	8.88897	14.7514
	RBN	4.46693	2.35376	5.57028
	IFNγ+RBN	21.109	17.8209	18.855

## Sheet: Fig4B
Control 6h					IFN γ 6h					Control 24h					IFN γ 24h
0.211171	0.282313	0.296371	0.298203		0.202058	0.240469	0.21594	0.276916		0.146745	0.200942	0.285427	0.263411		0.240485	0.131475	0.267165	0.270514

## Sheet: Fig. 4C lower panel
Control					RBN					IFN γ					IFN γ +RBN
0.33795	0.283016	0.343054			0.363303	0.281585	0.259844			0.240618	0.217614	0.295452			0.338538	0.213578	0.246691
