# Supplementary material for: Interferon-induced PARP14-mediated ADP-ribosylation in p62 bodies requires the ubiquitin-proteasome system
Source: EMBO J. 2025 Apr 7;44(10):2741–73. doi: 10.1038/s44318-025-00421-4 (PMC12084362; doi:10.1038/s44318-025-00421-4)
Supplement: Supplementary file 9 — Source data Fig. 5 [file 44318_2025_421_MOESM9_ESM.zip]

Archive with 21 entries (14 files):
- Figure 5/
- Figure 5/Figure 5B.tif
- Figure 5/Figure 5C.xlsx
- Figure 5/Figure 5D/
- Figure 5/Figure 5D/Control.tif
- Figure 5/Figure 5D/lFNγ.tif
- Figure 5/Figure 5E/
- Figure 5/Figure 5E/Control.tif
- Figure 5/Figure 5E/lFNγ.tif
- Figure 5/Figure 5F/
- Figure 5/Figure 5F/Control.tif
- Figure 5/Figure 5F/IFNγ.tif
- Figure 5/Figure 5G/
- Figure 5/Figure 5G/Control.tif
- Figure 5/Figure 5G/IFNγ.tif
- Figure 5/Figure 5H/
- Figure 5/Figure 5H/Control.tif
- Figure 5/Figure 5H/IFNγ.tif
- Figure 5/Figure 5I/
- Figure 5/Figure 5I/Control .tif
- Figure 5/Figure 5I/lFNγ.tif
