# Supplementary material for: Interferon-induced PARP14-mediated ADP-ribosylation in p62 bodies requires the ubiquitin-proteasome system
Source: EMBO J. 2025 Apr 7;44(10):2741–73. doi: 10.1038/s44318-025-00421-4 (PMC12084362; doi:10.1038/s44318-025-00421-4)
Supplement: Supplementary file 9 — Source data Fig. 5 [file 44318_2025_421_MOESM9_ESM.zip › Figure 5/Figure 5C.xlsx]

## Sheet: Fig. 5C
6hr																										24 hr
Control							RBN							IFN γ							IFN γ+RBN							Control							RBN							IFN γ							IFN γ+ RBN
7.9525e-05	7.59969e-05	5.7675e-05							0.00012504	9.99131e-05	9.7245e-05			0.000176	0.000152446	0.00022087					0.00018411	0.000187894	0.00025662					7.025e-05	8.74566e-05						9.519e-05	0.000107205	9.4355e-05					0.00034933	0.000314741	0.00025703					0.00019455
[truncated: 2 more columns]
