# Supplementary material for: Interferon-induced PARP14-mediated ADP-ribosylation in p62 bodies requires the ubiquitin-proteasome system
Source: EMBO J. 2025 Apr 7;44(10):2741–73. doi: 10.1038/s44318-025-00421-4 (PMC12084362; doi:10.1038/s44318-025-00421-4)
Supplement: Supplementary file 10 — Source data Fig. 6 [file 44318_2025_421_MOESM10_ESM.zip]

Archive with 32 entries (25 files):
- Figure 6/
- Figure 6/Figure 6A/
- Figure 6/Figure 6A/Control.tif
- Figure 6/Figure 6A/lFNγ+Baf A1.tif
- Figure 6/Figure 6A/lFNγ+CQ.tif
- Figure 6/Figure 6A/lFNγ.tif
- Figure 6/Figure 6B/
- Figure 6/Figure 6B/ATG5 KO +lFNγ.tif
- Figure 6/Figure 6B/WT+lFNγ.tif
- Figure 6/Figure 6C/
- Figure 6/Figure 6C/Beclin KO +lFNγ.tif
- Figure 6/Figure 6C/WT+lFNγ.tif
- Figure 6/Figure 6D/
- Figure 6/Figure 6D/Control.tif
- Figure 6/Figure 6D/lFNγ+Epox.tif
- Figure 6/Figure 6D/lFNγ+MG132.tif
- Figure 6/Figure 6D/lFNγ.tif
- Figure 6/Figure 6E/
- Figure 6/Figure 6E/Control.tif
- Figure 6/Figure 6E/lFNγ+MG132.tif
- Figure 6/Figure 6E/lFNγ.tif
- Figure 6/Figure 6E/MG132.tif
- Figure 6/Figure 6F.tif
- Figure 6/Figure 6G/
- Figure 6/Figure 6G/Cell_10.tif
- Figure 6/Figure 6G/Cell_11.tif
- Figure 6/Figure 6G/Cell_12.tif
- Figure 6/Figure 6G/Cell_1_2_3.tif
- Figure 6/Figure 6G/Cell_4_8.tif
- Figure 6/Figure 6G/Cell_5_6.tif
- Figure 6/Figure 6G/Cell_7.tif
- Figure 6/Figure 6G/Cell_9.tif
