# Supplementary material for: Interferon-induced PARP14-mediated ADP-ribosylation in p62 bodies requires the ubiquitin-proteasome system
Source: EMBO J. 2025 Apr 7;44(10):2741–73. doi: 10.1038/s44318-025-00421-4 (PMC12084362; doi:10.1038/s44318-025-00421-4)
Supplement: Supplementary file 11 — Source data Fig. 7 [file 44318_2025_421_MOESM11_ESM.zip]

Archive with 36 entries (30 files):
- Figure 7/
- Figure 7/Figure 7A/
- Figure 7/Figure 7A/UBA1 KD.tif
- Figure 7/Figure 7A/UBA1+lFNγ.tif
- Figure 7/Figure 7A/WT+lFNγ.tif
- Figure 7/Figure 7A/WT.tif
- Figure 7/Figure 7B/
- Figure 7/Figure 7B/Control 1_overlay.tif
- Figure 7/Figure 7B/IFN 1_overlay.tif
- Figure 7/Figure 7B/IFN+TAK243 1_overlay.tif
- Figure 7/Figure 7B/TAK243 1_overlay.tif
- Figure 7/Figure 7C/
- Figure 7/Figure 7C/Control 1 DTX3L_Crop001_ch00_SV.tif
- Figure 7/Figure 7C/Control 1 DTX3L_Crop001_ch01_SV.tif
- Figure 7/Figure 7C/Control 1 DTX3L_Crop001_ch02_SV.tif
- Figure 7/Figure 7C/Control 1 DTX3L_Crop001_ch03_SV.tif
- Figure 7/Figure 7C/Control 1 DTX3L_Crop001_overlay.tif
- Figure 7/Figure 7C/Control Merge.tif
- Figure 7/Figure 7C/IFN DTX3L 2_Crop001_ch00_SV.tif
- Figure 7/Figure 7C/IFN DTX3L 2_Crop001_ch01_SV.tif
- Figure 7/Figure 7C/IFN DTX3L 2_Crop001_ch02_SV.tif
- Figure 7/Figure 7C/IFN DTX3L 2_Crop001_ch03_SV.tif
- Figure 7/Figure 7C/IFN DTX3L 2_Crop001_overlay.tif
- Figure 7/Figure 7C/IFN Merge.tif
- Figure 7/Figure 7D/
- Figure 7/Figure 7D/DTX3L KD.tif
- Figure 7/Figure 7D/DTX3L+lFNγ.tif
- Figure 7/Figure 7D/WT+lFNγ.tif
- Figure 7/Figure 7D/WT.tif
- Figure 7/Figure 7E/
- Figure 7/Figure 7E/Control.tif
- Figure 7/Figure 7E/lFNγ+ PR619 25 μM.tif
- Figure 7/Figure 7E/lFNγ+ PR619 50 μM.tif
- Figure 7/Figure 7E/lFNγ+PR619 10 μM.tif
- Figure 7/Figure 7E/lFNγ+PR619 100 μM.tif
- Figure 7/Figure 7E/lFNγ.tif
