# Supplementary material for: Interferon-induced PARP14-mediated ADP-ribosylation in p62 bodies requires the ubiquitin-proteasome system
Source: EMBO J. 2025 Apr 7;44(10):2741–73. doi: 10.1038/s44318-025-00421-4 (PMC12084362; doi:10.1038/s44318-025-00421-4)
Supplement: Supplementary file 12 — Figure EV1 Source Data [file 44318_2025_421_MOESM12_ESM.zip]

Archive with 44 entries (37 files):
- EV1/
- EV1/EV1A/
- EV1/EV1A/Control.tif
- EV1/EV1A/IFNα 1000 IU.tif
- EV1/EV1A/IFNα 500 IU.tif
- EV1/EV1A/IFNβ 1000 IU.tif
- EV1/EV1A/IFNβ 500 IU.tif
- EV1/EV1A/IFNγ 1000 IU.tif
- EV1/EV1A/IFNγ 500 IU.tif
- EV1/EV1B/
- EV1/EV1B/IFN 0 HR .tif
- EV1/EV1B/IFN 10 HR .tif
- EV1/EV1B/IFN 16 HR .tif
- EV1/EV1B/IFN 1HR .tif
- EV1/EV1B/IFN 24 HR .tif
- EV1/EV1B/IFN 3HR .tif
- EV1/EV1B/IFN 6HR .tif
- EV1/EV1C, EV1D, EV1E, EV1F.xlsx
- EV1/EV1E lower panel.tif
- EV1/EV1G.tif
- EV1/EV1H.tif
- EV1/EV1I/
- EV1/EV1I/Control.tif
- EV1/EV1I/si-PARP14 KD IFN γ.png
- EV1/EV1I/si-PARP14 KD.png
- EV1/EV1I/WT IFN γ.png
- EV1/EV1J.tif
- EV1/EV1K/
- EV1/EV1K/Control.png
- EV1/EV1K/sh-PARP14 KD IFN γ.png
- EV1/EV1K/sh-PARP14 KD.png
- EV1/EV1K/WT IFN γ.png
- EV1/EV1L.tif
- EV1/EV1M/
- EV1/EV1M/PARP9 KD+lFNγ.tif
- EV1/EV1M/PARP9 KD.tif
- EV1/EV1M/WT+ IFNγ.tif
- EV1/EV1M/WT.tif
- EV1/EV1N.tif
- EV1/EV1O/
- EV1/EV1O/PARP12  KD.tif
- EV1/EV1O/PARP12 KD+lFNγ.tif
- EV1/EV1O/WT+lFNγ.tif
- EV1/EV1O/WT.tif
