# Supplementary material for: Interferon-induced PARP14-mediated ADP-ribosylation in p62 bodies requires the ubiquitin-proteasome system
Source: EMBO J. 2025 Apr 7;44(10):2741–73. doi: 10.1038/s44318-025-00421-4 (PMC12084362; doi:10.1038/s44318-025-00421-4)
Supplement: Supplementary file 12 — Figure EV1 Source Data [file 44318_2025_421_MOESM12_ESM.zip › EV1/EV1C, EV1D, EV1E, EV1F.xlsx]

## Sheet: EV1C
	Control 6h					IFN-γ 6h					Control 24h					IFN-γ 24h
Parp 1	0.0336552	0.0236552	0.0136552			0.0314898	0.0214898	0.0354898			0.0474474	0.0473447	0.0374474			0.0407913	0.0420791	0.0307913
Parp 2	0.00211225	0.0011225	0.00511225			0.00157539	0.00257539	0.0017539			0.0024223	0.00294223	0.00204223			0.00213691	0.00121369	0.00221369
Parp 3	0.00044076	0.00084076	0.00064076			0.00077246	0.00097246	0.00087246			0.00066461	0.00061461	0.00060461			0.00253338	0.00353338	0.00293338
Parp 4	0.0107853	0.0127853	0.0178533			0.0077643	0.0067643	0.0057643			0.0102565	0.0125652	0.00025652			0.00994402	0.019944	0.00594402
Parp 5a	0.00244108	0.00344108	0.0044108			0.00202397	0.00302397	0.00292397			0.00326776	0.0026776	0.00282678			0.00254635	0.0054635	0.00192546
Parp 5b	0.0022425	0.0012425	0.0042425			0.00227797	0.00327797	0.0027797			0.00297255	0.00319725	0.00329725			0.0025547	0.0035547	0.0035547
Parp6	0.00927761	0.00727761	0.00527761			0.00777593	0.00677593	0.00667759			0.0127971	0.0179714	0.0212797			0.010638	0.0206379	0.0163795
Parp 7	0.00609796	0.00809796	0.0069796			0.00394872	0.00494872	0.00414872			0.0047682	0.00427682	0.0037682			0.00262957	0.00362957	0.00292957
Parp 8	5.0734e-05	1.0734e-05	2.0734e-05			0.00049833	0.00039833	0.00034833			7.7195e-05	8.17195e-05	7.57195e-05			0.00073565	0.00063565	0.00071565
Parp 9	0.00408682	0.00308682	0.00240868			0.0216677	0.0316677	0.0266772			0.00496657	0.00596657	0.00459666			0.0405709	0.0505709	0.0605709
Parp 10	1.1377e-05	3.1377e-05	9.1377e-05			0.00012117	0.00022117	0.00017117			2.2725e-05	3.22725e-05	3.72272e-05			0.00042997	0.0002997	0.000342997
Parp 11	0.00012598	0.0002598	0.0001598			0.00010855	0.00020855	0.00019855			0.0001545	0.00020545	0.00010545			0.0001166	0.0002166	0.000166
Parp 12	0.00131994	0.0031994	0.00231994			0.0153912	0.0215391	0.0173912			0.00152344	0.0012344	0.00145234			0.0224293	0.024293	0.0293
Parp 13.1	0.0040883	0.0060883	0.0080883			0.00787206	0.0087206	0.00727206			0.00493528	0.00519353	0.00453528			0.00698029	0.00798029	0.00679803
Parp 13.2	0.00125801	0.0025801	0.00325801			0.00491994	0.0041994	0.00391994			0.00121896	0.00131896	0.0021219			0.00810803	0.010803	0.0095108
Parp 14	0.00203083	0.0028083	0.00170308			0.0579904	0.052799	0.0479904			0.00327142	0.00427142	0.00352714			0.0951263	0.0612633	0.0512633
Parp 15	9.8799e-07	7.99e-07	8.799e-07			3.3039e-06	4.3039e-06	4.23039e-06			1.349e-06	2.1349e-06	1.0349e-06			4.015e-06	3.8015e-06	4.3015e-06
Parp 16	0.00015061	0.00025061	0.00021061			8.5903e-05	8.05903e-05	7.85903e-05			0.00015061	0.00025061	0.00017061			8.7929e-05	7.929e-05	6.7929e-05

## Sheet: EV1D
Control	Act.D	IFN γ	IFN γ +Act.D
0.0031782	0.00118946	0.0345156	0.0011587
0.00456799	0.00092087	0.0359314	0.00168894
0.00333202	0.00118899	0.0350678	0.00114665

## Sheet: Fig EV1E
	Parp 9					Parp 12					Parp 14
Control	0.00248966	0.00145592	0.0023644			0.00245782	0.00162243	0.00254521			0.00332608	0.00200171	0.00421395
1h	0.0205061	0.0282898	0.0292955			0.0136705	0.012461	0.0159012			0.0327691	0.045339	0.0479606
3h	0.0303739	0.0195851	0.0225437			0.0174171	0.00940611	0.0107782			0.0697369	0.0406715	0.0336157
6h	0.0311911	0.0248893	0.0217879			0.0107398	0.00870189	0.016387			0.0548207	0.0373193	0.0482919
10h	0.0274674	0.0420773	0.0288906			0.0169175	0.0107874	0.013184			0.0599918	0.0422077	0.0626279
16h	0.0326631	0.0424939	0.0535107			0.020297	0.00992348	0.0128877			0.0755539	0.0829905	0.0698649
24h	0.0498259	0.0680317	0.055141			0.0218857	0.0303966	0.0262943			0.0960831	0.086049	0.108511

## Sheet: EV1F
Control	siRNA control	siRNA PARP-14
1	1.1	0.27
1	1.23	0.4
1	1.045	0.39
1
