# Supplementary material for: Interferon-induced PARP14-mediated ADP-ribosylation in p62 bodies requires the ubiquitin-proteasome system
Source: EMBO J. 2025 Apr 7;44(10):2741–73. doi: 10.1038/s44318-025-00421-4 (PMC12084362; doi:10.1038/s44318-025-00421-4)
Supplement: Supplementary file 13 — Figure EV2 Source Data [file 44318_2025_421_MOESM13_ESM.zip]

Archive with 12 entries (9 files):
- EV2/
- EV2/EV2A, EV2B, EV2C, EV2D, EV2E, EV2F.xlsx
- EV2/EV2G/
- EV2/EV2G/Control.tif
- EV2/EV2G/IFN γ+ ITK7 10 μM .tif
- EV2/EV2G/IFN γ+ ITK7 100nM .tif
- EV2/EV2G/IFN γ+ ITK7 1μM .tif
- EV2/EV2G/IFN γ+ ITK7 5μM .tif
- EV2/EV2G/IFN γ.tif
- EV2/EV2H/
- EV2/EV2H/Control .tif
- EV2/EV2H/IFN γ.tif
