# Supplementary material for: Interferon-induced PARP14-mediated ADP-ribosylation in p62 bodies requires the ubiquitin-proteasome system
Source: EMBO J. 2025 Apr 7;44(10):2741–73. doi: 10.1038/s44318-025-00421-4 (PMC12084362; doi:10.1038/s44318-025-00421-4)
Supplement: Supplementary file 13 — Figure EV2 Source Data [file 44318_2025_421_MOESM13_ESM.zip › EV2/EV2A, EV2B, EV2C, EV2D, EV2E, EV2F.xlsx]

## Sheet: EV2A
Control	Control	Control	IFNγ	IFNγ	IFNγ	IFNγ+RBN	IFNγ+RBN	IFNγ+RBN	RBN	RBN	RBN
2.7648	3.9936	3.1744	7.68	4.1984	2.1504	2.1504	2.1504	1.2288	1.4016	2.7648	1.3728
2.048	1.1264	1.6384	8.9088	13.1072	3.9936	2.1504	1.2288	3.072	0.6144	1.024	1.7408
1.4336	0.6144	2.1504	7.9872	5.632	3.8912	1.3312	2.8672	2.3552	0.7168	1.8432	5.12
2.4576	0.3072	2.56	6.9632	2.7648	4.096	0.8192	1.9456	1.9456	0.6144	1.1264	2.6624
1.4336	0.2048	1.3312	3.3792	1.7408	1.2288	0.9216	3.3792	1.4336	0.3072	2.56	1.7408
1.7408	0.3072	1.7408	7.5776	6.144	4.096	0.9216	1.3312	1.3312	0.7168	1.7408	2.4576
1.3312	0.512	3.3792	4.7104	7.0656	5.5296	1.1264	1.1264	3.072	0.9216	2.3552	2.2528
1.2288	0.2048	1.3312	5.8368	5.5296	8.192	3.3792	1.536	1.4336	0.4096	0.8192	2.2528
1.2288	0.1024	1.8432	7.2704	1.8432	3.6864	3.1744	5.3248	1.1264	0.3072	1.1264	1.3312
1.6384	0.1024	1.536	2.56	5.4272	1.8432	1.536	1.536	1.024	0.7168	1.536	1.4336
0.8192	0.1024	0.9216	5.0176	2.9696	5.5296	0.7168	0.512	2.048	0	1.536	0.9216
1.4336	0	1.536	1.9456	3.8912	3.6864	0.4096	1.1264	0.6144	0	0.9216	1.1264
0.8192	0	1.8432	2.1504	3.9936	5.632	0.8192	1.536	1.9456	0	1.024	0.8192
0.8192	0	2.1504	2.6624	3.584	2.6624	1.6384	1.024	1.1264	0	0.3072	4.3008
2.7648	0	1.4336	3.072	4.1984	3.3792	0.9216	0.4096	1.8432	0	0.6144	2.2528
1.9456	0	1.1264	3.6864	1.3312	4.3008	0.4096	1.1264	0.9216	0	1.4336	1.024
1.6384	0	1.1264	4.5056	1.2288	1.2288	0.7168	0.9216	1.2288	0	0.3072	1.4336
0.8192	0	0.9216	3.2768	1.2288	4.4032	0.2048	0.8192	1.4336	0	0.3072	0.6144
0.9216	0	1.4336	3.6864	2.3552	2.048	0.3072	2.048	2.6624	0	0.3072	1.024
0.4096	0	0.8192	1.9456	3.3792	3.1744	0.1024	6.3488	0.7168	0	0.2048	1.536
0.6144	0	1.2288	2.3552	5.5296	8.704	0.6144	0.3072	1.536	0	0.4096	1.024
0.8192	0	0.6144	2.2528	2.2528	6.0416	0.1024	0.6144	0.512	0	0.1024	1.2288
1.024	0	0.7168	3.8912	1.1264	4.5056	1.6384	0.4096	1.024	0	0.1024	1.2288
0.7168	0	1.3312	1.7408	1.6384	4.096	0.4096	0.8192	0.512	0	0.1024	0.4096
0.512	0	0.9216	2.1504	1.024	3.3792	0.1024	0.8192	0.3072	0	0.2048	1.2288
0.7168	0	0.9216	4.3008	2.3552	2.048	0.2048	0.3072	0.9216	0	0.1024	1.1264
1.1264	0	0.9216	1.2288	0.6144	1.6384	0.1024	0.6144	1.3312	0	0.4096	3.7888
0.512	0	0.3072	3.3792	1.4336	4.096	0.2048	0.3072	0.6144	0	0.3072	1.1264
0.4096	0	0.6144	4.4032	3.3792	2.048	0.1024	0.2048	1.1264	0	0	0.4096
0.4096	0	2.048	1.9456	2.2528	2.1504	0.1024	0.3072	0.7168	0	0	0.2048
0.8192	0	1.4336	3.2768	2.6624	1.6384	0.3072	0.512	0.6144	0	0	1.024
0.9216	0	0.512	3.4816	0.8192	1.024	0.1024	0.2048	0.512	0	0	1.2288
1.7408	0	0.4096	2.048	0.3072	1.4336	0.1024	0.512	0.4096	0	0	0.8192
0.8192	0	0.9216	2.8672	5.8368	1.536	0.2048	0.1024	0.2048	0	0	1.536
0.6144	0	0.8192	1.9456	0.8192	1.3312	0.2048	0.4096	1.6384	0	0	1.024
0.3072	0	1.3312	4.4032	1.024	1.024	0.4096	0.8192	0.2048	0	0	0.7168
0.6144	0	0.1024	2.2528	3.072	5.2224	0.3072	0.4096	0.512	0	0	0.4096
0.512	0	0.4096	1.9456	3.1744	0.2048	0.3072	0.6144	0.1024	0	0	1.8432
1.2288	0	0.1024	1.2288	4.7104	2.1504	0	0.2048	0.512	0	0	0.512
1.9456	0	0.512	1.9456	1.7408	0.6144	0	0.1024	0.2048	0	0	0.6144
0.3072	0	1.1264	3.3792	1.1264	0.6144	0	0.1024	0.1024	0	0	0.512
0.512	0	0.2048	0.512	2.3552	0.2048	0	0.6144	0.2048	0	0	0.4096
0.3072	0	0.1024	1.7408	1.7408	5.7344	0	1.3312	1.2288	0	0	0.3072
0.512	0	0.1024	1.7408	0.2048	0.2048	0	0.4096	0.1024	0	0	0.2048
0.2048	0	0.6144	3.1744	3.7888	2.1504	0	0.4096	0.2048	0	0	0.9216
0.3072	0	0.4096	5.8368	0.6144	1.4336	0	0.1024	0.4096	0	0	0.3072
0.2048	0	0.512	2.4576	0.7168	0.9216	0	0.4096	0.2048	0	0	1.6384
0.512	0	0.3072	3.2768	0.4096	2.4576	0	0.1024	0.1024	0	0	1.9456
0.2048	0	0.1024	0.4096	2.56	0	0	0.1024	0.1024	0	0	2.8672
0.3072	0	0.3072	0.9216	0.4096	0	0	0.1024	0.2048	0	0	0.3072
0.2048	0	0.512	0.7168	1.3312	0	0	0.1024	0.4096	0	0	0.2048
0.3072	0	0.2048	1.024	1.1264	0	0	0.1024	0.1024	0	0	0.1024
1.1264	0	0.512	3.7888	0.7168	0	0	0.1024	0.2048	0	0	0.4096
0.3072	0	0.2048	2.56	0.3072	0	0	0.1024	0.1024	0	0	0.3072
0.7168	0	0.1024	3.7888	1.6384	0	0	0.1024	0.1024	0	0	0.1024
0.3072	0	0.1024	1.024	0.6144	0	0	0.1024	0.2048	0	0	0.6144
0.1024	0	2.4576	1.3312	2.048	0	0	0.1024	0.1024	0	0	0.9216
0.2048	0	0	1.9456	1.9456		0	0.2048	0.1024	0	0	0.1024
0.4096	0	0	0.8192	0.4096		0	0	0.1024	0	0	0.1024
0.1024	0	0	1.3312	0.2048		0	0	0.1024	0	0	0.1024
0.1024	0	0	0.8192	1.9456		0	0	0.512	0	0	0.4096
0.1024	0	0	1.3312	0.7168		0	0	0.2048	0	0	0.1024
0.2048	0	0	0.7168	3.072		0	0	0.4096	0	0	0.1024
0.1024	0	0	2.6624	0.7168		0	0	0.1024	0	0	0.1024
0.1024	0	0	2.9696	0.6144		0	0	0.3072	0	0	0.512
0.4096	0	0	0.4096	0.8192		0	0	0.7168	0	0	0.2048
0.2048	0	0	6.3488	0.512		0	0	0.2048	0	0	0.1024
0.1024	0	0	0.512	0.1024		0	0	0.1024	0	0	0.1024
0.1024	0	0	0.7168	0.9216		0	0	0	0	0	0.7168
0.6144	0	0	1.2288	0.1024		0	0	0	0	0	0.2048
0.1024	0	0	1.8432	1.4336		0	0	0	0	0	0.3072
0.1024	0	0	0.7168	1.9456		0	0	0	0	0	0.1024
0.1024	0	0	1.8432	0.1024		0	0	0	0	0	0.7168
0.2048	0	0	0.3072	0.2048		0	0	0	0	0	1.4336
1.2288	0	0	2.3552	0.6144		0	0	0	0	0	0.9216
0.4096	0	0	0.6144	1.3312		0	0	0	0	0	0.4096
0.1024	0	0	0.9216	0.9216		0	0	0	0	0	1.1264
0.3072	0	0	3.9936	0.512		0	0	0	0	0	1.1264
0	0	0	0.1024	1.8432		0	0	0	0	0	0.2048
0	0	0	4.5056	0.8192		0	0	0	0	0	0.1024
0	0	0	0.8192	0.3072		0	0	0	0	0	0.8192
0	0	0	0.7168	0.4096		0	0	0	0	0	0.512
0	0	0	1.024	0.512		0	0	0	0	0	0.1024
0	0	0	6.7584	0.3072		0	0	0	0	0	0.512
0	0	0	0.4096	0		0	0	0	0	0	0.1024
0	0	0	1.024	0		0	0	0	0	0	0
0	0	0	2.2528	0		0	0	0	0	0	0
0	0	0	1.1264	0		0	0	0	0	0	0
0	0	0	0.4096	0		0	0	0	0	0	0
0	0	0	0.2048	0		0	0	0	0	0	0
0	0	0	1.4336	0		0	0	0	0	0	0
0	0	0	0.4096	0		0	0	0	0	0	0
0	0	0	0.1024	0		0	0	0	0	0	0
0	0	0	2.6624	0		0	0	0	0	0	0
0	0	0	3.7888	0		0	0	0	0	0	0
0	0	0	2.6624	0		0	0	0	0	0	0
0	0	0	3.9936	0		0	0	0	0	0	0
0	0	0	0.1024	0		0	0	0	0	0	0
0	0	0	0.2048	0		0	0	0	0	0	0
0	0	0	2.9696	0		0	0	0	0	0	0
0	0	0	0.1024	0		0	0	0	0	0	0
0	0	0	0.6144	0		0	0	0	0	0	0
0	0	0	0.1024	0		0	0	0	0	0	0
0	0	0	0.4096	0		0	0	0	0	0	0
0	0	0	0.3072	0		0	0	0	0	0	0
0	0	0	0.7168	0		0	0	0	0	0	0
0	0	0	0.6144	0		0	0	0	0	0	0
0	0	0	1.4336	0		0	0	0	0	0	0
0	0	0	0	0		0	0	0	0	0	0
0	0	0	0	0		0	0	0	0	0	0
0	0	0	0	0		0	0	0	0	0	0
0	0	0	0	0		0	0	0	0	0	0
0	0	0	0	0		0	0	0	0	0	0
0	0		0	0		0	0	0	0	0	0
0	0		0	0		0	0	0	0	0	0
0	0		0	0		0	0	0	0	0	0
0	0		0	0		0	0	0	0	0	0
0	0		0	0		0	0	0	0	0	0
0	0		0	0		0	0	0	0	0	0
0	0		0	0		0	0	0	0	0	0
0	0		0	0		0	0	0	0	0	0
0	0		0	0		0	0	0	0	0	0
0	0		0	0		0	0	0	0	0	0
0	0		0	0		0	0	0	0	0	0
0	0		0	0		0	0	0	0	0	0
0	0		0	0		0	0	0	0	0	0
0	0		0	0		0	0	0	0	0	0
0	0		0	0		0	0	0	0	0	0
0	0		0	0		0	0	0	0	0	0
0	0		0	0		0	0	0	0	0	0
0	0		0			0	0	0	0	0	0
0	0		0			0	0	0	0	0	0
0	0		0			0	0	0	0	0	0
0	0		0			0	0	0	0	0	0
0	0		0			0	0	0	0	0	0
0	0		0			0	0	0	0	0	0
0	0		0			0	0	0	0	0	0
0	0		0			0	0	0	0	0	0
0	0		0			0	0	0	0	0	0
0	0		0			0	0	0	0	0	0
0	0					0	0	0	0	0	0
0	0					0	0	0	0	0	0
0	0					0	0	0	0	0	0
0	0					0	0	0	0	0	0
0	0					0	0	0	0	0	0
0	0					0	0	0	0	0	0
0	0					0	0	0	0	0	0
0	0					0	0	0	0	0	0
0	0					0	0	0	0	0	0
0	0					0	0	0	0	0	0
0	0					0	0	0	0	0	0
0	0					0	0	0	0	0	0
0	0					0	0	0	0	0	0
0	0					0	0	0	0	0	0
0	0					0	0	0	0	0	0
0	0					0	0	0	0	0	0
0	0					0	0	0	0		0
0	0					0	0	0	0		0
0	0					0	0	0	0		0
0	0					0	0	0	0		0
0	0					0	0	0	0		0
0	0					0	0	0	0		0
0	0					0	0	0	0		0
0	0					0	0	0	0		0
0	0					0	0	0	0
0	0					0	0	0	0
0	0					0	0	0	0
0	0					0	0	0	0
0	0					0	0	0	0
0	0					0	0	0	0
0	0					0	0	0	0
0	0					0	0	0	0
0	0					0	0	0	0
0	0					0	0	0	0
0	0					0	0	0	0
0	0					0	0	0	0
0	0					0	0	0	0
0	0					0	0	0	0
0	0					0	0	0	0
0	0					0	0	0	0
0	0					0	0	0	0
0	0					0	0	0	0
0	0					0	0	0	0
0	0					0	0		0
0	0					0	0		0
0	0					0	0		0
0	0					0	0		0
0	0					0	0		0
0	0					0	0		0
0	0					0	0		0
0	0					0	0		0
0						0	0		0
0						0	0		0
0						0	0		0
0						0	0		0
0						0	0		0
0						0	0		0
0						0	0		0
0						0	0		0
0						0	0		0
0						0	0		0
0						0	0		0
0						0	0		0
0						0	0		0
0						0	0		0
0						0	0		0
0						0	0		0
0						0	0		0
0						0	0		0
0						0	0		0
0						0			0
0						0			0
0						0			0
0						0			0
0						0			0
						0			0
									0
									0
									0
									0
									0
									0
									0
									0
									0
									0
									0
									0
									0
									0
									0
									0
									0
									0
									0
									0
									0
									0
									0
									0
									0
									0
									0
									0
									0
									0
									0
									0
									0
									0
									0
									0
									0
									0
									0
									0
									0
									0
									0
									0
									0
									0
									0
									0
									0
									0
									0
									0
									0
									0
									0
									0
									0
									0
									0
									0
									0
									0
									0
									0
									0
									0
									0
									0
									0
									0
									0
									0
									0
									0
									0
									0
									0
									0
									0
									0
									0
									0
									0
									0
									0
									0
									0
									0
									0
									0
									0
									0
									0
									0
									0
									0
									0
									0
									0
									0
									0
									0
									0
									0
									0
									0

## Sheet: EV2B
Control	Control	Control	IFNγ	IFNγ	IFNγ	IFNγ+ITK7	IFNγ+ITK7	IFNγ+ITK7	ITK7	ITK7	ITK7
0.512	3.7888	2.9696	5.632	2.4576	1.1264	1.4336	2.8672	1.6384	0.7888	1.1264	2.9696
0.1024	1.2288	0.8192	5.632	3.2768	2.9696	1.3312	1.9456	3.072	0.6864	1.536	1.7408
0.1024	0.6144	2.048	6.7584	3.072	10.24	1.9456	2.3552	2.048	2.1504	0.9216	2.2528
0.1024	0.512	1.536	3.2768	9.9328	7.8848	3.9216	2.4576	1.536	1.6384	1.536	1.8432
0.1024	0.7168	1.4336	6.0416	4.7104	1.024	2.1504	1.7408	2.7648	1.4336	1.536	1.8432
0	1.7408	1.3312	5.0176	1.7408	5.632	1.6384	0.7168	1.3312	1.536	0.8192	0.8192
0	2.56	1.6384	4.608	3.2768	0.9216	0.6144	3.4816	1.3312	2.048	1.3312	0.8192
0	0.9216	2.3552	6.3488	9.216	2.7648	0.512	3.3792	1.1264	1.536	0.9216	0.2048
0	1.4336	1.536	5.632	3.6864	3.6864	1.024	1.8432	5.8192	1.1264	1.3312	0.1024
0	0.9216	1.1264	5.9392	4.8128	1.4336	0.8192	4.5056	1.3312	2.048	0.7168	0.4096
0	0.1024	1.2288	7.7824	2.2528	0.8192	0.8192	3.072	2.2528	1.1264	0.6144	0.1024
0	0.4096	1.536	4.7104	4.608	1.3312	0.4096	0.6144	1.4336	0.7168	1.536	0.3072
0	0.6144	1.024	3.1744	4.5056	3.4816	2.2528	2.4576	0.7168	0.8848	0.512	0.1024
0	0.9216	2.6624	2.2528	4.5056	1.1264	0.6144	1.3312	1.6384	0.512	2.4576	0.3072
0	0.9216	1.2288	10.1376	1.3312	1.3312	0.7168	4.1984	1.8192	0.512	1.024	0.2048
0	1.2288	1.1264	3.7888	4.1984	0.2048	0.4096	1.7408	1.7168	1.024	0.8192	0.512
0	0.7168	2.048	6.2464	4.7104	0.2048	1.2288	3.584	1.536	1.536	0.7168	0.4096
0	0.2048	1.4336	2.048	3.8912	2.2528	0.4096	1.3312	4.3072	0.9216	0.4096	0.2048
0	0.7168	0.8192	4.096	1.7408	3.072	0.4096	1.536	2.8192	0.8192	0.8192	0.1024
0	0.2048	1.1264	3.7888	1.8432	0.1024	0.3072	1.6384	0.8192	1.2288	0.6144	0
0	0.1024	1.2288	5.8368	6.0416	0	1.2288	1.8432	1.8192	0.7168	0.8192	0
0	0.2048	0.6144	5.3248	4.608	0	0.4096	3.4816	0.512	2.1504	0.6144	0
0	0.4096	0.4096	2.8672	6.8608	0	1.2288	1.8432	2.512	0.6144	2.9696	0
0	0.4096	0.7168	6.2464	2.8672	0	1.1264	1.9456	1.3312	0.9216	0.3072	0
0	0.3072	0.2048	3.2768	1.8432	0	0.4096	1.2288	0.6144	1.536	0.2048	0
0	1.8432	0.3072	2.2528	5.4272	0	0.2048	0.512	1.2288	1.3312	0.2048	0
0	0.2048	0.4096	6.0416	1.7408	0	0.3072	0.4096	0.512	1.1264	0.2048	0
0	0.3072	0.6144	1.9456	0.8192	0	0.3072	0.4096	1.2048	1.024	0.1024	0
0	0.7168	0.8192	7.168	1.2288	0	0.512	0.9216	0.2048	2.1504	0.4096	0
0	0.1024	0.9216	4.1984	2.2528		0.1024	2.2528	1.2048	0.6144	0	0
0	0.6144	0.6144	1.2288	1.536		1.1024	1.6144	2.4096	0.3072	0	0
0	0.2048	0.3072	7.0656	3.8912		0.1024	2.1504	4.3072	0.4096	0	0
0	0	0.1024	2.2528	2.2528		3.1024	1.024	0.4096	0.512	0	0
0	0	0.4096	2.048	2.7648		0.2048	1.7408	0.1024	0.3072	0	0
0	0	1.2288	1.6384	0.8192		2.1024	1.8432	0.6144	0.6144	0	0
0	0	0.3072	2.8672	1.6384		1.1264	2.4576	0.7168	0.6144	0	0
0	0	0.512	5.5296	2.048		1	0.512	0.6144	0.2048	0	0
0	0	0.1024	3.9936	2.4576		0	0.4096	0.2048	1.7408	0	0
0	0	1.024	7.7824	2.048		0	1.4336	0.2048	0.512	0	0
0	0	0.4096	5.8368	0.9216		0	0.1024	0.3072	1.6384	0	0
0	0	0.512	2.56	1.3312		0	0.3072	0.2048	0.8192	0	0
0	0	0.2048	4.1984	2.56		0	0.3072	0.4096	0.6144	0	0
0	0	0.1024	2.56	1.2288		0	0.4096	0	0.512	0	0
0	0	0.1024	5.2224	1.024		0	1.4336	0	1.3312		0
0	0	0.3072	3.7888	3.6864		0	0.2048	0	0.4096		0
0	0	0.512	2.7648	0.512		0	0.3072	0	0.512		0
0	0	1.3312	1.8432	3.4816		0	2.3552	0	0.2048		0
0	0	0.1024	9.728	1.536		0	0.2048	0	0.6144		0
0	0	0.2048	5.12	0.3072			0.7168	0	0.9216		0
0	0	1.2288	1.536	1.8432			0.8192		0.1024		0
0	0	0.3072	3.8912	2.048			1.024		0.3072		0
0	0	0.7168	3.4816	4.5056			0.1024		0.4096		0
0	0	1.536	5.7344	1.8432			1.024		0.512		0
0	0	0.3072	0.9216	0.4096			0.4096		0.8192		0
0	0	0	2.2528	1.7408			0.4096		0.3072		0
0	0	0	1.1264	2.7648			1.1264		0.6144		0
0	0	0	4.4032	1.024			0.512		0.8192		0
0	0	0	3.3792	1.4336			0.512		0.1024		0
0	0	0	12.6976	1.024			0.4096		0.1024		0
0	0	0	2.6624	1.9456			0.512		0.6144		0
0	0	0	1.3312	1.024			0.2048		0.2048		0
0	0	0	2.6624	0.512			0.7168		0.4096		0
0	0	0	5.3248	1.1264			0.3072		0.8192		0
0	0	0	2.4576	0.2048			0.4096		0.1024		0
0	0	0	3.6864	0.4096			2.1504		0.7168		0
0	0	0	3.1744	0.6144			0.2048		0.6144		0
0	0	0	2.9696	1.1264			0.1024		0.4096		0
0	0	0	0.8192	0.2048			1.024		0.2048		0
0	0	0	3.7888	1.3312					0.1024		0
0	0	0	3.072	0.1024					0.3072		0
0	0	0	1.8432	0.6144					0.1024		0
0	0	0	0.6144	0.6144					0.2048		0
0	0	0	1.9456	2.3552					0.2048		0
0	0	0	1.1264	0.7168					0.2048		0
0	0	0	1.8432	0.2048					0.2048		0
0	0	0	1.4336	0.3072					0.2048		0
0	0	0	6.7584	0.1024					0.2048		0
0	0	0	3.584	1.7408					0.512		0
0	0	0	7.0656	0.6144					0.1024		0
0	0	0	0.8192	0.9216					0.4096		0
0	0	0	0.9216	0.1024					0.2048		0
0	0	0	1.8432	0.7168					0		0
0	0	0	1.2288	0.8192					0		0
0	0	0	1.9456	1.8432					0		0
0	0	0	0.3072	1.536					0		0
0	0	0	4.8128	0.512					0		0
0	0	0	1.4336	0.1024					0		0
0	0	0	4.096	0.1024					0		0
0	0	0	7.3728	0.4096					0		0
0	0	0	3.3792	0.2048					0		0
0	0	0	0.4096	3.8912					0		0
0	0	0	2.9696	0.3072					0		0
0	0	0	1.7408	3.2768					0		0
0	0	0	1.3312	2.56					0		0
0	0	0	4.4032	0.6144					0		0
0	0	0	2.048	0					0		0
0	0	0	0.2048	0					0		0
0	0	0	1.8432	0					0		0
0	0	0	0.512	0					0		0
0	0		1.9456	0					0		0
0	0		0.4096	0					0		0
0	0		1.2288	0					0		0
0	0		1.2288	0					0		0
0	0		2.4576	0					0		0
0	0		2.9696	0					0		0
0	0		6.2464	0					0		0
0	0		1.6384	0					0		0
0	0		2.9696	0					0		0
0	0		3.072	0					0		0
0	0		10.3424	0					0		0
0	0		5.3248	0					0		0
0	0		1.024	0					0		0
0	0		0.8192	0					0		0
0	0		2.1504	0					0		0
0	0		0.4096	0					0		0
0	0		1.6384	0					0		0
0	0		3.584	0					0		0
0	0		7.0656	0					0		0
0	0		3.1744	0					0		0
0	0		0.512	0					0		0
0	0		1.7408	0					0		0
0	0		0.2048	0					0		0
0	0		4.1984	0					0		0
0	0		1.536	0					0		0
0	0		0.4096	0					0		0
0	0		0.2048	0					0		0
0	0		0.8192	0					0		0
0	0		1.1264	0					0		0
0	0		0.3072	0					0		0
0	0		0.9216	0					0		0
0	0		0.2048	0					0		0
0	0		2.8672	0					0		0
0	0		0.6144	0					0		0
0	0		0.1024	0					0		0
0	0		0.8192	0					0		0
0	0		2.7648						0		0
0	0		1.8432						0		0
0	0		7.8848						0		0
0	0		1.1264						0		0
0	0		1.1264						0		0
0	0		0.4096						0		0
0	0		0.2048						0		0
	0		0.6144						0		0
	0		2.8672						0		0
	0		0.8192						0		0
	0		1.3312						0		0
	0		4.5056						0		0
	0		0.1024						0		0
	0		0.3072						0		0
	0		0.2048						0		0
	0		0.2048						0		0
	0		0						0		0
	0		0						0		0
	0		0						0		0
	0		0						0		0
	0		0						0		0
	0		0						0		0
	0		0						0		0
	0		0						0		0
	0		0						0		0
	0		0						0		0
	0		0						0		0
	0		0						0		0
	0		0						0		0
	0		0						0		0
	0		0						0		0
	0		0						0		0
	0		0						0		0
	0		0						0		0
	0		0						0		0
	0		0						0		0
	0		0						0		0
	0		0						0		0
	0		0						0		0
	0		0						0		0
	0		0						0		0
	0		0						0		0
	0		0						0		0
	0		0						0		0
	0		0						0		0
	0		0						0		0
	0		0						0		0
	0		0						0		0
	0		0						0		0
	0		0						0		0
	0		0						0		0
	0		0						0		0
	0		0						0		0
	0		0						0		0
	0								0		0
	0								0		0
	0								0		0
	0								0		0
	0								0		0
	0								0		0
	0								0		0
	0								0		0
	0								0		0
	0								0		0
	0								0		0
	0								0		0
	0								0		0
	0								0		0
	0								0		0
	0								0
	0								0
	0								0
	0								0
	0								0
	0								0
	0								0
	0								0
	0								0
	0
	0
	0
	0
	0
	0
	0
	0
	0
	0
	0
	0
	0
	0
	0
	0
	0
	0
	0
	0
	0
	0
	0
	0
	0
	0
	0
	0
	0
	0
	0
	0
	0
	0
	0
	0
	0
	0
	0
	0
	0
	0
	0
	0
	0
	0
	0
	0
	0
	0
	0
	0
	0
	0

## Sheet: EV2C 
Control	Control	Control	IFNγ	IFNγ	IFNγ	IFNγ+Olaparib	IFNγ+Olaparib	IFNγ+Olaparib	Olaparib	Olaparib	Olaparib
1.7104	1.8432	2.56	5.0176	5.5296	6.4512	5.632	2.3552	4.9152	2.56	2.9696	2.9696
1.0592	0.24	2.6624	3.3792	3.584	5.9392	3.9936	4.096	2.3552	2.6624	1.024	1.9456
2.1504	4.8128	1.1264	2.1504	2.048	10.3424	5.0176	2.4576	3.584	1.1264	3.584	1.9456
0.6144	2.2528	1.4336	1.6384	4.7104	6.5536	7.4752	8.192	4.608	1.4336	1.4336	0.4096
1.8432	0.7168	1.4816	4.9152	3.2768	2.4576	5.5296	5.632	4.4032	3.4816	0.9216	0.4096
0.8192	1.024	1.6384	3.2768	9.8304	3.9936	4.6016	6.0416	4.6016	1.6384	0.6144	1.536
1.536	0.1024	3.2768	10.5472	9.216	6.8608	3.7888	5.0176	4.608	3.2768	0.512	4.7104
0.7168	0.2048	1.024	2.4576	12.0832	1.2288	1.1376	2.7648	5.0176	1.024	0.9216	3.8912
0.3072	1.8432	2.1504	5.9392	5.632	2.048	5.5296	3.9936	7.0656	2.1504	0.8192	0.6144
0.6144	0.1024	1.3312	5.12	4.7104	2.3552	3.1744	3.072	7.9872	1.3312	0.2048	0.512
1.3312	0.1024	2.3552	2.7648	2.56	5.7344	8.2944	3.4816	2.6624	2.3552	0.2048	0.512
0.4096	0.2048	1.1264	5.632	9.1136	3.4816	4.096	0.2704	3.1744	1.1264	0.1024	0.1024
0.1024	0.1024	1.024	5.7344	6.9632	3.2768	3.4816	4.7104	3.584	1.024	0	0.4096
0.1024	0.9216	3.072	3.9936	2.9696	1.1264	5.2224	2.56	5.5296	3.072	0	0.1024
0.4096	0.2048	1.2288	2.2528	4.3008	1.4336	3.6864	3.1744	3.584	1.2288	0	0.1024
0.3072	0.1024	1.4336	2.7648	3.584	2.7648	3.9936	7.0656	5.12	1.4336	0	0.1024
0.1024	0.1024	2.048	1.536	3.072	1.8432	10.5472	4.4032	5.0176	2.048	0	0.1024
0.2048	0	4.608	0.6144	3.1744	1.024	10.6496	4.3008	1.4336	4.608	0	0.4096
0.2048	0	1.3312	4.1984	1.6384	8.704	3.1744	1.9456	1.9456	1.3312	0	0.512
0.9216	0	2.8672	3.4816	1.4336	0.8192	5.7344	1.9456	3.584	2.8672	0	0.512
0.2048	0	2.56	3.072	2.9696	2.2528	5.9392	3.072	3.3792	2.56	0	0.2048
0.3072	0	1.8432	4.7104	2.8672	2.3552	2.56	3.4816	1.6384	1.8432	0	0.3072
1.6384	0	1.2288	2.4576	4.9152	2.1504	9.3184	3.072	4.7104	1.2288	0	0.4096
0.4096	0	1.2288	4.1984	0.9216	3.584	2.7648	1.7408	0.9216	1.2288	0	0.512
0.4096	0	0.512	3.6864	1.9456	1.024	2.4576	2.9696	6.7584	0.512	0	0.4096
0.6144	0	1.024	1.4336	5.5296	1.2288	3.6864	1.3312	3.2768	1.024	0	0.2048
0.4096	0	0.512	2.7648	2.2528	3.9936	3.072	10.6496	4.9152	0.512	0	2.9696
0.4096	0	0.512	3.6864	1.2288	1.4336	0.9216	2.048	2.1504	0.512	0	1.9456
0.1024	0	0.7168	3.8912	5.0176	1.9456	1.536	1.1264	3.584	0.7168	0	1.9456
0.3072	0	0.6144	2.9696	1.6384	1.024	0.6144	0.7168	3.584	0.6144	0	0.4096
0.2048	0	0.4096	0.3072	1.024	2.048	7.8848	3.3792	1.1264	0.4096	0	0.4096
0.7168	0	2.56	1.7408	1.1264	1.9456	2.048	4.4032	1.1264	2.56	0	1.536
0	0	0.7168	2.4576	3.4816	0.3072	8.192	2.4576	4.4032	0.7168	0	4.7104
0	0	0.512	1.7408	1.2288	1.1264	2.6624	0.7168	4.1984	0.512	0	3.8912
0	0	0.2048	4.8128	0.3072	1.6384	2.4576	3.1744	1.1264	0.2048	0	0.6144
0	0	1.2288	1.7408	1.2288	1.024	2.048	1.024	2.6624	1.2288	0	0.512
0	0	2.1504	0.4096	1.3312	1.3312	8.704	3.9936	1.024	2.1504	0	0.512
0	0	2.56	1.536	2.56	0.4096	2.3552	1.6384	2.2528	2.56	0	0.1024
0	0	1.3312	2.4576	1.9456	3.6864	3.1744	0.4096	6.0416	1.3312	0	0.4096
0	0	1.2288	0.512	1.7408	3.7888	2.6624	0.6144	3.072	1.2288	0	0.1024
0	0	0.9216	2.7648	0.4096	1.4336	2.8672	1.536	1.536	0.9216	0	0.1024
0	0	0.512	1.1264	0.4096	0.512	9.4208	0.8192	2.4576	0.512	0	0.1024
0	0	0.2048	4.7104	1.7408	7.0656	2.7648	2.4576	4.3008	0.2048	0	0.1024
0	0	1.024	1.1264	0.7168	2.3552	3.584	0.9216	1.1264	1.024	0	0.4096
0	0	0.2048	10.1376	2.6624	0.2048	6.656	0.6144	1.3312	0.2048	0	0.512
0	0	0.1024	2.4576	2.9696	0.6144	1.4336	0.6144	2.2528	0.1024	0	0.512
0	0	0.1024	0.6144	1.7408	0.4096	1.024	1.024	0.9216	0.1024	0	0.2048
0	0	0.1024	1.1264	1.024	2.048	0.2048	3.1744	1.4336	0.1024	0	0.3072
0	0	0.6144	2.3552	1.024	0.1024	0.512	7.168	1.1264	0.6144	0	0.4096
0	0	0.1024	2.1504	1.024	1.7408	1.4336	4.5056	1.4336	0.1024	0	0.512
0	0	0.4096	3.7888	5.9392	0.4096	1.3312	2.048	1.536	0.4096	0	0.4096
0	0	0.2048	1.4336	2.4576	0.4096	0.7168	1.536	0.6144	0.2048	0	0.2048
0	0	0.1024	3.4816	0.2048	0.7168	1.1264	2.048	0.9216	0.1024	0
0	0	0.8192	1.1264	0.4096	0.1024	0.6144	0.9216	0.7168	0.8192	0
0	0	0.2048	1.8432	0.2048	2.7648	2.048	0.3072	2.1504	0.2048	0
0	0	0.7168	1.2288	0.1024	0.512	0.6144	1.4336	0.9216	0.7168	0
0	0	0.2048	0.3072	0.1024	1.6384	3.4816	0.512	1.2288	0.2048	0
0	0	0.2048	4.9152	0.3072	2.2528	1.6384	6.0416	3.1744	0.2048	0
0	0	1.1264	6.144	0.2048	0.512	3.6864	1.536	0.6144	1.1264	0
0	0	0.1024	1.4336	0.2048	0.6144	1.4336	4.1984	0.1024	0.1024	0
0	0	0.1024	1.536	2.048	5.5296	0.6144	0.1024	0.4096	0.1024	0
0	0	0.2048	1.7408	0.9216	0	1.4336	1.024	0.2048	0.2048	0
0	0	0.1024	1.3312	1.3312	0	1.1264	2.3552	0.7168	0.1024	0
0	0	0.1024	0.9216	0.3072	0	3.6864	0.7168	1.1264	0.1024	0
0	0	0.1024	0.6144	13.312	0	0.3072	0.7168	0.2048	0.1024	0
0	0	2.2528	0.512	0.7168	0	0.7168	0.8192	1.8432	2.2528	0
0	0	0.3072	0.4096	0.7168	0	5.632	2.1504	1.3312	0.3072	0
0	0	0.1024	0.3072	0.1024	0	0.4096	0.6144	0.9216	0.1024	0
0	0	0.1024	1.536	2.4576	0	0.9216	4.1984	1.1264	0.1024	0
0	0	0.512	1.9456	0.2048	0	2.56	0.1024	1.1264	0.512	0
0	0	0.2048	0.3072	0.6144	0	0.8192	1.536	0.2048	0.2048	0
0	0	0.2048	0.2048	0.1024	0	0.9216	1.1264	1.9456	0.2048	0
0	0	0	1.2288	1.024	0	4.608	0.3072	0.1024	0	0
0	0	0	1.024	0	0	3.1744	0.4096	0	0	0
0	0	0	1.6384	0	0	0.4096	1.024	0	0	0
0	0	0	0.3072	0	0	0.3072	1.7408	0	0	0
0	0	0	0.4096	0	0	0.1024	1.2288	0	0	0
0	0	0	1.6384	0	0	0.2048	0.1024	0	0	0
0	0	0	1.1264	0	0	0.2048	2.2528	0	0	0
0	0	0	1.024	0	0	1.1264	2.56	0	0	0
0	0	0	0.4096	0	0	0.9216	0.1024	0	0	0
0	0	0	0.7168	0	0	0.6144	1.024	0	0	0
0	0	0	0.2048	0	0	2.56	0.4096	0	0	0
0	0	0	0.1024	0	0	0.1024	1.536	0	0	0
0	0	0	0.1024	0	0	0.7168	0.1024	0	0	0
0	0	0	0.7168	0	0	0.4096	0.9216	0	0	0
0	0	0	0.512	0	0	0.1024	1.024	0	0	0
0	0	0	0.8192	0	0	0.4096	0.8192	0	0	0
0	0	0	1.4336	0	0	0.3072	0.2048	0	0	0
0	0	0	0.6144	0	0	0.3072	0.3072	0	0	0
0	0	0	0.2048	0	0	0.1024	0.512	0	0	0
0	0	0	2.6624	0		0.1024	1.6384	0	0	0
0	0	0	2.1504	0		0.9216	0.3072	0	0	0
0	0	0	0.6144	0		1.7408	0	0	0	0
0	0	0	0.512	0		0.2048	0	0	0	0
0	0	0	1.3312	0		1.1264	0	0	0	0
0	0	0	4.8128	0		0.2048	0	0	0	0
0	0	0	1.4336	0		1.536	0	0	0	0
0	0	0	0.8192	0		6.9632	0	0	0	0
0	0	0	3.6864	0		1.1264	0	0	0	0
0	0	0	0.512	0		0.2048	0	0	0	0
0	0	0	0.6144	0		0.6144	0	0	0	0
0	0	0	0.6144	0		0	0	0	0	0
0	0	0	0	0		0	0	0	0	0
0	0	0	0	0		0	0	0	0	0
0	0	0	0	0		0	0		0	0
0	0	0	0	0		0	0		0	0
0	0	0	0	0		0	0		0	0
0	0	0	0	0		0	0		0	0
0	0	0	0	0		0	0		0	0
0	0	0	0	0		0	0		0	0
0	0	0	0	0		0	0		0	0
0	0	0	0	0		0	0		0	0
0	0	0	0	0		0	0		0	0
0	0	0	0	0		0	0		0	0
0	0	0	0	0		0	0		0	0
0	0	0	0	0		0	0		0	0
0	0	0	0	0		0	0		0	0
0	0	0	0	0		0	0		0	0
0	0	0	0	0		0	0		0	0
0	0	0	0	0		0	0		0
0	0	0	0	0		0	0		0
0	0	0	0	0		0	0		0
0	0	0	0	0		0	0		0
0	0	0	0	0		0	0		0
0	0	0	0	0		0	0		0
0	0	0	0	0		0	0		0
0	0	0	0	0		0	0		0
0	0	0	0	0		0	0		0
0	0	0	0	0		0	0		0
0	0	0	0	0		0	0		0
0	0	0	0	0		0	0		0
0	0	0	0			0	0		0
0	0	0	0			0	0		0
0	0		0			0	0
0	0		0			0	0
0	0		0			0	0
0	0		0				0
0	0		0				0
0	0		0				0
0	0		0				0
0	0		0				0
0	0		0				0
0	0		0				0
0	0		0				0
0	0		0				0
0	0		0				0
0	0		0				0
0	0		0				0
0	0						0
0	0						0
	0						0
	0						0
	0						0
	0						0
	0						0
	0						0
	0						0
	0						0
	0						0
	0						0
	0						0
	0						0
	0						0
	0						0
	0						0
	0						0
	0
	0
	0
	0
	0
	0
	0
	0
	0
	0
	0
	0
	0
	0
	0
	0
	0
	0
	0
	0
	0
	0
	0
	0
	0
	0
	0
	0
	0
	0
	0
	0
	0

## Sheet: EV2D 
Control	Control	Control	IFNγ	IFNγ	IFNγ	IFNγ+OUL-35	IFNγ+OUL-35	IFNγ+OUL-35	OUL-35	OUL-35	OUL-35
1.8912	3.8912	3.072	6.656	4.096	2.3552	4.1984	3.6864	4.5056	1.7408	2.56	1.3312
0.3408	2.6624	1.9456	4.7104	6.0416	9.8304	3.7888	8.9088	2.4576	2.3552	3.072	1.2288
1.536	2.7648	3.2768	7.68	7.2704	5.0176	2.6624	1.6384	4.9152	1.8784	2.7648	0.2048
0.4032	0.096	1.4336	9.3184	7.0656	2.6624	6.7584	6.8608	1.9456	0.8192	1.8432	0.1024
1.9456	1.9152	1.536	6.144	4.8128	1.8432	23.8592	4.1984	4.8128	1.2288	0.3248	0.1024
0.9216	0.4032	1.6384	2.3552	4.8128	1.6384	3.8912	3.072	6.5536	0.9216	0.6144	0.4096
1.3312	2.6624	1.8432	2.9696	3.7888	8.6016	2.3552	5.5296	9.1136	0.9216	2.1504	0.2048
0.4096	0.8192	0.8192	3.4816	2.8672	5.3248	1.4336	2.7648	6.9632	1.536	1.024	0.4096
0.7168	3.584	1.9456	3.8912	3.1744	4.8128	2.6624	2.7648	1.2288	2.1504	1.3312	0.4096
1.2288	1.3312	0.6144	1.3312	5.4272	5.5296	4.608	3.072	13.2096	2.6624	2.7648	0.2048
0.2048	1.8432	0.4096	2.9696	1.7408	1.9456	1.1264	2.3552	2.56	2.3552	2.1504	0.9216
0.9216	1.7408	0.7168	5.5296	1.024	2.3552	5.632	3.4816	10.9568	2.8672	1.2288	0.1024
1.6384	3.2768	1.2288	4.096	2.048	4.096	1.536	2.2528	0.7168	0.7168	1.1264	0.2048
1.2288	5.0176	0.4096	3.6864	1.7408	1.7408	1.6384	3.1744	3.2768	1.3312	2.56	0.1024
0.4096	1.7408	0.9216	2.7648	7.8848	2.56	2.2528	4.1984	2.4576	6.9632	2.2528	0
0.512	3.6864	0.512	4.608	3.7888	1.536	0.8192	1.8432	3.072	0.512	1.536	0
2.3552	1.8432	0.4096	3.072	2.4576	6.0416	4.9152	1.8432	6.7584	0.3072	1.536	0
0.8192	1.6384	0.6144	9.4208	1.2288	3.8912	1.8432	1.1264	7.3728	1.2288	2.9696	0
0.9216	2.2528	0.9216	4.5056	1.8432	2.1504	5.3248	4.608	6.656	1.6384	4.096	0
0.7168	1.2288	0.3072	3.4816	5.12	0.512	2.8672	2.048	2.8672	1.536	0.8192	0
1.1264	0.9216	0.3072	13.824	1.024	0.512	2.048	3.1744	6.4512	1.1264	0.9216	0
0.6144	2.7648	0.2048	3.7888	5.9392	0.512	3.584	1.024	7.7824	0.4096	2.048	0
0.3072	1.3312	0.1024	2.3552	0.512	0.9216	2.7648	9.216	5.8368	1.1264	0.512	0
0.1024	1.1264	0.1024	1.6384	4.8128	1.2288	2.048	2.7648	0.512	0.8192	4.096	0
0.4096	0.8192	0.1024	2.56	5.8368	1.024	1.024	5.0176	1.6384	2.2528	1.2288	0
0.1024	0.6144	0.1024	3.3792	2.4576	3.072	1.8432	9.4208	3.4816	1.4336	0.8192	0
0.1024	1.536	0.3072	2.048	4.4032	1.6384	2.8672	2.048	4.096	1.3312	1.024	0
0.2048	0.6144	0.8192	4.096	5.3248	1.2288	1.2288	3.3792	4.9152	1.4336	0.9216	0
0.7168	1.2288	0.1024	3.584	1.8432	2.1504	2.8672	3.3792	2.3552	0.6144	1.2288	0
0.6144	2.048	0.2048	4.4032	3.072	2.1504	0.9216	3.2768	5.5296	0.3072	2.048	0
0.7168	1.3312	1.3312	5.5296	1.024	7.168	1.024	2.048	1.8432	0.8192	0.512	0
0.6144	0.9216	0.4096	4.1984	4.096	1.3312	1.1264	4.1984	4.3008	0.2048	0.9216	0
0.1024	1.3312	0.2048	3.2768	5.4272	0.8192	3.6864	0.6144	2.3552	0.8192	0.3072	0
0.4096	2.7648	0.2048	4.096	1.024	0.512	2.9696	0.6144	1.3312	0.9216	0.4096	0
0.512	0.6144	0.3072	3.7888	0.2048	0.4096	2.56	1.536	4.096	0.3072	1.1264	0
0.1024	1.536	0.2048	3.1744	1.536	2.3552	1.9456	2.4576	1.024	0.8192	1.024	0
1.8432	1.4336	0.2048	5.3248	0.6144	1.3312	2.4576	0.9216	1.2288	0.8192	1.6384	0
1.7408	0.2048	0.2048	1.9456	0.9216	2.4576	2.048	2.048	3.6864	1.1264	0.7168	0
1.1264	0.7168	0.1024	6.656	0.4096	2.048	1.8432	1.3312	3.4816	0.512	0.3072	0
0.1024	0.512	0.4096	1.9456	5.0176	0.3072	4.1984	4.608	2.8672	0.7168	0.4096	0
0.7168	1.1264	0.1024	3.9936	4.608	2.8672	1.1264	1.536	1.2288	0.7168	0.2048	0
0.6144	1.6384	0.4096	2.048	0.4096	0.8192	1.8432	2.8672	2.56	1.3312	3.072	0
0.7168	3.1744	0.2048	4.096	0.4096	1.8432	0.9216	7.7824	3.1744	1.536	0.512	0
0.6144	1.024	0.4096	2.3552	0.512	1.4336	1.1264	0.9216	0.6144	0.6144	0.8192	0
0.3072	1.6384	0.512	4.1984	1.1264	1.2288	2.6624	0.8192	0.8192	0.6144	0.2048	0
0.6144	0.4096	0.512	7.68	0.8192	1.1264	2.9696	1.4336	5.2224	0.1024	0.4096	0
1.1264	2.1504	0.4096	2.048	0.9216	0.4096	8.4992	2.4576	2.7648	0.1024	0.3072	0
0.512	0.512	0.9216	3.7888	4.608	0.8192	2.3552	1.3312	4.096	2.7648	0.4096	0
0.4096	0.4096	0.2048	1.536	2.6624	1.6384	2.1504	3.6864	6.3488	0.8192	0.1024	0
0.512	0.2048	0.1024	2.56	0.2048	1.3312	0.6144	3.4816	4.4032	0.1024	0.512	0
0	0.4096	0.1024	1.6384	1.6384	1.536	4.3008	1.1264	5.12	0.1024	0.1024	0
0	1.1264	0.1024	4.7104	1.8432	0.1024	2.048	1.024	6.3488	0.7168	0.2048	0
0	1.2288	0	2.2528	0.2048	0.4096	0.9216	0.2048	0.8192	0.4096	0.2048	0
0	1.6384	0	1.2288	0.4096	0.6144	2.2528	0.8192	1.4336	0.512	0.6144	0
0	1.1264	0	5.12	1.3312	1.2288	1.1264	0.512	1.1264	0.7168	0.4096	0
0	2.4576	0	1.024	0.2048	0.4096	1.6384	0.512	0.3072	0.1024	0.2048	0
0	0.9216	0	2.4576	0.9216	0.7168	0.3072	1.8432	1.536	0.6144	0.4096	0
0	0.6144	0	3.584	1.3312	1.024	3.2768	0.6144	0.512	1.3312	0.7168	0
0	0.2048	0	1.3312	0.2048	0.2048	0.6144	0.512	3.3792	0.2048	0.4096	0
0	0.1024	0	5.0176	0.6144	0.4096	0.9216	1.2288	0.8192	0.4096	0.6144	0
0	0.2048	0	3.8912	0.7168	0.2048	0.6144	2.9696	1.6384	1.2288	0.6144	0
0	0.4096	0	8.4992	0.1024	0.3072	3.3792	1.536	0.8192	0.4096	0.1024	0
0	0.3072	0	1.2288	0.7168	0.3072	0.3072	0.4096	0.4096	0.1024	0.3072	0
0	0.1024	0	0.4096	0.4096	1.2288	3.2768	1.2288	3.7888	0.3072	0.3072	0
0	0.7168	0	1.8432	1.3312	3.3792	3.2768	1.024	0.7168	0.512	0.8192	0
0	0.4096	0	1.024	1.1264	2.1504	0.7168	0.7168	2.56	0.3072	0.2048	0
0	0.8192	0	2.4576	3.4816	1.9456	0.9216	3.4816	0.3072	0.6144	0.1024	0
0	0.1024	0	1.1264	1.1264	1.1264	1.536	1.1264	1.2288	0.2048	0.2048	0
0	0.2048	0	0.8192	0	4.7104	0.1024	2.2528	0.2048	0.4096	0.4096	0
0	0.2048	0	1.024	0	2.4576	0.512	0.9216	2.4576	0.1024	0.2048	0
0	0.3072	0	1.7408	0	0.7168	1.7408	0.2048	0.8192	0.1024	0.1024	0
0	0.4096	0	4.7104	0	2.7648	0.8192	1.024	3.072	0.7168	0.4096	0
0	1.3312	0	2.2528	0	0.4096	0.2048	0.7168	2.048	0.4096	0.1024	0
0	0.2048	0	1.4336	0	0.4096	0.1024	0.2048	0.2048	0.4096	0.3072	0
0	0.2048	0	2.2528	0	0.1024	1.3312	1.536	3.4816	0	0.2048	0
0	0.1024	0	1.4336	0	0.4096	0.1024	0.9216	0.1024	0	2.4576	0
0	0.1024	0	0.8192		0.1024	1.6384	2.1504	0.1024	0	0	0
0	0.8192	0	2.1504		1.4336	5.4272	1.2288	0.4096	0	0	0
0	0.7168	0	0.512		4.5056	0.3072	1.3312	0.4096	0	0	0
0	0.3072	0	1.6384		0.1024	1.3312	0.512	0.9216	0	0	0
0	0.7168	0	3.072		0.7168	1.1264	1.024	0.7168	0	0	0
0	1.2288	0	1.9456		0.4096	0.1024	0.1024	5.5296	0	0	0
0	0.2048	0	3.4816		0.3072	0.1024	0.2048	0.9216	0	0	0
0	0.7168	0	3.072		0.2048	0.1024	1.2288	0.7168	0	0	0
0	0.2048	0	2.6624		0.3072	1.7408	5.2224	1.536	0	0	0
0	0.8192	0	0.9216		0.3072	0.1024	0.1024	0.4096	0	0	0
0	0.1024	0	1.024		1.7408	0.8192	0.512	2.7648	0	0	0
0	0.3072	0	1.3312		0.1024	0.512	0.9216	0.7168	0	0	0
0	2.048	0	2.3552		0.1024	2.4576	0.6144	0.8192	0	0	0
0	0.8192	0	2.1504		1.2288	0	0.2048	0.1024	0	0	0
0	0	0	1.4336		1.3312	0	0.7168	1.1264	0	0	0
0	0	0	0.512		5.0176	0	0.2048	0.4096	0	0	0
0	0	0	1.024		0.6144	0	0.1024	0.1024	0	0	0
0	0	0	0.512		0.2048	0	0.4096	0.3072	0	0	0
0	0	0	0.6144		1.536	0	1.536	1.8432	0	0	0
0	0	0	0.2048		0.1024	0	1.1264	0.8192	0	0	0
0	0	0	0.1024		0.4096	0	0.1024	0.2048	0	0	0
0	0	0	0.6144		1.2288	0	0.1024	4.7104	0	0	0
0	0	0	2.048		0.3072	0	3.1744	0.6144	0	0	0
0	0	0	0.7168		0.2048	0	0.1024	2.2528	0	0	0
0	0	0	0.9216		1.1264	0	0.1024	0.1024	0	0	0
0	0	0	1.9456		2.8672	0	1.1264	0	0	0	0
0	0	0	0.9216		0.6144	0	0.1024	0	0	0	0
0	0	0	0.4096		3.2768	0	0.2048	0	0	0	0
0	0	0	0.3072		0.6144	0	0.512	0	0	0	0
0	0	0	0.2048		1.4336	0	0.2048	0	0	0	0
0	0	0	0.7168		0.2048	0	1.9456	0	0	0	0
0	0	0	4.4032		3.3792	0	2.8672	0	0	0	0
0	0	0	1.4336		1.7408	0	0.9216	0	0	0	0
0	0	0	0		2.4576	0	0.1024	0	0	0	0
0	0	0	0		0	0	1.7408	0	0	0	0
0	0	0	0		0	0	0.4096	0	0	0	0
0	0	0	0		0	0	0.2048	0	0	0	0
0	0	0	0		0	0	1.4336	0	0	0	0
0	0	0	0		0	0	0.2048	0	0	0	0
0	0	0	0		0	0	0.6144	0	0	0	0
0	0	0	0		0	0	0.3072	0	0	0	0
0	0	0	0		0	0	0	0	0	0	0
0	0	0	0		0	0	0	0	0	0	0
0	0	0	0		0	0	0	0	0	0	0
0	0	0	0		0	0	0	0	0	0	0
0	0	0	0		0	0	0	0	0	0	0
0	0	0	0		0	0	0	0	0	0	0
0	0	0	0		0	0	0	0	0	0	0
0	0	0	0		0	0	0	0	0	0	0
0	0	0	0		0	0	0	0	0	0	0
0	0	0	0		0	0	0	0	0	0	0
0	0	0	0		0	0	0		0	0	0
0	0	0	0		0	0	0		0	0	0
0	0	0	0		0	0	0		0	0	0
0	0	0	0		0	0	0		0	0	0
0	0	0			0	0	0		0	0	0
0	0	0			0	0	0		0	0	0
0	0	0			0	0	0		0	0	0
0	0	0			0	0	0		0	0	0
0	0	0			0	0	0		0	0	0
0	0	0			0	0	0		0	0	0
0	0	0			0	0	0		0	0	0
0	0	0			0	0	0		0	0	0
0	0	0			0	0	0		0	0	0
0	0	0			0	0	0		0	0	0
0	0	0			0	0	0		0	0	0
0	0	0			0	0	0		0	0	0
0	0	0			0	0	0		0	0	0
0	0	0			0	0	0		0	0	0
0	0	0			0		0		0	0	0
0	0	0			0		0		0	0	0
0	0	0			0		0		0	0	0
0	0	0			0		0		0	0	0
0	0	0			0		0		0	0	0
0	0	0			0		0		0	0	0
0	0	0			0		0		0	0	0
0	0	0			0		0		0	0	0
0	0	0			0		0		0	0	0
0	0	0			0		0		0	0	0
0	0	0			0		0		0	0	0
0	0	0			0		0		0	0	0
0	0	0			0		0		0	0	0
0	0	0			0		0		0	0	0
0	0	0			0		0		0	0	0
0	0	0			0		0		0	0	0
0	0	0			0				0	0	0
0	0	0			0				0	0	0
0	0	0			0				0	0	0
0	0	0			0				0	0	0
0	0	0			0				0	0	0
0	0	0			0				0	0	0
0	0	0			0				0	0	0
0	0	0			0				0	0	0
0	0	0			0				0	0	0
0	0	0			0				0	0	0
0	0	0			0				0	0	0
0	0	0			0				0	0	0
0	0	0			0				0	0	0
0	0	0			0				0	0	0
0	0	0			0				0	0	0
0	0	0			0				0	0	0
0	0	0			0				0	0	0
0	0	0			0				0	0	0
0	0	0			0				0	0	0
0	0	0			0					0	0
0	0	0			0					0	0
0	0	0			0					0	0
0	0	0			0					0	0
0	0	0			0					0	0
0	0	0			0					0	0
0	0	0			0					0	0
0	0	0			0					0	0
0	0	0			0					0	0
0	0				0					0	0
0	0				0					0	0
0	0				0					0	0
0	0				0					0	0
0	0				0					0	0
0					0					0	0
0					0					0	0
					0					0	0
					0					0	0
					0					0	0
					0					0	0
					0					0	0
					0					0	0
					0					0	0
					0					0	0
					0					0	0
					0					0	0
					0					0	0
					0					0	0
					0						0
					0						0
					0						0
					0
					0
					0
					0
					0
					0
					0
					0
					0
					0
					0
					0
					0
					0
					0
					0
					0
					0
					0
					0
					0
					0
					0
					0
					0
					0
					0
					0
					0
					0
					0
					0
					0
					0
					0
					0
					0

## Sheet: EV2E
Control	Control	Control	IFNγ	IFNγ	IFNγ	IFNγ+XAV939	IFNγ+XAV939	IFNγ+XAV939	XAV939	XAV939	XAV939
2.048	1.8432	1.3312	5.0176	12.4928	10.3424	5.4272	3.6864	4.5056	2.8672	1.4816	1.7888
2.7648	0.8192	2.6624	7.0656	5.8368	4.9152	5.632	3.6864	5.0176	1.024	2.7648	0.8128
2.7648	2.8672	1.7408	6.3488	1.3312	7.7824	4.4032	9.5232	6.0416	1.9456	2.7648	2.4576
2.1504	1.024	2.6624	3.9936	10.1376	5.8368	3.072	8.4992	5.8368	2.2528	0.7168	1.8912
2.4576	0.9216	3.1744	7.68	6.3488	14.7456	4.1984	11.4688	8.4992	1.9456	1.9456	1.9456
0.4096	0.512	1.9456	2.7648	7.168	5.3248	3.072	8.9088	16.4864	1.2288	1.4336	2.4576
1.024	1.2288	1.9456	4.5056	9.728	6.5536	1.6384	5.9392	6.7584	2.2528	1.536	2.56
0.6144	0.1024	4.8128	7.9872	11.8784	8.3968	1.7408	5.12	3.3792	2.2528	0.512	1.9936
0.9216	0.2048	3.072	3.584	4.7104	10.3424	2.4576	17.1008	2.8672	1.8432	2.3552	2.7648
0.512	0.1024	1.9456	3.9936	2.6624	5.2224	10.752	6.656	4.5056	1.9456	1.4336	2.6624
0.512	4.608	1.2288	2.7648	4.7104	4.4032	3.6864	2.8672	14.5408	1.9456	1.7408	2.8672
1.8432	1.024	1.9456	4.1984	4.3008	2.7648	4.5056	2.1504	4.096	1.9456	1.9456	0.8192
0.4096	0.1024	0.9216	2.2528	1.2288	2.56	3.3792	7.5776	4.096	2.1504	1.2288	2.56
0.3072	0.2048	1.3312	2.3552	3.6864	4.5056	9.3184	3.9936	6.7584	1.1264	1.536	2.048
1.4336	0.4096	0.512	6.144	2.7648	4.7104	4.3008	2.6624	2.048	1.4336	0.3072	3.3792
0.6144	0.3072	1.1264	1.4336	2.7648	5.2224	3.8912	6.144	9.5232	2.56	2.1504	4.5056
0.1024	0	1.7408	4.9152	6.9632	1.9456	10.6496	4.9152	2.6624	0.6144	1.4336	1.7408
0.3072	0	0.6144	2.1504	10.5472	2.2528	2.4576	1.8432	2.7648	1.3312	0.2048	4.3008
0.7168	0	0.512	1.8432	4.5056	3.584	4.608	7.4752	2.2528	0.8192	1.2288	4.608
0.4096	0	0.9216	4.1984	2.3552	2.6624	1.3312	3.2768	5.5296	1.4336	1.024	3.4816
0.1024	0	0.4096	1.9456	2.8672	3.072	4.9152	2.4576	8.6016	1.1264	0.1024	1.6384
0.6144	0	0.6144	2.8672	6.3488	7.0656	2.2528	3.4816	5.632	1.024	0.6144	1.536
1.1264	0	0.9216	0.9216	5.7344	2.4576	2.8672	1.6384	1.4336	2.2528	0.3072	0.8192
0.2048	0	0.3072	5.5296	3.1744	5.0176	4.096	3.4816	7.168	2.2528	0.1024	0.7168
0.1024	0	0.4096	3.072	2.3552	1.7408	7.2704	2.6624	5.632	0.9216	0.3072	0.6144
0.1024	0	0.512	1.6384	1.8432	4.096	3.8912	8.4992	6.2464	1.2288	0.2048	2.1504
0.1024	0	2.2528	3.3792	6.8608	2.9696	1.6384	1.6384	2.8672	1.3312	0.8192	1.2288
0.2048	0	1.3312	2.56	0.7168	4.4032	2.048	2.3552	9.3184	1.6384	0.6144	1.3312
0.1024	0	0.1024	2.56	1.024	2.8672	4.608	2.3552	2.8672	1.1264	0.2048	0.6144
0.2048	0	0.1024	4.1984	6.7584	10.6496	2.7648	4.1984	1.6384	1.3312	0.2048	1.8432
0.4096	0	0.2048	3.1744	2.048	2.048	2.7648	8.3968	2.56	1.2288	0.8192	1.9456
0.2048	0	0.8192	3.584	3.1744	3.4816	6.4512	1.2288	2.3552	0.7168	0.3072	1.7408
0.2048	0	0.1024	3.1744	3.584	2.8672	3.3792	1.536	1.2288	2.1504	0.3072	1.2288
0.2048	0	0.1024	8.2944	4.096	7.68	6.3488	3.1744	15.36	0.6144	0.1024	1.1264
0.1024	0	0.2048	2.3552	3.1744	5.12	3.1744	3.3792	1.3312	1.2288	0.2048	0.8192
0.1024	0	0.2048	2.6624	1.4336	5.3248	4.1984	3.2768	11.4688	0.3072	0.7168	2.2528
0.512	0	0.4096	3.1744	3.3792	4.608	2.7648	3.3792	0.7168	0.8192	0.1024	0.8192
0.4096	0	1.2288	1.6384	2.1504	4.096	1.1264	2.6624	7.3728	2.6624	0.1024	2.9696
0.1024	0	0.2048	2.8672	1.536	3.1744	1.9456	5.0176	1.7408	1.3312	0.4096	1.6384
0.8192	0	0.2048	3.2768	2.7648	5.2224	3.584	5.3248	0.3072	0.9216	0.512	2.7648
0.1024	0	0.1024	8.4992	3.1744	7.9872	5.3248	0.7168	0.6144	0.8192	0.6144	2.2528
0	0	0.6144	1.1264	2.6624	2.56	1.2288	1.024	0.7168	1.3312	0.1024	1.3312
0	0	0.1024	3.3792	1.7408	2.2528	1.8432	1.024	0.9216	0.4096	0.6144	0.2048
0	0	0.1024	3.3792	4.5056	1.1264	0.8192	2.7648	1.9456	1.024	0.2048	1.024
0	0	0.1024	0.8192	2.6624	2.3552	1.2288	0.3072	1.024	0.4096	0.4096	1.024
0	0	0.1024	2.6624	3.3792	3.2768	2.8672	6.7584	3.7888	0.9216	2.4576	0.4096
0	0	0.2048	2.4576	0.8192	0.6144	2.048	0.7168	1.4336	0.6144	0	0.6144
0	0	0.1024	1.2288	2.4576	4.9152	1.9456	0.9216	2.7648	1.2288	0	1.1264
0	0	0.6144	1.536	1.2288	1.024	1.9456	1.3312	0.4096	1.1264	0	0.4096
0	0	0.9216	0.8192	2.3552	3.4816	3.584	0.9216	2.048	2.4576	0	0.512
0	0	0.2048	3.9936	2.9696	3.072	2.3552	2.2528	1.7408	0.2048	0	0.4096
0	0	0.1024	2.3552	1.4336	2.56	3.3792	2.6624	1.9456	0.4096	0	1.024
0	0	0.2048	1.536	3.1744	0.7168	1.8432	1.8432	3.3792	0.9216	0	0.1024
0	0	0.3072	3.1744	5.2224	3.2768	0.7168	1.536	6.7584	1.3312	0	0.4096
0	0	0	4.1984	2.4576	1.7408	1.6384	2.9696	3.4816	0.4096	0	0.3072
0	0	0	3.3792	0.9216	2.8672	3.072	3.8912	3.4816	0.6144	0	0.3072
0	0	0	2.2528	4.096	3.7888	3.1744	4.096	0.8192	1.6384	0	0.4096
0	0	0	4.096	2.7648	1.9456	2.048	2.2528	0.7168	0.2048	0	0.7168
0	0	0	0.3072	3.9936	3.6864	2.1504	0.8192	3.584	0.512	0	0.2048
0	0	0	1.6384	0.7168	0.4096	1.536	0.3072	0.4096	0.1024	0	0.1024
0	0	0	1.4336	2.7648	2.1504	1.024	1.2288	6.4512	0.2048	0	0.512
0	0	0	0.2048	5.9392	1.6384	3.9936	3.2768	0.6144	0.2048	0	0.1024
0	0	0	0.512	4.608	2.9696	2.8672	0.2048	2.7648	0.2048	0	0.6144
0	0	0	2.7648	0.8192	5.3248	2.6624	2.2528	0.4096	0.4096	0	0.1024
0	0	0	0.9216	0.9216	2.8672	4.3008	0.512	0.1024	0.2048	0	0.7168
0	0	0	0.2048	2.6624	5.632	3.584	2.56	2.2528	0.6144	0	1.3312
0	0	0	0.2048	1.3312	0.7168	0.6144	0.7168	1.7408	0.2048	0	0.3072
0	0	0	1.024	2.3552	0.8192	1.2288	0.7168	1.2288	0.2048	0	0.6144
0	0	0	0.1024	2.7648	2.8672	1.4336	5.5296	0.6144	0.4096	0	0.2048
0	0	0	1.536	0.8192	2.6624	0.512	0.4096	0.6144	0.2048	0	0.2048
0	0	0	0.6144	0.512	1.8432	0.512	2.6624	1.6384	0.1024	0	0.2048
0	0	0	0.3072	2.7648	1.1264	1.8432	1.4336	0.512	0.1024	0	0.512
0	0	0	1.024	3.584	10.0352	1.2288	3.072	2.048	0.3072	0	1.4336
0	0	0	0.6144	1.536	1.3312	0.7168	0.2048	2.56	0.1024	0	0.6144
0	0	0	0.8192	1.1264	2.8672	0.3072	2.9696	0.2048	0.4096	0	1.2288
0	0	0	0.4096	0.512	1.536	2.8672	0.6144	0.4096	0.2048	0	0.1024
0	0	0	2.7648	7.168	3.584	2.1504	1.9456	1.2288	0.1024	0	0.1024
0	0	0	0.1024	0.6144	3.1744	4.4032	0.8192	0.2048	0.6144	0	0.7168
0	0	0	2.3552	2.8672	2.6624	1.8432	0.1024	1.6384	0	0	1.024
0	0	0	0.6144	0.6144	1.536	0.3072	0.6144	1.3312	0	0	0.4096
0	0	0	0.2048	1.024	1.4336	2.8672	0.512	3.4816	0	0	0.1024
0	0	0	2.56	0.6144	4.4032	1.536	0.7168	3.8912	0	0	0.1024
0	0	0	0	0.8192	2.1504	0.6144	0.6144	1.4336	0	0	0.1024
0	0	0	0	2.7648	1.8432	2.1504	0.6144	0.512	0	0	0.512
0	0	0	0	1.9456	1.4336	1.1264	1.6384	0.3072	0	0	1.3312
0	0	0	0	0.9216	1.536	1.3312	0.2048	0.1024	0	0	1.1264
0	0	0	0	0.6144	2.56	2.1504	0.2048	1.8432	0	0	0.9216
0	0	0	0	0.8192	3.7888	1.7408	2.9696	3.072	0	0	0.1024
0	0	0	0	0.7168	1.024	3.3792	1.3312	0.1024	0	0	0.1024
0	0	0	0	0.8192	5.4272	3.584	0.4096	1.2288	0	0	0.1024
0	0	0	0	1.536	4.5056	3.3792	0.4096	1.8432	0	0	0.2048
0	0	0	0	4.3008	3.9936	4.1984	0.1024	2.6624	0	0	0.1024
0	0	0	0	1.1264	1.8432	0.512	1.6384	0.1024	0	0	0.9216
0	0	0	0	0.512	5.5296	2.4576	1.3312	2.3552	0	0	0.512
0	0	0	0	2.7648	0.7168	0.6144	0.7168	3.8912	0	0	0.9216
0	0	0	0	0.9216	5.5296	1.1264	0.7168	0.512	0	0	0.1024
0	0	0	0	2.2528	3.7888	6.0416	0.1024	0.2048	0	0	0.2048
0	0	0	0	1.024	4.096	5.3248	0.9216	0.6144	0	0	0.6144
0	0	0	0	3.2768	2.1504	0.4096	0.7168	0	0	0	0.3072
0	0	0	0	0.1024	1.8432	2.4576	0.3072	0	0	0	0
0	0	0	0	0.8192	0.7168	0.4096	1.4336	0	0	0	0
0	0	0	0	0.1024	4.5056	0.512	1.8432	0	0	0	0
0	0	0	0	0.1024	0.9216	0.8192	1.2288	0	0	0	0
0	0	0	0	1.2288	4.608	1.024	5.5296	0	0	0	0
0	0	0	0	2.048	1.4336	0.7168	3.2768	0	0	0	0
0	0	0	0	0.4096	1.2288	1.7408	0	0	0	0	0
0	0	0		1.536	0.512	0.9216	0	0	0	0	0
0	0	0		0.1024	0.2048	0.4096	0	0	0	0	0
0	0	0		0.3072	1.1264	0.6144	0	0	0	0	0
0	0	0		0.1024	3.4816	1.8432	0	0	0	0	0
0	0	0		0.1024	1.3312	1.536	0	0	0	0	0
0	0	0		1.024	2.56	0.2048	0	0	0	0	0
0	0	0		0.2048	0.4096	0.2048	0	0	0	0	0
0	0	0		0.4096	1.2288	0.8192	0	0	0	0	0
0	0	0		0.4096	6.5536	0.4096	0	0	0	0	0
0	0	0		4.5056	2.56	0.6144	0	0	0	0	0
0	0	0		1.4336	0.512	0.7168	0	0	0	0	0
0	0	0		1.1264	0.9216	1.3312	0	0	0	0	0
0	0	0		1.4336	1.3312	1.4336	0	0	0	0	0
0	0	0		5.12	0.2048	1.8432	0	0	0	0	0
0	0	0		0.1024	1.536	0.7168	0	0	0	0	0
0	0	0		4.5056	1.1264	0.1024	0	0	0	0	0
0	0	0		0.7168	1.9456	1.8432	0	0	0	0	0
0	0	0		1.3312	1.024	0.9216	0	0	0	0	0
0	0	0		0.1024	1.3312	0.4096	0	0	0	0	0
0	0	0		1.3312	0.7168	0.4096	0	0	0	0	0
0	0	0		0.1024	2.048	0.1024	0	0	0	0	0
0	0	0		3.8912	0.7168	6.0416	0	0	0	0	0
0	0	0		0.7168	1.536	0.7168	0	0	0	0	0
0	0	0		0.4096	0.4096	0.4096	0	0	0	0	0
0	0	0		0	1.7408	0.1024	0	0	0	0	0
0	0	0		0	2.048	0.1024	0	0	0	0	0
0	0	0		0	0.512	2.4576	0	0	0	0	0
0	0	0		0	1.536	0	0	0	0	0	0
0	0	0		0	3.2768	0	0	0	0	0	0
0	0	0		0	3.1744	0	0		0	0	0
0	0	0		0	1.2288	0	0		0	0	0
0	0	0		0	1.2288	0	0		0	0	0
0	0	0		0	2.6624	0	0		0	0	0
0	0	0		0	1.1264	0	0		0	0	0
0	0	0		0	2.3552	0	0		0	0	0
0	0	0		0	0.6144	0	0		0	0	0
0	0	0		0	1.3312	0	0		0	0	0
0	0	0		0	0.512	0	0		0	0	0
0	0	0		0	1.7408	0	0		0	0	0
0	0	0		0	2.4576	0	0		0	0	0
0	0	0		0	0.3072	0	0		0	0	0
0	0	0		0	0.8192	0	0		0	0	0
0	0	0		0	3.584	0	0		0	0	0
0	0	0		0	1.9456	0	0		0	0	0
0	0	0		0	1.4336	0	0		0	0	0
0	0	0		0	1.4336	0	0		0	0	0
0	0	0		0	3.8912	0	0		0	0	0
0	0	0		0	2.56	0	0		0	0	0
0	0	0		0	2.048	0	0		0	0	0
0	0	0		0	3.1744	0	0		0	0	0
0	0	0		0	0.7168	0	0		0	0	0
0	0	0		0	0.4096	0			0	0	0
0	0	0		0	0.9216	0			0	0	0
0	0	0		0	2.7648	0			0	0	0
0	0	0		0	0.2048	0			0	0	0
0	0	0		0	0.9216	0			0	0	0
0	0	0		0	2.2528	0			0	0	0
0	0	0		0	2.2528	0			0	0	0
0	0	0		0	0.4096	0			0	0	0
0	0	0		0	0.6144	0			0	0	0
0	0	0		0	1.8432	0			0	0	0
0	0	0		0	0.9216	0			0	0	0
0	0	0		0	2.1504	0			0	0	0
0	0	0		0	1.2288				0	0	0
0	0	0		0	1.4336				0	0	0
0	0	0		0	1.024				0	0	0
0	0	0		0	0.9216				0	0	0
0	0	0		0	3.9936				0	0	0
0		0		0	4.1984				0	0	0
0		0		0	2.4576				0	0	0
0		0		0	3.4816				0	0	0
0		0		0	1.2288				0	0	0
0		0		0	0.6144
0		0		0	0.1024
0		0		0	0.1024
0		0		0	1.4336
0		0		0	0.4096
0		0		0	1.024
0		0		0	0.1024
0		0		0	0.2048
0		0		0	0.1024
0		0		0	0.2048
0		0		0	0.7168
0		0		0	1.2288
0		0		0	1.3312
0		0		0	0.7168
0		0		0	0.3072
0		0			0.6144
0		0			0.9216
0		0			0.6144
0		0			5.5296
0		0			2.8672
0		0			0.2048
0		0			1.536
0		0			0.4096
0		0			16.4864
0		0			0.2048
0		0			1.6384
0		0			0.512
0		0			1.2288
0		0			0.512
0		0			1.4336
0		0			0.1024
0		0			0.9216
0					1.2288
0					0.2048
0					0.4096
0					0.8192
0					0.8192
0					0.4096
0					1.9456
0					2.56
0					0.8192
0					4.4032
0					0.4096
0					0.512
0					1.8432
0					0.512
0					0.3072
0					0.2048
0					0.9216
0					0.4096
0					2.2528
0					0.4096
0					0.6144
0					0.2048
0					1.024
0					0.2048
0					0.1024
0					1.2288
0					0.4096
0					0.7168
0					2.048
0					0.7168
0					0.2048
0					4.608
0					0.4096
0					0.4096
0					6.8608
0					0.2048
0					1.7408
0					2.1504
0					0.9216
0					0.512
0					0.2048
0					2.3552
0					1.9456
0					2.048
0					0.9216
0					0.1024
0					2.048
0					2.048
0					0.1024
0					2.8672
0					2.6624
0					1.4336
0					0.1024
0					1.536
0					1.2288
0					0.6144
0					0.3072
0					0.512
0					0.4096
0					1.4336
0					2.048
0					1.7408
0					2.3552
0					0.1024
0					0.4096
0					1.4336
0					0.512
0					0.3072
0					2.048
0					1.6384
0					0
0					0
0					0
0					0
0					0
0					0
0					0
0					0
0					0
0					0
0					0
0					0
					0
					0
					0
					0
					0
					0
					0
					0
					0
					0
					0
					0
					0
					0
					0
					0
					0
					0
					0
					0
					0
					0
					0
					0
					0
					0
					0
					0
					0
					0
					0
					0
					0
					0
					0
					0
					0
					0
					0
					0
					0
					0
					0
					0
					0
					0
					0
					0
					0
					0
					0
					0
					0
					0
					0
					0
					0
					0
					0
					0
					0
					0
					0
					0
					0
					0
					0
					0
					0
					0
					0
					0
					0
					0
					0
					0
					0
					0
					0
					0
					0
					0
					0
					0
					0
					0
					0
					0
					0
					0
					0
					0
					0
					0
					0
					0
					0
					0
					0
					0
					0
					0
					0
					0
					0
					0
					0
					0
					0
					0
					0
					0
					0
					0
					0
					0
					0
					0
					0
					0
					0
					0
					0
					0
					0
					0
					0

## Sheet: EV2F
Control	Control	Control	IFNγ	IFNγ	IFNγ	IFNγ+ITK6	IFNγ+ITK6	IFNγ+ITK6	ITK6	ITK6	ITK6
2.9696	2.56	2.56	7.4752	7.9872	4.9152	11.8784	2.3552	5.12	1.0592	1.3312	1.4816
0.5056	1.536	7.7824	5.2224	7.2704	6.144	3.8912	3.2768	8.3968	1.2288	0.6144	2.56
1.4336	2.3552	1.3312	13.5168	5.9392	3.3792	4.7104	2.4576	5.3248	0.512	5.7344	0.3072
2.4576	1.024	0.7168	3.584	2.8672	9.216	6.7584	2.9696	3.584	0.2048	2.1504	0.1024
1.024	1.4336	0.3072	5.7344	2.4576	9.1136	3.3792	3.1744	16.7936	0.4096	0.9216	0.2048
0.3072	2.048	0.2048	6.3488	6.3488	1.9456	6.9632	5.632	5.4272	0.3072	1.024	0.1024
0.9216	2.1504	2.6624	2.9696	7.3728	6.144	4.096	2.1504	5.2224	0.4096	2.2528	0.1024
1.024	1.536	0.1024	4.3008	2.048	2.9696	10.752	5.4272	11.0592	1.536	2.7648	0.1024
1.2288	1.4336	0.2048	3.6864	7.2704	6.656	1.8432	6.0416	15.36	0.8192	1.9456	0.512
1.6384	1.6384	0.2048	2.7648	4.3008	2.56	7.68	8.6016	7.7824	0.2048	1.536	0.1024
1.2288	1.8432	0.1024	2.7648	8.192	3.072	4.096	4.7104	5.7344	0.1024	1.8432	3.4816
0.512	3.1744	0.1024	3.7888	3.3792	2.6624	7.0656	6.8608	5.632	0.2048	1.8432	2.56
1.6384	1.1264	0.512	2.8672	3.584	2.6624	5.12	4.5056	5.9392	0.2048	1.4336	0.3072
0.4096	1.024	0.6144	3.3792	2.4576	1.4336	4.8128	1.9456	11.9808	0.3072	1.2288	0.1024
0.1024	0.7168	0.2048	5.8368	0.7168	3.7888	8.0896	2.8672	1.9456	0.1024	0.6144	0.2048
0.2048	0.7168	0.4096	5.5296	4.5056	1.7408	7.5776	2.4576	3.4816	0.4096	1.024	0.1024
0.4096	1.4336	0.2048	4.4032	3.072	4.1984	2.56	3.9936	6.144	0	1.3312	0.1024
0.3072	0.512	0.3072	10.4448	1.2288	1.3312	6.7584	4.1984	4.4032	0	1.2288	0.1024
0.7168	0.7168	0.1024	3.3792	2.1504	2.8672	4.5056	4.1984	9.1136	0	0.7168	0.512
2.048	0.512	0.3072	8.704	5.4272	4.8128	4.9152	6.2464	5.632	0	1.4336	0.1024
0.9216	0.6144	0.1024	5.0176	6.5536	3.1744	4.5056	2.2528	5.9392	0	0.512
0.512	2.8672	0.7168	5.3248	6.9632	5.8368	4.096	2.4576	3.6864	0	0.7168
0.2048	1.2288	2.3552	1.2288	3.6864	3.584	1.6384	5.5296	3.584	0	2.1504
0.6144	0.7168	0.2048	2.56	3.4816	0.7168	3.1744	4.096	8.9088	0	1.2288
0.7168	0.7168	0	1.8432	2.3552	3.8912	2.6624	4.7104	3.7888	0	0.6144
0.512	0.512	0	2.9696	9.3184	2.1504	1.9456	5.8368	7.68	0	0.8192
0.512	0.4096	0	1.6384	6.9632	4.096	2.56	8.9088	4.608	0	0.2048
0.4096	0.9216	0	0.8192	3.072	3.7888	5.0176	3.2768	4.1984	0	0.3072
0.512	0.512	0	5.5296	2.1504	1.1264	3.8912	3.9936	1.4336	0	0.2048
0.4096	1.4336	0	1.536	1.536	2.3552	3.4816	1.1264	5.7344	0	0.512
0.2048	0.8192	0	3.4816	0.7168	3.2768	1.024	5.12	5.5296	0	0.512
1.2288	0.6144	0	2.048	2.048	3.584	3.1744	4.4032	2.8672	0	0.2048
0.4096	0.7168	0	2.6624	3.1744	1.4336	3.9936	3.9936	1.4336	0	0.1024
0.512	0.6144	0	0.9216	1.4336	2.56	5.3248	3.7888	4.8128	0	0.2048
0.2048	0.4096	0	3.9936	1.2288	5.632	6.656	1.1264	2.56	0	0.1024
0.512	0.3072	0	3.2768	3.6864	1.4336	7.5776	2.2528	3.072	0	0.1024
0	0.2048	0	3.2768	3.1744	1.536	1.7408	1.8432	5.5296	0	1.1264
0	0.4096	0	5.7344	4.096	4.096	1.2288	3.2768	3.4816	0	0.1024
0	0.3072	0	3.7888	1.7408	1.3312	3.072	3.2768	4.9152	0	0.2048
0	0.512	0	1.536	0.6144	0.8192	2.1504	2.6624	1.8432	0	0.3072
0	1.1264	0	7.8848	0.9216	1.6384	2.56	4.096	2.9696	0	0.1024
0	0.7168	0	0.4096	0.9216	2.9696	0.3072	1.7408	2.9696	0	0.2048
0	0.4096	0	4.5056	2.9696	4.608	5.12	2.9696	7.9872	0	0.2048
0	0.2048	0	1.8432	1.2288	4.4032	1.1264	1.7408	5.2224	0	0
0	0.2048	0	1.2288	3.072	2.9696	6.7584	3.4816	4.608	0	0
0	0.2048	0	1.9456	2.1504	2.8672	1.536	2.048	1.1264	0	0
0	0.1024	0	5.0176	1.024	0.3072	0.8192	0.7168	2.56	0	0
0	0.1024	0	3.9936	3.072	2.56	6.0416	2.9696	9.9328	0	0
0	0.4096	0	5.12	3.1744	2.9696	1.3312	3.4816	2.7648	0	0
0	0.1024	0	1.6384	3.2768	5.2224	1.4336	2.1504	5.0176	0	0
0	0.1024	0	1.6384	1.024	0.8192	3.6864	1.536	2.56	0	0
0	0.2048	0	2.4576	0.8192	1.6384	2.8672	6.0416	3.072	0	0
0	0.1024	0	2.048	0.2048	1.024	0.512	3.9936	3.6864	0	0
0	0.2048	0	3.2768	0.2048	1.536	0.8192	1.6384	1.7408	0	0
0	1.024	0	1.7408	1.7408	1.2288	0.4096	4.1984	5.0176	0	0
0	0.2048	0	0.9216	0.3072	1.6384	1.4336	1.8432	3.1744	0	0
0	0.1024	0	2.1504	0.1024	1.2288	0.512	0.9216	2.56	0	0
0	0.2048	0	1.8432	0.1024	1.1264	1.2288	1.536	3.1744	0	0
0	0	0	3.9936	0.1024	2.9696	0.8192	5.2224	1.7408	0	0
0	0	0	2.7648	1.3312	2.6624	2.6624	4.608	3.8912	0	0
0	0	0	1.9456	0.1024	2.7648	0.6144	0.8192	2.1504	0	0
0	0	0	2.3552	0.4096	4.9152	0.7168	4.9152	2.4576	0	0
0	0	0	1.536	2.1504	0.8192	1.3312	0.9216	1.1264	0	0
0	0	0	1.8432	0.8192	0.7168	5.12	3.4816	1.024	0	0
0	0	0	1.7408	0.2048	0.512	2.2528	4.1984	1.2288	0	0
0	0	0	2.7648	0.6144	8.704	0.2048	1.6384	4.4032	0	0
0	0	0	1.8432	0.6144	0.4096	2.2528	0.3072	3.4816	0	0
0	0	0	0.512	0.7168	1.024	0.2048	0.3072	1.8432	0	0
0	0	0	2.048	0.1024	2.048	1.7408	2.048	4.1984	0	0
0	0	0	3.072	1.2288	2.9696	2.1504	0.512	3.3792	0	0
0	0	0	5.4272	0.4096	1.3312	1.1264	1.8432	4.4032	0	0
0	0	0	1.2288	0.512	0.9216	1.1264	0.3072	1.024	0	0
0	0	0	0.512	0.6144	2.4576	1.536	2.4576	1.9456	0	0
0	0	0	3.584	3.1744	0.6144	0.8192	0.3072	5.3248	0	0
0	0	0	3.072	0.3072	0.2048	0.6144	5.0176	4.1984	0	0
0	0	0	0.7168	1.024	0.4096	0.9216	1.7408	2.7648	0	0
0	0	0	2.4576	2.2528	0.1024	0.4096	1.024	9.728	0	0
0	0	0	0.6144	1.024	0.3072	0.6144	0.3072	0.7168	0	0
0	0	0	2.1504	0.4096	2.9696	7.3728	0.512	3.072	0	0
0	0	0	2.1504	3.3792	4.4032	1.024	4.5056	0.8192	0	0
0	0	0	7.0656	0.4096	2.1504	1.2288	2.8672	2.3552	0	0
0	0	0	0.6144	0.1024	2.1504	0.6144	3.2768	2.1504	0
0	0	0	2.3552		5.7344	0.7168	3.4816	1.8432	0
0	0	0	0.4096		0.7168	0.1024	4.096	2.2528	0
0	0	0	0.1024		0.1024	1.024	0.512	1.7408	0
0	0	0	0.8192		0.4096	0.6144	2.7648	4.9152	0
0	0	0	0.6144		0.1024	3.1744	3.7888	1.6384	0
0	0	0	0.4096		0.1024	2.3552	8.6016	0.7168	0
0	0	0	0.3072		0.7168	0.3072	6.5536	1.9456	0
0	0	0	1.2288		0.7168	0.4096	2.1504	2.6624	0
0	0	0	4.096		0.1024	0.3072	1.9456	1.1264	0
0		0	0.1024		0.6144	3.072	4.1984	1.6384	0
0		0	2.56		1.024	0.4096	0.512	0.6144	0
0		0	0.1024		0.3072	5.0176	0.7168	0.4096	0
0		0	0.1024		0.6144	0.1024	0.9216	1.6384	0
0		0	0.512		0.2048	0.4096	1.6384	1.7408	0
0		0	1.3312		1.024	2.048	2.1504	3.8912	0
0		0	0.512		3.072	1.8432	0.7168	0.512	0
0		0	1.6384		0.3072	1.4336	1.6384	1.7408	0
0		0			0.1024	0.2048	2.56	2.2528	0
0		0			0.1024	0.2048	0.3072	1.024	0
0		0			0.512	1.2288	0.2048	0.512	0
0		0			2.8672	0.6144	0.1024	2.048	0
0		0			1.1264	0.4096	1.4336	1.2288	0
0		0			0.2048	0.7168	2.1504	1.2288	0
0		0			0.4096	0.1024	0.8192	1.1264	0
0		0			4.4032	0.6144	3.3792	0.512	0
0		0			0.6144	0.4096	1.4336	1.3312	0
0		0			0.1024	2.6624	0.2048	1.536	0
0		0			0.512	2.1504	0.6144	2.56	0
0		0			0.9216	0.2048	1.6384	1.2288	0
0		0			0.1024	0.1024	0.8192	1.7408	0
0		0			0.1024	0.4096	0.2048	0.6144	0
0		0			0.1024	4.8128	0.8192	0.7168	0
0		0			1.3312	0.2048	0.4096	7.0656	0
0		0			0.4096	0.4096	0.1024	1.9456	0
0		0			0.4096	0.8192	0.4096	2.4576	0
0		0			0.1024	0.2048	1.4336	1.2288	0
0		0			2.7648	0.8192	0.1024	1.4336	0
0		0			1.024	1.2288	0.4096	3.4816	0
0		0			1.6384	0.1024	0.4096	1.4336	0
0		0			0.4096	0.3072	0.2048	4.3008	0
0		0			0.1024	4.608	0.2048	2.6624	0
0		0			2.4576	0.2048	1.2288	1.024	0
0		0			0.6144	0	0.512	0.8192	0
0		0			0	0	0.512	2.9696	0
0		0			0	0	0.8192	3.8912	0
0		0			0	0	0	3.584	0
0		0				0	0	1.2288	0
0		0				0	0	9.4208	0
0		0				0	0	0.8192	0
0		0				0	0	5.12	0
0		0				0	0	0.3072	0
0		0				0	0	1.2288	0
0		0				0	0	1.1264	0
0		0				0	0	0.1024	0
0		0				0	0	0.2048	0
0		0				0	0	0.1024	0
0		0				0	0	1.2288	0
0		0				0	0	1.3312	0
0		0				0	0	0.4096	0
0		0				0	0	0.7168	0
0		0				0	0	0.4096	0
0		0				0	0	0.1024	0
0		0				0	0	8.9088	0
0		0				0	0	2.2528	0
0		0				0	0	0.4096	0
0		0				0	0	0.3072	0
0		0				0	0	0.7168	0
		0				0	0	0.512	0
		0				0	0	1.4336	0
		0				0	0	0.6144	0
		0				0	0	1.2288	0
		0				0		0.2048	0
		0				0		3.4816	0
		0				0		0.2048	0
		0				0		1.1264	0
		0				0		0.8192	0
		0				0		0.1024	0
		0				0		2.8672	0
		0				0		0.2048	0
		0				0		0.512	0
		0				0		0.8192	0
		0				0		5.632	0
		0				0		0.512	0
		0				0		0.2048	0
		0				0		1.9456	0
		0				0		0.1024	0
		0				0		1.4336	0
		0				0		0.4096	0
		0				0		1.2288	0
		0				0		2.1504	0
		0				0		2.048	0
		0				0		0.4096	0
		0				0		0.9216	0
		0						0.2048	0
		0						0.1024	0
		0						0.1024	0
		0						1.024	0
		0						0.9216	0
		0						3.9936	0
		0						1.2288	0
		0						0.1024	0
		0						0.1024	0
		0						2.2528	0
		0						3.8912	0
		0						0.1024	0
		0						2.56	0
		0						1.9456	0
		0						1.4336	0
		0						0.512	0
		0						0.2048	0
		0						1.6384	0
		0						0.4096	0
		0						1.6384	0
		0						4.5056	0
		0						0.512	0
		0						1.4336	0
		0						0.512	0
		0						0.3072	0
		0						1.9456	0
		0						4.1984	0
		0						2.56	0
		0						3.9936	0
		0						0.4096	0
		0						0.512	0
		0						2.4576	0
		0						0	0
		0						0	0
		0						0	0
		0						0	0
		0						0	0
		0						0	0
		0						0	0
		0						0	0
		0						0	0
		0						0	0
		0						0	0
		0						0	0
		0						0	0
		0						0
		0						0
		0						0
		0						0
		0						0
		0						0
		0						0
		0						0
		0						0
		0						0
		0						0
		0						0
								0
								0
								0
								0
								0
								0
								0
								0
								0
								0
								0
								0
								0
								0
								0
								0
								0
								0
								0
								0
								0
								0
								0
								0
								0
								0
								0
								0
								0
								0
								0
								0
								0
								0
								0
