# Supplementary material for: Interferon-induced PARP14-mediated ADP-ribosylation in p62 bodies requires the ubiquitin-proteasome system
Source: EMBO J. 2025 Apr 7;44(10):2741–73. doi: 10.1038/s44318-025-00421-4 (PMC12084362; doi:10.1038/s44318-025-00421-4)
Supplement: Supplementary file 14 — Figure EV3 Source Data [file 44318_2025_421_MOESM14_ESM.zip]

Archive with 25 entries (19 files):
- EV3/
- EV3/EV3A/
- EV3/EV3A/20S β2.tif
- EV3/EV3A/Calnexin.tif
- EV3/EV3A/DDX6.tif
- EV3/EV3A/G3BP1.tif
- EV3/EV3A/GM130.tif
- EV3/EV3A/LAMP1.tif
- EV3/EV3A/LMP7.tif
- EV3/EV3A/Mitotracker.tif
- EV3/EV3C/
- EV3/EV3C/Control.tif
- EV3/EV3C/lFNγ.tif
- EV3/EV3D, EV3E, EV3G, EV3I, EV3J.xlsx
- EV3/EV3F/
- EV3/EV3F/Control.tif
- EV3/EV3F/IFN.tif
- EV3/EV3H Left panel/
- EV3/EV3H Left panel/CONTROL  1.tif
- EV3/EV3H Left panel/IFNγ.tif
- EV3/EV3H Right panel/
- EV3/EV3H Right panel/Control .tif
- EV3/EV3H Right panel/IFNγ.tif
- EV3/EV3K.tif
- EV3/EV3L.tif
