# Supplementary material for: Interferon-induced PARP14-mediated ADP-ribosylation in p62 bodies requires the ubiquitin-proteasome system
Source: EMBO J. 2025 Apr 7;44(10):2741–73. doi: 10.1038/s44318-025-00421-4 (PMC12084362; doi:10.1038/s44318-025-00421-4)
Supplement: Supplementary file 14 — Figure EV3 Source Data [file 44318_2025_421_MOESM14_ESM.zip › EV3/EV3D, EV3E, EV3G, EV3I, EV3J.xlsx]

## Sheet: Fig EV3D
Control	IFNγ
0	0
0	75
0	27.2727
0	0
0	0
0	28.5714
9.09091	25
11.1111	0
0	70
0	50
3.84615	33.3333
0	0
9.09091	80
0	0
0	33.3333
0	0
0	0
0	25
0	0
0	0
0	0
0	42.8571
0	80
0	11.1111
0	0
0	0
5.55556	80
0	0
0	0
0	25
0	20
0	0
0	0
0	0
0	65
0	0
0	55
35.7143	0
0	0
4.54545	0
0	25
0	44.4444
22.7273	0
0	25
0	30
0	25
4.7619	50
0	50
0	0
13.7931	0
0	0
10	0
11.1111	0
5.26316	0
0	50
40	33.3333
0	0
23.3333	15.7895
0	20
0	9.52381
6.25	28.5714
0	0
6.89655	9.09091
7.14286	50
0	0
0	0
0	22.2222
9.52381	0
0	0
0	0
0
0
12.5
0
0
0
0
0
0
0
0
0
33.3333
50
0
0
33.3333
0
0
0
0
0
0
0
0
0
0
0
0
0
10
5.26316
0
0
0
0
0
0
0
0
50
0
0
0
0
0
0
0

## Sheet: EV3E 
Control	IFNγ
0	18.75
0	100
0	0
0	47.0588
0	0
0	0
0	46.6667
0	0
0	0
0	0
0	25
0	0
0	40
0	50
0	0
0	20
0	0
0	0
0	33.3333
0	0
0	0
0	0
0	100
0	0
0	0
0	25
0	33.3333
0	20
0	5.88235
0	100
0	0
0	0
0	66.6667
0	0
0	0
0	66.6667
0	0
0	18.1818
0	0
0	0
0	0
0	11.1111
16.6667	14.2857
0	10
0	0
0	50
0	0
0	0
0	33.3333
0	66.6667
0	16.6667
0	18.1818
0	0
0	13.3333
0	0
0	0
0	0
0	25
100.000000000*	33.3333
0	0
0	100
0	33.3333
0	33.3333
0	12.5
0	0
0	0
0	0
0	100
0	33.3333
0	0
0	0
0	25
0	20
0	0
0	50
0	42.8571
0	0
0	0
0	0
0	50
0	0
0	0
0	0
0	0
0	11.1111
0	50
0	25
0	0
0	22.2222
0	50
0	0
0	100
0	75
25	5.55556
0	0
0	0
0	0
0	50
0	50
0	28.5714
0	0
58.333333300*	0
6.66667	50
0	0
0	20
0	33.3333
0	0
0	0
0	0
0	22.2222
0	0
0	0
50.000000000*	16.6667
0	0
0	66.6667
0	0
16.6667	0
16.6667	0
0	14.2857
0	25
40.000000000*	0
0	25
6.66667	7.69231
25	11.1111
0	0
0	0
0	50
0	100
0	0
0	100
0	23.0769
0	18.1818
0	0
0	0
0	0
0	0
0	30
0	40
0	0
0	0
0	25
0	20
0	100
0	0
0	0
0	50
0	0
0	42.8571
0	100
0	33.3333
0	0
0	12.5
0	50
0	0
0	35.2941
0	0
0	0
0	33.3333
0	0
0	0
0	0
0	0
0	0
0	20
0	50
0	0
0	20
16.6667	0
0	0
0	33.3333
0	0
0	0
0	0
0	100
0	0
0	0
0	0
0	16.6667
0	0
0	5.88235
0	100
0	0
0	0
100.000000000*	33.3333
0	0
0	0
0	66.6667
0	0
0	18.1818
0	0
0	0
0	0
0	11.1111
0	14.2857
0	10
0	0
0	50
0	0
0	0
0	33.3333
0	33.3333
0	33.3333
0	18.1818
0	0
0	13.3333
0	0
0	0
0	0
0	25
0	33.3333
0	0
0	100
0	33.3333
0	33.3333
0	12.5
0	100
0	33.3333
0	20
0	28.5714
0	25
0	11.1111
0	25
0	11.1111
0	100
0	75
0	11.1111
41.6667	50
6.66667	50
0	20
0	33.3333
0	11.1111
0	16.6667
0	14.2857
0	25
0	25
0	7.69231
0	11.1111
50.000000000*	50
0	100
0	100
0	15.3846
0	9.09091
16.6667	30
0	25
0	20
0	100
0	50
6.66667	42.8571
25	100
0	33.3333

## Sheet: EV3G Eccentricity
IFNγ
0.610566
0.354709
0.505124
0.639312
0.559616
0.368082
0.656266
0.66497
0.826929
0.793609
0.512948
0.80172
0.50848
0.287293
0.705245
0.794144
0.233156
0.195943
0.720002
0.808067
0.302005
0.618292
0.204622
0.768878
0.19123
0.761916
0.295926
0.654548
0.465163
0.711239
0.784868
0.75405
0.484008
0.840873
0.479729
0.639512
0.838135
0.410134
0.647286
0.694005
0.625018
0.617287
0.461921
0.731463
0.761428
0.683505
0.374589
0.397765
0.536303
0.522775
0.499505
0.442233
0.509231
0.664607
0.632382
0.410107
0.186966
0.595258
0.397809
0.433969
0.544059
0.325164
0.57847
0.67568
0.518751
0.645577
0.545195
0.402445
0.581833
0
0.455585
0.740495
0.505842
0.386001
0.768104
0.404208
0.400616
0.606936
0.394556
0.612932
0.759208
0.508788
0.544222
0.489825
0.6206
0.436861
0.672044
0.499947
0.526831
0.602491
0.437215
0.439834
0.552398
0.426063
0.534692
0.362513
0.262614
0.570928
0.62878
0.174477
0.543906
0.352108
0.440794
0.493793
0.134914

## Sheet: EV3G Aspect Ratio 
IFNγ
1.26268
1.06955
1.15869
1.30048
1.20663
1.07551
1.32533
1.33892
1.77839
1.64358
1.16493
1.67308
1.16134
1.04401
1.41051
1.64547
1.02834
1.01977
1.44098
1.69753
1.04898
1.27235
1.02162
1.56398
1.0188
1.54398
1.04689
1.32272
1.12966
1.42258
1.61378
1.52249
1.14277
1.84763
1.13971
1.30076
1.83331
1.09646
1.31191
1.38895
1.28105
1.27107
1.1275
1.46653
1.54262
1.36996
1.07853
1.08993
1.1848
1.45182
1.17306
1.15432
1.11495
1.16194
1.33834
1.29089
1.09645
1.01795
2.28372
1.2445
1.08996
1.10997
1.19183
1.05747
1.44583
1.22594
1.35649
1.16969
1.30942
1.19288
1.09237
1.22955
1
1.12335
1.48796
1.15925
1.08401
1.56171
1.09329
1.09141
1.25826
1.08829
2.39892
1.26561
1.53646
1.16159
1.19198
1.14702
1.2753
1.38778
1.16801
1.11169
2.68446
1.38268
1.96576
1.35042
1.15466
1.17651
2.81826
1.61947
1.25294
2.38913
1.37241
1.11191
1.11349
1.19964452*
1.10534696*
1.18336589*
1.45325753*
1.07298581*
1.03637574*
1.21802660*
1.28603532*
1.01557768*
1.29247273*
1.43200554*
1.19168720*
1.06842243*
1.11407180*
1.14998117*
1.00922699*
1.53907009*
1.59622438*
1.40382031*
1.58932513*
1.41657099*
1.32531855*
1.33325330*
1.28028600*
1.06741832*
1.47062896*
2.07961733*
1.36739920*
2.11990433*
1.22652589*
1.22461585*
1.80547701*
1.31609108*
1.06864758*
1.14418704*
1.18104200*
1.36996379*
1.13497035*
1.09116133*
1.33668487*
1.17644690*
1.13919805*
1.10661598*
1.02887533*
1.42915011*
1.08372879*
1.19077466*
1.09447045*
1.12852546*
1.17463376*
1.20632733*
2.17731316*
1.42627872*
1.64790092*
1.29186130*
1.18078548*
1.45241333*
1.87485099*
2.80736561*
1.09929070*
1.05267395*
1.22847129*
1.09413442*
1.11320065*
2.93495406*
1.21574466*
1.36382918*
1.10009374*
1.01853121*
1.08371995*
1.13181700*
1.18570607*
1.15279026*
1.10714512*
1.17663656*
1.32497312*
1.02879071*
1.42422805*
1.09963521*
1.18817383*
1.09163517*
1.74646468*
1.10667415*
1.04102839*
1.19580765*
1.13844578*
1.08242218*
1.68543039*
1.26607605*
1.04650535*
1.44974095*
1.47290607*
1.12242707*
1.72399518*
1.87146196*
1.10568790*
1.51574570*
2.17428596*
1.09776479*
1.35557176*
2.20135460*
1.62782722*
1.79243363*
1.49421787*
1.14418704*
1.20109065*
1.09457472*
1.30742186*
1.02598864*
1.11713166*
1.16237363*
1.69505543*
1.36969694*
2.12651419*
1.22233136*
1.12624115*
1.01792804*
1.24727025*
1.65377702*
1.42698530*
1.19651774*
1.33199522*
1.30420470*
1.15714872*
1.19031722*
1.11650908*
1.78376859*
1.38089729*
1.11596043*
1.15927269*
1.16658590*
1.09056998*
1.18192593*
1.25725877*
1.05127227*
1.14275770*
2.36264675*
1.12448195*
1.56047019*
2.64712341*
1.58117947*
1.67173001*
1.25730566*
1.47262376*
1.11952994*
1.20333710*
1.48370952*
1.53703638*
1.44014340*
1.07222192*
1.71547202*
1.10735874*
1.08749804*
1.04975528*
1.19698464*
1.14782971*
1.18887807*
1.13370147*
1.23009559*
1.13267180*
1.06584784*

## Sheet: EV3G Solidity 
IFNγ
0.916667
0.935484
0.959459
0.949495
0.920225
0.983811
0.935686
0.864881
0.935798
0.860367
0.961268
0.966839
0.97449
0.959108
0.964072
0.943144
0.970874
0.965909
0.913043
0.927647
0.969274
0.938356
0.961722
0.885675
0.939394
0.870125
0.9125
0.965116
0.973684
0.95279
0.931034
0.935717
0.942308
0.953333
0.963415
0.949153
0.969032
0.969287
0.955556
0.962563
0.979862
0.959288
0.964744
0.960199
0.954545
0.941176
0.969407
0.994253
0.968553
0.942308
0.969231
0.971831
0.955752
0.855469
0.965969
0.952632
0.866667
0.954545
0.952381
0.955102
0.968944
0.967347
1
0.980769
0.95858
0.957895
0.954419
0.985501
0.96028
0.967153
0.954545
1
1
0.977143
0.950873
0.96206
0.970079
0.970436
0.953488
0.97486
0.961456
0.960227
0.937282
0.959091
0.82659
1
0.953125
0.924528
0.975138
1
0.967213
0.974943
0.741935
0.913531
0.943579
0.856216
0.973333
0.968153
0.812933
0.962963
0.968616
0.747683
0.959276
0.982456
0.968421
0.97220016*
0.96244131*
0.95473251*
0.94805195*
0.92592593*
0.96202532*
0.96280992*
0.96039604*
0.95833333*
0.97142857*
0.92929293*
1.00000000*
0.96543779*
0.96721311*
0.96638655*
1.00000000*
0.94026777*
0.82631579*
0.97823834*
0.76811594*
0.95402299*
0.96518987*
0.89495798*
0.97392638*
0.99074074*
0.94413408*
0.94943820*
0.95475113*
0.92500000*
0.97115385*
0.96296296*
0.94045175*
0.96093750*
0.97348485*
0.89285714*
0.96808511*
0.94117647*
0.97701149*
0.96346262*
0.97321429*
0.97002398*
0.97435897*
1.00000000*
0.94964029*
0.96000000*
0.93023256*
0.97093023*
0.96774194*
0.94067797*
0.97222222*
0.96735905*
0.88356910*
0.92307692*
0.97872340*
0.98076923*
0.94406034*
0.96341463*
0.96828358*
0.72933549*
0.93877551*
0.97534669*
0.93540670*
0.98181818*
1.00000000*
0.91304348*
0.96428571*
0.89986422*
0.95348837*
0.96819788*
0.93939394*
0.98387097*
1.00000000*
0.97780679*
0.96739130*
0.95200000*
0.95129870*
0.94736842*
0.98032200*
0.95796848*
0.83238095*
0.97329773*
0.88891936*
0.95604396*
0.96296296*
0.95882353*
0.94216691*
0.97752809*
0.81133920*
0.96517413*
0.96212121*
0.93984962*
0.95297806*
1.00000000*
0.95575221*
0.93345433*
0.93333333*
0.94893617*
0.96450617*
0.96858639*
0.96513944*
0.83631714*
0.88095238*
0.81762295*
0.86206897*
0.89285714*
0.94400000*
0.98113208*
0.86206897*
0.93877551*
0.93902439*
0.92134831*
0.79820628*
0.91582492*
0.96018580*
0.97619048*
0.94117647*
0.97292994*
0.95876289*
0.94493392*
0.89905787*
0.93682956*
0.96313364*
0.96762590*
1.00000000*
0.96805112*
0.94285714*
0.91666667*
0.85988324*
0.98058252*
0.97235023*
0.93650794*
0.96273292*
0.96682464*
0.83720930*
0.97297297*
0.98333333*
0.87810384*
0.89538462*
0.93965517*
0.75877193*
0.93181818*
0.94444444*
0.95675676*
0.97262774*
0.95910781*
0.94252874*
0.96000000*
0.95684803*
0.92256846*
0.95639535*
0.89021480*
0.96000000*
0.97727273*
0.97017045*
0.97482014*
0.92105263*
0.97826087*
0.97815363*
0.96200000*
0.95767196*
0.96583851*

## Sheet: EV3I
#-IFNγ	#+IFNγ
0.52	0.52
0.52	0.52
0.52	0.52
0.52	0.52
0.52	0.52
0.52	0.52
0.52	0.52
0.52	0.52
0.52	0.52
0.52	0.52
0.52	0.52
0.52	0.52
0.52	0.52
0.52	0.52
0.52	0.52
0.52	0.52
0.52	0.52
0.52	0.52
0.52	0.52
0.52	0.52
0.52	0.52
0.52	0.52
0.52	0.52
0.52	0.52
0.52	0.52
0.52	0.52
0.52	0.52
0.52	0.52
0.52	0.52
0.52	0.52
0.52	0.52
0.52	0.52
0.52	0.52
0.52	0.52
0.52	0.52
0.52	0.52
0.52	0.52
0.52	0.52
0.52	0.52
0.52	0.52
0.52	0.52
0.52	0.52
0.52	0.52
0.52	0.52
0.52	0.52
0.52	0.52
0.52	0.52
0.52	0.52
0.52	0.52
0.52	0.52
0.52	0.52
0.65	0.52
0.65	0.52
0.65	0.52
0.65	0.52
0.65	0.52
0.65	0.52
0.65	0.52
0.65	0.52
0.65	0.52
0.65	0.52
0.65	0.52
0.65	0.52
0.65	0.52
0.65	0.65
0.65	0.65
0.65	0.65
0.65	0.65
0.65	0.65
0.65	0.65
0.65	0.65
0.65	0.65
0.65	0.65
0.65	0.65
0.65	0.65
0.65	0.65
0.78	0.65
0.78	0.65
0.78	0.65
0.78	0.65
0.78	0.65
0.78	0.65
0.78	0.65
0.78	0.65
0.78	0.65
0.78	0.65
0.78	0.65
0.78	0.65
0.78	0.65
0.78	0.65
0.78	0.65
0.78	0.65
0.91	0.65
0.91	0.65
0.91	0.65
0.91	0.65
0.91	0.65
0.91	0.65
0.91	0.65
0.91	0.65
0.91	0.65
0.91	0.65
0.91	0.65
0.91	0.65
0.91	0.65
0.91	0.65
0.91	0.65
0.91	0.65
0.91	0.65
0.91	0.65
0.91	0.65
0.91	0.65
0.91	0.65
0.91	0.65
0.91	0.65
0.91	0.65
0.91	0.65
0.91	0.65
0.91	0.65
0.91	0.65
1.04	0.65
1.04	0.65
1.04	0.65
1.04	0.65
1.04	0.65
1.04	0.65
1.04	0.65
1.04	0.65
1.04	0.65
1.04	0.65
1.04	0.65
1.04	0.65
1.04	0.65
1.17	0.65
1.17	0.65
1.17	0.65
1.3	0.65
1.3	0.65
1.3	0.78
1.3	0.78
1.3	0.78
1.43	0.78
1.43	0.78
1.43	0.78
1.43	0.78
1.43	0.78
1.43	0.78
1.43	0.78
1.43	0.78
1.56	0.78
1.56	0.78
1.56	0.78
1.56	0.78
1.56	0.78
1.69	0.78
1.95	0.78
1.95	0.78
1.95	0.78
2.08	0.78
2.08	0.78
2.08	0.78
2.21	0.78
2.21	0.78
2.34	0.78
2.34	0.78
2.34	0.78
2.47	0.78
2.99	0.78
3.51	0.78
3.64	0.78
3.64	0.78
3.64	0.78
3.64	0.78
3.77	0.78
3.9	0.78
4.03	0.78
4.29	0.78
4.55	0.78
4.68	0.78
5.46	0.78
5.59	0.78
9.23	0.78
	0.78
	0.91
	0.91
	0.91
	0.91
	0.91
	0.91
	0.91
	0.91
	0.91
	0.91
	0.91
	0.91
	0.91
	0.91
	0.91
	0.91
	0.91
	0.91
	0.91
	0.91
	0.91
	0.91
	0.91
	0.91
	0.91
	0.91
	0.91
	0.91
	0.91
	0.91
	0.91
	0.91
	0.91
	0.91
	0.91
	0.91
	0.91
	0.91
	0.91
	0.91
	1.04
	1.04
	1.04
	1.04
	1.04
	1.04
	1.04
	1.04
	1.04
	1.04
	1.04
	1.04
	1.04
	1.04
	1.04
	1.04
	1.04
	1.04
	1.04
	1.04
	1.04
	1.04
	1.17
	1.17
	1.17
	1.17
	1.17
	1.17
	1.17
	1.17
	1.17
	1.17
	1.17
	1.17
	1.17
	1.17
	1.17
	1.17
	1.17
	1.17
	1.17
	1.3
	1.3
	1.3
	1.3
	1.3
	1.3
	1.3
	1.3
	1.3
	1.3
	1.3
	1.43
	1.43
	1.43
	1.43
	1.43
	1.43
	1.43
	1.43
	1.43
	1.43
	1.43
	1.43
	1.43
	1.43
	1.43
	1.43
	1.43
	1.43
	1.43
	1.56
	1.56
	1.56
	1.56
	1.56
	1.56
	1.56
	1.56
	1.56
	1.56
	1.56
	1.56
	1.56
	1.56
	1.56
	1.56
	1.56
	1.69
	1.69
	1.69
	1.69
	1.69
	1.69
	1.69
	1.82
	1.82
	1.82
	1.82
	1.82
	1.82
	1.82
	1.82
	1.82
	1.82
	1.82
	1.82
	1.95
	1.95
	1.95
	1.95
	1.95
	1.95
	1.95
	1.95
	1.95
	1.95
	1.95
	1.95
	2.08
	2.08
	2.08
	2.08
	2.08
	2.08
	2.08
	2.08
	2.08
	2.08
	2.21
	2.21
	2.21
	2.21
	2.21
	2.21
	2.34
	2.34
	2.34
	2.34
	2.34
	2.34
	2.34
	2.34
	2.34
	2.34
	2.34
	2.34
	2.34
	2.47
	2.47
	2.47
	2.47
	2.6
	2.6
	2.6
	2.6
	2.6
	2.6
	2.6
	2.6
	2.6
	2.6
	2.6
	2.6
	2.6
	2.73
	2.86
	2.86
	2.86
	2.86
	2.86
	2.86
	2.99
	2.99
	2.99
	2.99
	2.99
	3.12
	3.12
	3.12
	3.12
	3.12
	3.25
	3.25
	3.38
	3.38
	3.38
	3.38
	3.38
	3.51
	3.51
	3.51
	3.51
	3.64
	3.64
	3.64
	3.77
	3.77
	3.77
	3.9
	4.03
	4.16
	4.16
	4.29
	4.29
	4.29
	4.42
	4.42
	4.42
	4.42
	4.55
	4.55
	4.55
	4.55
	4.68
	4.94
	4.94
	5.07
	5.07
	5.07
	5.2
	5.2
	5.33
	5.46
	5.59
	5.59
	5.72
	5.85
	5.98
	5.98
	5.98
	6.24
	6.63
	6.76
	6.89
	7.28
	7.93
	8.84
	8.97
	9.23
	13.13
	14.3
	14.43
	15.99

## Sheet: EV3J
no IFNγ	IFNγ	IFNγ+RBN
1.8054	4.9878	2.7948
7.956	4.4268	3.7332
4.8633	2.7948	2.4276
		2.4276
		2.6112
		1.3974
