# Supplementary material for: Interferon-induced PARP14-mediated ADP-ribosylation in p62 bodies requires the ubiquitin-proteasome system
Source: EMBO J. 2025 Apr 7;44(10):2741–73. doi: 10.1038/s44318-025-00421-4 (PMC12084362; doi:10.1038/s44318-025-00421-4)
Supplement: Supplementary file 15 — Figure EV4 Source Data [file 44318_2025_421_MOESM15_ESM.zip]

Archive with 16 entries (13 files):
- EV4/
- EV4/EV4A.xlsx
- EV4/EV4B.tif
- EV4/EV4C/
- EV4/EV4C/Control.tif
- EV4/EV4C/lFNγ+RBN.tif
- EV4/EV4C/lFNγ.tif
- EV4/EV4C/RBN.tif
- EV4/EV4D/
- EV4/EV4D/Cell_1.tif
- EV4/EV4D/Cell_10_11.tif
- EV4/EV4D/Cell_12.tif
- EV4/EV4D/Cell_2_3.tif
- EV4/EV4D/Cell_4.tif
- EV4/EV4D/Cell_5_6_7_8.tif
- EV4/EV4D/Cell_9.tif
