# Supplementary material for: Interferon-induced PARP14-mediated ADP-ribosylation in p62 bodies requires the ubiquitin-proteasome system
Source: EMBO J. 2025 Apr 7;44(10):2741–73. doi: 10.1038/s44318-025-00421-4 (PMC12084362; doi:10.1038/s44318-025-00421-4)
Supplement: Supplementary file 15 — Figure EV4 Source Data [file 44318_2025_421_MOESM15_ESM.zip › EV4/EV4A.xlsx]

## Sheet: EV4A
	Repeat 1
			Normalized ADPr	Fold Change			Normalized MAR	Fold change
		Control WT	583.307	1			4401.75	1
		IFN γ WT	3091.71	5.30031			13070.9	2.96947
		Control P14 KO	448.965	1			5486.05	1
		IFN γ P14 KO	358.36	0.798191			5930.01	1.08093
	Repeat 2
			Normalized ADPr	Fold Change			Normalized MAR	Fold change
		Control WT	6889.45	1			2685.97	1
		IFN γ WT	24651.7	3.57818			7250.57	2.69943
		Control P14 KO	4681.37	1			3226.33	1
		IFN γ P14 KO	2934.88	0.626928			4503.25	1.39578
	Repeat 3
			Normalized ADPr	Fold Change			Normalized MAR	Fold change
		Control WT	88.276	1			132.542	1
		IFN γ WT	351.71	3.98421			332.376	2.50771
		Control P14 KO	73.2613	1			112.302	1
		IFN γ P14 KO	53.9675	0.736644			117.181	1
