# Supplementary material for: Interferon-induced PARP14-mediated ADP-ribosylation in p62 bodies requires the ubiquitin-proteasome system
Source: EMBO J. 2025 Apr 7;44(10):2741–73. doi: 10.1038/s44318-025-00421-4 (PMC12084362; doi:10.1038/s44318-025-00421-4)
Supplement: Supplementary file 16 — Figure EV5 Source Data [file 44318_2025_421_MOESM16_ESM.zip]

Archive with 42 entries (32 files):
- EV5/
- EV5/EV5A.tif
- EV5/EV5B.tif
- EV5/EV5C.tif
- EV5/EV5D.xlsx
- EV5/EV5E/
- EV5/EV5E/Control_R2_LC3B_p62_A4 R3_overlay.tif
- EV5/EV5E/IFNg_R1_LC3B_p62_C4 R3_overlay.tif
- EV5/EV5E/Puro_R1_LC3B_p62_B4 R1_overlay.tif
- EV5/EV5E/Torin_R3_LC3B_p62_D6 R3_overlay.tif
- EV5/EV5F/
- EV5/EV5F/Control_R1_LC3B_ADPr_A3 R2_overlay.tif
- EV5/EV5F/IFNg_R1_LC3B_ADPr_C3 R1_overlay.tif
- EV5/EV5F/Puro_R2_LC3B_ADPr_B3 R3_overlay.tif
- EV5/EV5F/Torin_R1_LC3B_ADPr_D5 R2_overlay.tif
- EV5/EV5G.xlsx
- EV5/EV5H/
- EV5/EV5H/Control.tif
- EV5/EV5H/IFN.tif
- EV5/EV5I/
- EV5/EV5I/Control_R2_UbFK2_p62_A5 R3_overlay.tif
- EV5/EV5I/IFNg_R1_UbFK2_p62_C5 R2_overlay.tif
- EV5/EV5I/Puro_R1_UbFK2_p62_B5 R3_overlay.tif
- EV5/EV5J/
- EV5/EV5J/Control_R1_UbK48_p62_A2 R3_overlay.tif
- EV5/EV5J/IFNg_R1_UbK48_p62_C2 R3_overlay.tif
- EV5/EV5J/Puro_R1_UbK48_p62_B2 R4_overlay.tif
- EV5/EV5K/
- EV5/EV5K/Control_R1_UbK63_p62_A4 R5_overlay.tif
- EV5/EV5K/IFNg_R3_UbK63_p62_C4 R8_overlay.tif
- EV5/EV5K/Puro_R1_UbK63_p62_B4 R4_overlay.tif
- EV5/EV5L same as 5H/
- EV5/EV5L same as 5H/Control.tif
- EV5/EV5L same as 5H/IFNγ.tif
- EV5/EV5M/
- EV5/EV5M/Control.tif
- EV5/EV5M/IFNγ.tif
- EV5/EV5N/
- EV5/EV5N/Control.tif
- EV5/EV5N/lFNγ+Torin 1.tif
- EV5/EV5N/lFNγ.tif
- EV5/EV5N/Torin 1.tif
