# Supplementary material for: Interferon-induced PARP14-mediated ADP-ribosylation in p62 bodies requires the ubiquitin-proteasome system
Source: EMBO J. 2025 Apr 7;44(10):2741–73. doi: 10.1038/s44318-025-00421-4 (PMC12084362; doi:10.1038/s44318-025-00421-4)
Supplement: Supplementary file 16 — Figure EV5 Source Data [file 44318_2025_421_MOESM16_ESM.zip › EV5/EV5D.xlsx]

## Sheet: Fig. EV5D
6hr																										24 hr
Control							RBN012579							IFN γ							IFN γ+RBN012579							Control							RBN							IFN γ							IFN γ+ RBN
0.0245797	0.0171905	0.0170625					0.0203497	0.0232305	0.0251241					0.0447381	0.0471472	0.0450946					0.0383479	0.0431543	0.0379409					0.0193964	0.0399063	0.0223504					0.0165357	0.0142692	0.0192049					0.0626755	0.0692458	0.063935					0.0462656
[truncated: 2 more columns]
