# Supplementary material for: Interferon-induced PARP14-mediated ADP-ribosylation in p62 bodies requires the ubiquitin-proteasome system
Source: EMBO J. 2025 Apr 7;44(10):2741–73. doi: 10.1038/s44318-025-00421-4 (PMC12084362; doi:10.1038/s44318-025-00421-4)
Supplement: Supplementary file 16 — Figure EV5 Source Data [file 44318_2025_421_MOESM16_ESM.zip › EV5/EV5G.xlsx]

## Sheet: EV5G EMBO
Control	Control	Control	Control	IFNγ	IFNγ	IFNγ	IFNγ
0				0
0				0
0				0
0				0
0				0
0				0
0				0
0				7.14286
0				0
0				0
0				0
0				0
0				0
0				0
0				0
0				0
0				0
0				0
0				0
0				0
0				0
0				0
0				0
0				7.14286
0				0
16.6667				0
0				0
0				0
0				0
0				9.09091
0				0
0				0
0				0
0				0
0				0
0				0
0				0
0				0
0				0
0				0
0				0
0				5
0				0
0				0
0				0
0				0
0				0
0				0
0				0
0				0
0				0
0				0
0				0
0				0
0				3.57143
0				0
0				0
0				5.55556
0				0
0				0
0				0
0				0
0				0
0				0
0				0
0				0
0				0
0				0
0				9.09091
0				0
0				0
0				0
0				0
0				0
0				0
0				0
0				0
0				0
0				0
0				0
0				0
0
0
0
0
0
0
