# Supplementary material for: Interferon-induced PARP14-mediated ADP-ribosylation in p62 bodies requires the ubiquitin-proteasome system
Source: EMBO J. 2025 Apr 7;44(10):2741–73. doi: 10.1038/s44318-025-00421-4 (PMC12084362; doi:10.1038/s44318-025-00421-4)
Supplement: Supplementary file 17 — Figure EV6 Source Data [file 44318_2025_421_MOESM17_ESM.zip]

Archive with 39 entries (33 files):
- EV6/
- EV6/EV6A.tif
- EV6/EV6B.tif
- EV6/EV6C/
- EV6/EV6C/CONTROL .tif
- EV6/EV6C/lFNγ+MG132 (12 h).tif
- EV6/EV6C/lFNγ+MG132 (6 h).tif
- EV6/EV6C/lFNγ.tif
- EV6/EV6C/MG132 (12 h).tif
- EV6/EV6C/MG132 (6 h).tif
- EV6/EV6D/
- EV6/EV6D/0.1h MG132_IFNg.tif
- EV6/EV6D/0.5h MG132_IFNg.tif
- EV6/EV6D/1.5h MG132_IFNg.tif
- EV6/EV6D/1h MG132_IFNg.tif
- EV6/EV6D/3h MG132_IFNg.tif
- EV6/EV6D/6h DMSO_IFNg.tif
- EV6/EV6D/6h MG132_IFNg.tif
- EV6/EV6D/6hr DMSO.tif
- EV6/EV6E/
- EV6/EV6E/CONTROL.tif
- EV6/EV6E/lFNγ+BORT (6 h).tif
- EV6/EV6E/lFNγ+Epox (6 h).tif
- EV6/EV6E/lFNγ+MG132 (6 h).tif
- EV6/EV6E/lFNγ.tif
- EV6/EV6F/
- EV6/EV6F/Control.tif
- EV6/EV6F/Epox.tif
- EV6/EV6F/lFNγ+Epox.tif
- EV6/EV6F/lFNγ+MG132.tif
- EV6/EV6F/lFNγ.tif
- EV6/EV6F/MG132.tif
- EV6/EV6G/
- EV6/EV6G/Control.tif
- EV6/EV6G/Epox.tif
- EV6/EV6G/lFNγ+Epox (6 h).tif
- EV6/EV6G/lFNγ+MG132 (6 h).tif
- EV6/EV6G/lFNγ.tif
- EV6/EV6G/MG132.tif
