# Supplementary material for: Interferon-induced PARP14-mediated ADP-ribosylation in p62 bodies requires the ubiquitin-proteasome system
Source: EMBO J. 2025 Apr 7;44(10):2741–73. doi: 10.1038/s44318-025-00421-4 (PMC12084362; doi:10.1038/s44318-025-00421-4)
Supplement: Supplementary file 18 — Figure EV7 Source Data [file 44318_2025_421_MOESM18_ESM.zip]

Archive with 18 entries (16 files):
- EV7/
- EV7/EV7A.tif
- EV7/EV7B.tif
- EV7/EV7C/
- EV7/EV7C/Control 2_Crop001_ch00_SV.tif
- EV7/EV7C/Control 2_Crop001_ch01_SV.tif
- EV7/EV7C/Control 2_Crop001_ch02_SV.tif
- EV7/EV7C/Control 2_Crop001_ch03_SV.tif
- EV7/EV7C/Control 2_Crop001_overlay.tif
- EV7/EV7C/Control Merge.tif
- EV7/EV7C/IFN Merge.tif
- EV7/EV7C/IFN TRIM25 1_Crop004_ch00_SV.tif
- EV7/EV7C/IFN TRIM25 1_Crop004_ch01_SV.tif
- EV7/EV7C/IFN TRIM25 1_Crop004_ch02_SV.tif
- EV7/EV7C/IFN TRIM25 1_Crop004_ch03_SV.tif
- EV7/EV7C/IFN TRIM25 1_Crop004_overlay.tif
- EV7/EV7D.tif
- EV7/EV7E.tif
